# Supplementary material for: Genome on the move: emergence of hybrid atypical enteropathogenic/enteroaggregative Escherichia coli (aEPEC/EAEC) during a diarrheal outbreak in Brazil
Source: Microbiol Spectr. 2026 Apr 3;14(5):e02774-25. doi: 10.1128/spectrum.02774-25 (PMC13141912; doi:10.1128/spectrum.02774-25)
Supplement: Data S1 — Nucleotide sequence in FASTA format of the chromosomal gene clusters identified in the pan- and core-genome analysis performed with the four representative E. coli strains of serotype O3:H2 sequenced. [file spectrum.02774-25-s0001.txt]

Data S1: Nucleotide sequence in fast format of the chromosomal gene clusters identified in the pan- and core-genome analysis performed with the four representative E. coli strains of serotype O3:H2 sequenced

>IAL7250_Cromossomo_contig_1_polypolish.fasta_00001 group_4684
ATGGCCGTTAAAGCCTCCGGGCGTTTTGTCCCTCCGTCAGCATTTGCCGCAGGCACCGGT
GAGACGTTTACCGGTGCTTATGCATGGAACGCGCCACGCGAGGCCGTCGGGCGCGAAAGA
CCCCTTACACGTGACGAGATGCGTCAGGTGCAAGGTGTTTTATCCACGATTAATCGCCTG
CCTTACTTTTTGCGCTCGCTGTTTACTTCACGCTATGACTACATCCGGCGCAATAAAAGC
CCGGTGCACGGATTTTATTTCCTCACATCCACTTTTCAGCGCCGTTTATGGCCGCGTATT
GAGCGCGTGAATCAGCGCCATGAAATGAACACCGACGCGTCGTTGCTGTTTCTGGCAGAG
CGTGACCATTATGCGCGTCTGCCGGGGATGAATGACAAGGAGCTGAAAAAGTTTGCCGCC
CGTATCTCATCGCAGCTTTTCATGATGTATGAGGAACTCTGCGATGCATGGGTTGATGCA
CATGGCGAGAAAGAATCGCTGTTTACAGATGAGGCGCAGGCGCATCTGTATGGTCATGTT
GCTGGCGCTGCACGTGCTTTCAATATTTCCCCTCTCTACTGGAAAAAATACCGTAAAGGA
CAGATGACCACGAGGCAGGCATATTCTGCCATTGCCCGTCTGTTTAACGATGAGTGGTGG
ACTCATCAGCTTAAAGGCCAGCGTATGCGCTGGCATGAGGCGTTACTGATTGCTGTCGGG
GAGGTCAATAAAGACCGTTCTCCTTATGCCAGTAAACATGCCATTCGTGATGTGCGTGCA
CGCCGCCAGGCAAATCTGGAATTTCTTAAATCGTGTGACCTCGAAAACAGGGAAACCGGC
GAGCGCATCGACCTTATCAGTAAGGTGATGGGCAGTATTTCTAATCCTGAAATTCGCCGG
ATGGAGCTGATGAACACCATCGCCGGTATTGAGCGTTACGCCGCCGCAGAGGGTGATGTG
GGGATGTTTATCACTCTGACCGCGCCGTCAAAGTATCACCCGACACGTCAGGTCGGAAAA
GGCGAAAGTAAAACCGTCCAGCTAAATCACGGCTGGAATGATGAGGCATTTAATCCAAAG
GATGCGCAGCGTTATCTCTGCCGCATCTGGAGCCTGATGCGCACGGCATTCAAGGATAAT
GATTTACAGGTCTACGGTTTGCGAGTCGTCGAGCCACACCACGACGGAACGCCGCACTGG
CATATGATGCTTTTTTGTAATCCACGCCAGCGTAACCAGATTATCGAAATCATGCGTCGC
TATGCGCTCAAAGAGGATGGTGACGAAAGAGGAGCCGCGCGAAACCGTTTTCAGGCAAAA
CACCTTAACCGGGGCGGTGCTGCGGGATATATCGCGAAATACATCTCAAAAAACATCGAT
GGCTATGCACTGGATGGTCAGCTCGATAACGATACCGGCAGGCCGCTGAAAGACACTGCC
GCGGCTGTTACCGCATGGGCGTCAACGTGGCGCATTCCGCAATTTAAAACGGTTGGCCTG
CCGACAATGGGGGCTTACCGTGAACTACGCAAATTGCCTCGCGGCGTCAGCATTGCTGAT
GAGTTTGACGAACGCGTCGAGGCTGCACGCGCTGCCGCAGACAGTGGGGATTTTGCGTTG
TATATCAGCGCGCAGGGTGGGGCAAATGTTCCGCGCGATTGTCAGACTGTCAGGGTTGCC
CGTAGTCCGTCGGATGAAGTTAACGAGTACGAGGAAGAAGTCGAGAGAGTGGTCGGCATT
TACGCGCCGCATCTCGGCGCGCGTCATATTCATATCACCAGAACGACGGACTGGCGCATT
GTTCCGAAAGTACCGGTCGTTGAGCCTTTGACTTTAAAAAGCGGCATCGCCGCGCCTCGG
AGTCCTGTCAATAACTGTGGAAAGCTCACCGGTGGTGATACTTCGTTACCGGCTCCCACA
CCTTCTGAACACGCCGCAGCAGTGCTTAATCTGGTTGATGACGGTGTTATCGAATGGAAT
GACCCGGAGGTCGTGAGGGCGCTCAGGGGCGCATTAAAATACGGGCTGAGAACACCAAAT
CGTCAGCAGAGAAACGGAAGCCCGTTAAAACCACATGAAATTGCACCATCGGCCAGACTG
ACCCGGTCGGAAAGAATGCAAATTACCCGTATCCGCGTTGACCTTGCTCAGAACGGTATC
AGGCCGCAGCGATGGGAGCTTGAGGCGCTGGCGCGTGGCGCGACCGTAAATTATGACGGG
AAAAAATTCACGTATCCGGTCGCTGATGAGTGGCCGGGATTCTCAACAGTAATGGCGCGG
ATATAA
>IAL7250_Cromossomo_contig_1_polypolish.fasta_00002 group_127
ATGAATCAACTAAAATCAATGAATATCAATAAGTTACTTTTGGATGTTGATAACCCTCGT
TTCCCGACGTCAGCAGAAAATCAGCGTGATGCTATTGCCAAGATGCTTGACTTGCAGTAC
GACCGCATTTATCGCTTGGCTAAAGATATTGCTTCGAAAGGTTTAGATCCGTCTGAAAAC
ATATTAGTTTATCCTAGTGAAGAGGAATCTGGCTTTTTCGTCGTTGCTGAAGGTAATCGT
CGAGTTACAGCCCTTAAACTTTTACACTCTCCTAGACTTGCACCAACAGAAAAAGCACGG
AAAGCTTTTGAAAAACTTAAGATTACTCAGCTTAAAGATATTAATGTTATAGATAACTGC
GTTCTTTTTGACGATGATGAATATGAGCATTGGGTCAATTTAAAGCATACTGGTCAAAAT
GCTGGAGTTGGAAGAGTTGAATGGACTGCAACAGAAAAAGCACGACATCTGGCTAGGATG
GGTAAGCAGTCATTTGGTAATCAAATACTTACATTTATAGAGTTCAATACTGATTTATAT
AAAGAGATAATTGCTAAAAAAAGACTTTTAAAAATCACAAACATCACGCGTCTTTTTGGT
GATTTAAAGGTGAGGGATTATTTTAATTTAAAAAGCATTAATGGAGTTCTATACTCATAT
CAGCCTTATGAACGTTTTTGTGTACAATTAAAAAATATTTTAGATGTAATGATTGAAGAG
GATGATAAAGGTAAGGCTTGTTTTACTGTTAATAGGATTCGTAGCCAAGATGACAGGGTT
ACATTTATTATTGAACAAAAAATAAAACCTTCAGAATCTCTTTTAGATAAGCCGTGGAGT
TTACTAGAGCCTAAATCTTTTCTTACAGAGAAAAAACATGATTCTATTGACAAAAATGAT
GCATCTGTGAGTGTAAAGAAAGTAGGTCTTTCAGAAGGTGATGCCTTAAAGAATACAGGT
GTGGATAAACAGGAAGATGATTATTCTAGACATGTAGGCACAGAAGAGAGTAAATCTAAA
GTTTCGGGTACGGAACAGAATAAAAACAAGGGAAAAACTCCTCCTAAAGTAGATCGTAAT
GTGTTGGTGCCATCTTATGTGAAATTTAATTTTAGAGGGCATAAGAAATGCTCTAGAATA
TTTAATGAGCTTAAGTCGCATCTGACATTTGATAACACCCCTAATGCTATCTCAATATTG
TTGAGAATATTTATAGATCTCTCTGTAAGCACTTTTGTTGAAGAAAACAAGTTACAATTT
AAGGAACCACATAGAACTCCAGGGCTTCATGATAAGGTTAAAATGTGTGCTAATTTCCTT
CGGGAAAATAAAAAGATGACGGGGAGTCAATGTACGGCTGTAATAACTTTCTCGAGCCAA
ATAACTAAACATGATGGTTCATTGCAGCAGTATGTACATAACCCACACTTAATTCCCTCA
AAAGAGGCTGTCAACACTGAGTGGGATAACTTTGAGTTGTTATTAAGCCTTATTTGGAGT
GAGTGA
>IAL7250_Cromossomo_contig_1_polypolish.fasta_00003 group_128
ATGAAATTTTATACTCCATTAAGATACCCCGGCGGGAAAGGTAAGTTATCTTACTTTTTA
AAAGATGTTATTGAAAAAAACTCGTTGAATGATGGAGCATATGCAGAACCTTACGCTGGT
GGTGCAGGGGTGGCTTTAGAATTATTATTGGAAGAGTATGTCCGTAAAATCTATATAAAT
GATGCAGATTTTGCTGTTTATTCTTTTTGGTCATCTGTTGTTAGTGATACTGATGAGCTT
TGCCGACTTATTAGCCGAGCAAAGATAGATATGGATGAATGGTCTTTTCATCGCTATGTT
ATTTCGAATCCTTCTGAGTTTACTAAGCTTGAGGTTGGCTTTGCTGCGTTTTTCTTAAAT
AGAACAAATCGTTCAGGTATTCTCAAGGCGGGGGTTATAGGCGGGAAATCACAAAATGGA
AAATGGAAAATGGATGTTCGCTTTAACAGGGCGGATTTAATTTCAAGAATTGAGAAGATA
GCAAATTATAATCAAAGAATAGTAGTAACTAATCTGGATGCTTTGGATTTTCTTGATGCC
TTGAATTTTATGGATAATATGGGAAAGGTGGATAAAAATAAAATTCTTTTGTATTTGGAT
CCTCCTTACTATATTAAAGGGCAAGGGCTTTACAGGAATTTTTATGAGCATGATGACCAT
GTATTGGTTATGAAGAAACTCACAGAAATTAATTTCCCAAATTGGCTTGTTTCTTATGAT
AACGCTAAGGAAATTAAAGATATTTATAATGGATTTCCGCAAGTTGAGTATTCATTGCAA
TATACAGCGCATCTCAAAAAATCTGGAGAGGAAGTGATGATTTTTTCTCCTGAAATAATT
ATTCCTAATACCCTGAAAGGGGTCTCAATGCCAACTTGCGCCTGA
>IAL7250_Cromossomo_contig_1_polypolish.fasta_00004 group_60
ATGGGTGGCAAGCCGGAGAACGTCGGGTCGCTGGGTGATATTGAGAAAGTGGCAAAGGTC
TTTGTCCGCAATGAGCTTATCCCGTTACAGGACAGGATCCGCGAGATAAACGGCTGGCTC
GGTCAGGAGGTCATCCGCTTTAAAAACTACTCACTGGACACTGACAACGACTGA
>IAL7250_Cromossomo_contig_1_polypolish.fasta_00005 group_129
ATGAGCAAGAAAAAAGGGAAAACACCGCAACCTGCGGCAAAAACAATGACCGCCAGCGGC
CCGAAAATGGAGGCATTCACCTTTGGTGAGCCGGTGCCGGTACTCGACCGCCGTGACATT
CTGGATTACGTCGAGTGCATCAGTAACGGCAGATGGTATGAGCCACCGGTCAGCTTTACC
GGTCTGGCAAAAAGCCTGCGGGCTGCCGTGCATCACAGCTCGCCGATTTACGTCAAACGC
AATATTCTGGCCTCGACATTTATCCCGCATCCATGGCTTTCCCAGCAGGATTTCAGCCGC
TTTGTGCTGGATTTTCTGGTGTTCGGTAATGCGTTTCTGGAAAAGCGTTACAGCACCACC
GGTAAGGTCATCAGACTGGAAACCTCACCGGCAAAATATACCCGCCGTGGCGTGGAAGAG
GATGTTTACTGGTGGGTGCCGTCCTTCAACGAGCCGACAGCCTTCGCGCCCGGCTCCGTG
TTTCACCTGCTGGAGCCGGATATTAATCAGGAGCTGTACGGCCTGCCGGAATATCTCAGC
GCCCTTAACTCTGCCTGGCTGAATGAGTCGGCCACGTTGTTCCGCCGCAAGTATTACGAA
AATGGCGCACATGCCGGATACATCATGTACGTCACCGATGCCGTGCAGGATCGCAACGAT
ATCGAAATGCTTCGCGAAAACATGGTCAAGTCGAAAGGCCGCAACAACTTTAAAAACCTG
TTTCTCTATGCCCCACAGGGGAAAGCCGACGGCATTAAAATTATCCCCCTCAGTGAAGTG
GCGACGAAGGACGATTTTTTAATATCAAAAAAGCCAGCGCCGCTGACCTGCTGGACGCGC
ACCGCATCCCCTTTCAGTTGA
>IAL7250_Cromossomo_contig_1_polypolish.fasta_00006 group_4595
ATGACCATCACCACAGACACCACTCTTTTACACGACCCGCGTCGTCAGGCGGCGCTGCTG
TACTGGCAGGGGTTTTCCGTGCCGCAGATTGCCGCCATGTTGCAGATGAAACGCCCGACA
GTGCAGAGCTGGAAACAGCGCGACGGCTGGGACAGCGTTGCCCCCATCAGCCGTGTCGAA
ATGAGTCTGGAAGCGCGGCTGACCCAGCTCATCATCAAACCACAGAAAACCGGCGGTGAC
TTCAAGGAAATTGACCTGCTGGGACGCCAGATTGAACGACTGGCACGGGTCAACCGCTAC
AGCCAGACCGGCAACGAGGCAGACCTTAATCCGAACGTCGCTAACCGTAACAAAGGCGGA
CGGCGCAAACCGAAAAAGAATTTTTTCAGTGACGAGGCCATCGAAAAGCTGGAGCAGATT
TTCTTTGAGCAGTCTTTCGACTATCAGCTGCACTGGTATCGTGCCGGGCTTGAGCACCGC
ATCCGCGATATCCTGAAATCCCGCCAGATTGGCGCGACGTTTTATTTTTCCCGCGAGGCG
CTGCTGCGTGCCCTGAAAACCGGTCATAACCAGATTTTTCTGTCGGCCAGTAAAACGCAG
GCGTATGTGTTCCGCGAATACATCATCGCCTTTGCCCGTCTGGTTGACGTTGACCTGACC
GGTGACCCGATTGTCCTGGGCAATAACGGCGCAAAACTGATTTTTCTCGGCACCAACTCC
AACACCGCGCAGAGTCATAACGGCGACCTGTACGTCGATGAGATTTTCTGGATCCCGAAT
TTTCAGGTACTGCGTAAGGTGGCATCAGGTATGGCCTCACAGAGTCACCTGCGCTCGACC
TATTTCTCCACCCCGTCCACGCTGGCGCACGACGCCTACCCGTTCTGGTCGGGTGAACTG
TTTAACCGGGGACGCGCCAGCGCCGCCGAACGCGTGGAAATCGACGTCAGTCATAACGCC
CTTGCCGGTGGGCTTCTCTGTGCGGACGGCCAGTGGCGACAGATTGTCACCATTGAGGAC
GCCCTGAAAGGCGGCTGCACGCTGTTCGACATTGAGCAGCTCAAACGCGAAAACAGCGCC
GACGATTTTAAAAACCTGTTCATGTGTGAATTTGTTGACGACAAGGCATCGGTGTTCCCG
TTCGAGGAGCTGCAACGCTGCATGGTCGACACGCTGGAAGAATGGGAAGACTATGCGCCG
TTTGCCGCCAATCCGTTCGGCTCCCGCCCGGTATGGATTGGTTACGACCCGTCACACCGT
GGCGACAGCGCCGGATGCGTGGTACTGGCACCGCCGGTGGTGGCCGGTGGCAAATTCAGA
ATACTTGAGCGTCACCAGTGGAAAGGCATGGACTTTGCCACCCAGGCGGAATCCATCCGC
AAACTCACCGAAAGATACAACGTCGAATACATCGGTATTGATGCCACCGGCCTCGGTGTC
GGCGTGTTCCAGCTCGTGCGCTCGTTCTATCCCGCCGCGCGTGATATCCGCTACACGCCG
GAAATGAAAACCGCAATGGTGCTCAAGGCAAAAGACGTTATCCGCCGTGGCTGTCTGGAA
TACGACGTCAGCGCCACCGACATCACCAGCTCGTTTATGGCTATCCGCAAGACCATGACC
AGCAGCGGACGCAGCGCCACCTATGAGGCCAGCCGCAGCGAGGAAGCCAGCCACGCCGAC
CTCGCCTGGGCGACCATGCACGCCCTGTTAAATGAGCCACTCACCGCCGGTATCAGCACC
CCGCTGACATCCACCATTCTGGAGTTTTACTGA
>IAL7250_Cromossomo_contig_1_polypolish.fasta_00007 group_4548
ATGGCAAAAAAAGTCTCAAAATTCTTTCGTATCGGCGTTGAGGGTGACACCTGTGACGGG
CGTGTCATCAGTGCGCAGGATATTCAGGAAATGGCCGAAACCTTTGACCCGCGTGTCTAT
GGTTGCCGCATTAACCTGGAACATCTGCGCGGCATCCTGCCTGACGGTATTTTTAAGCGT
TATGGCGATGTGGCCGAACTGAAGGCCGAAAAGATTGACGATGATTCGGCGCTGAAAGGC
AAATGGGCGCTGTTTGCGAAAATCACCCCGACCGATGACCTTATCGCGATGAACAAGGCC
GCGCAGAAGGTCTACACCTCAATGGAAATTCAGCCGAACTTTGCCAACACCGGCAAATGT
TATCTGGTGGGTCTGGCCGTCACCGATGACCCGGCAAGCCTCGGCACGGAATACCTGGAA
TTCTGCCGCACGGCAAAACACAACCCCCTGAACCGCTTCAAATTAAGCCCTGAAAACCTG
ATTTCAGTGGCAACGCCTGTTGAGCTGGAATTTGAAGACCTGCCTGAAACCGTGTTCACC
GCCCTGACCGAAAAGGTGAAGTCCATTTTTGGCCGCAAACAGGCCAGCGATGATGCCCGT
CTGAATGACGTGCATGAAGCGGTGACCGCTGTTGCTGAACATGTGCAGGAAAAACTGAGC
GCCACTGAGCAGCGCCTCGCTGAGATGGAAACCGCCTTTTCTGCACTTAAGCAGGAGGTG
ACTGACAGGGCGGATGAAACCAGCCAGGCATTCACCCGCCTGAAAAACAGTCTCGACCAC
ACCGAAAGTCTGACCCAGCAGCGCCGCAGCAAGGCCACCGGTGGTGGCGGTGACGCCCTG
ATGACGAACTGCTGA
>IAL7250_Cromossomo_contig_1_polypolish.fasta_00008 group_4638
ATGCGCCAGGAAACCCGCTTTAAATTTAATGCTTACCTGTCCCGTGTTGCCGAACTGAAC
GGCATCGACGCCGGTGATGTGTCGAAAAAATTCACCGTTGAACCGTCGGTCACCCAGACC
CTGATGAACACCATGCAGGAGTCCTCTGACTTTCTGACCCGCATCAACATTGTGCCGGTC
AGCGAAATGAAAGGGGAAAAAATTGGTATCGGTGTCACCGGCTCCATCGCCAGCACCACC
GACACCGCCGGTGGCACCGAGCGTCAGCCGAAGGACTTCTCGAAGCTGGCGTCAAACAAG
TACGAATGCGACCAGATTAACTTCGATTTTTATATCCGCTACAAAACGCTTGACCTGTGG
GCGCGTTATCAGGATTTCCAGCTCCGTGTCCGTAACGCCATTATCAAACGCCAGTCCCTT
GATTTCATCATGGCCGGTTTTAACGGTGTGAAGCGTGCAGAAACCTCTGACCGCAGCAGC
AATCCGATGCTGCAGGATGTGGCGGTCGGCTGGCTGCAGAAATACCGCAATGAAGCCCCG
GCGCGCGTGATGAGCAAGGTTACGGACGAGGAAGGTCACACGACCTCTGAGGTCATCCGC
GTGGGTAAGGGCGGTGATTATGCCAGCCTCGATGCACTGGTGATGGATGCGACCAACAAC
CTGATTGAGCCGTGGTATCAGGAAGACCCTGACCTTGTGGTGATTGTGGGGCGTCAGCTA
CTGGCGGACAAGTATTTCCCCATCGTCAACAAGGAGCAGGACAACAGCGAAATGCTGGCC
GCTGACGTCATCATCAGTCAGAAACGCATCGGTAACCTGCCGGCGGTACGCGTCCCGTAC
TTCCCGGCGGATGCGATGCTCATCACGAAGCTGGAAAACCTGTCCATCTACTACATGGAT
GACAGCCATCGCCGCGTGATTGAGGAAAACCCGAAACTCGACCGCGTGGAGAACTACGAG
TCAATGAACATTGATTACGTGGTGGAAGACTACGCCGCCGGTTGTCTGGTGGAAAAAATT
AAGGTCGGTGATTTCTCCACACCGGCTAAGGCGACCGCAGAGCCGGGAGCGTAA
>IAL7250_Cromossomo_contig_1_polypolish.fasta_00009 group_4675
ATGACGAGTCCCGCACAGCGCCACATGATGCGGGTCTCGGCAGCGATGACCGCGCAGCGG
GAAGCCGCCCCGCTGCGACATGCAACTGTCTATGAGCAGATGCTGGTCAAGCTGGCCGCA
GACCAGCGCACACTGAAAGCAATTTATTCAAAAGAGCTGAAGGCCGCGAAAAAACGCGAA
CTGCTGCCGTTCTGGTTGCCGTGGGTGAACGGCGTGCTGGAGCAGGGCAAAGGTGCACAG
GATGACATTCTGATGACGGTCATGCTGTGGCGTCTGGATACCGGCGATATTGCCGGTGCG
CTGGAGATTGCCCGTTATGCCCTGAAGTACGGTCTGACCATGCCGGGTAAACACCGCCGC
ACCCCGCCGTACATGTTCACCGAGGAGGTGGCGCTTGCGGCCATGCGCGCTCACGCTGCC
GGTGAGTCTGTGAATCCCCGCCTGCTGACGGACACCCTCGAACTGACCGCCACGGCTGAC
ATGCCTGATGAAGTGCGCGCAAAGCTGCACAAAATCACCGGTCTGTTTCTGCGTGACGCT
GGTGATGCCGCCGGTGCGCTGGCGCACCTGCAACGTGCGACACAGCTCGACTGTCAGGCA
GGCGTCAAAAAAGAGATTGAACGACTGGAGCGGGAGCTGAAACCGAAGCCGGAGCCGCAG
CCCAAAGCGGCCACCCGCACTCCGCGTAAGACCCGGAGCGTGACACCGGCAAAACGTGGA
CGCCCGAAAAAGAAAGCCAGTTAA
>IAL7250_Cromossomo_contig_1_polypolish.fasta_00010 group_130
GTGACGGTGACCGGACTGATTGAATCGCTGTCACCGTCAGGGCGTCGGCGACTGAGTGCC
GAACTGGCGAAACGTCTGCGGCAGAGTCAGCAGCGTCGGGTGATGGCACAGAAAGCCCCG
GACGGCACACCCTACGCGCCACGCCAGCAGCAGAGCGTCAGAAAAAAGACCGGTCGCGTT
AAGCGAAAAATGTTTGCGAAACTTATTACCAGTCGTTTTTTGCATATCCGTGCCAGCCCG
GAGCAGGCATCAATGGAATTTTACGGCGGGAAGTCGCCGAAAATCGCCAGTGTGCATCAG
TTTGGTCTGTCGGAAGAAAACCGGAAAGACGGTAAGAAAATTGATTATCCGGCGCGTCCC
CTGCTCGGCTTTACCGGTGAGGATGTGCAGATGATTGAAGAGATTATCCTGGCTCACCTT
GAGCGTTAG
>IAL7250_Cromossomo_contig_1_polypolish.fasta_00011 group_131
ATGGTCAGCTATAATGTGACTAATGTGTGGGGGCTAATCGTTTTTTTCCTTTGTAGCTTT
GCAGTATTAGCATTTTTTAGCTTTGGTAAAAGTAACCTTATGAGGCTTATTGCACATTAT
TTCAATTTTGGATATTCAGACAAAAAATTAAAAAGACTTGACCGCGAGTGGCGCGACATT
CAACTATTTAAAATAATTAACGGAATCAATGTATCAGGCATTGAAAATGTGAGAATGATA
CAGCAGGGACTGATTGATGGAAAACTAAAAACATCGTATTTTTTCCTTACTCGTATCTGG
GGTGACATAACAAAACCACCACACATAATTAAAACAATAATTGTAATTCTGGCCAGTATT
TTTTACATTCTCCTCGCATGTTACATACACAACGAACAATCCGTTATAGTAAGGGATGCC
ACAGGCATACCATATAAAAACATGATGTACTATGTTTATAGTGACAAAGTTCTTTTATCC
TTCAAAAATAAAGCAGTTGAATTTAATAAAACTTATAGCCTTGCCGATTGCAAGAGACTG
CAAAACGTATTTATAAAAGACACACTTCCTGAGATCGCCTGCAATAAGCTCTTACAGCTA
AACGAGGAGGACTCCGAATGGTTAAGCCAGGAGATTAAAGATAATAACAGTCACAAAAAA
GCATTATTAATACTATCCCTCGTCTATTTCACTTCAGGTCTGGTTATATTCCTGTCATAT
ACAAAATTCTTTTACGCCAATAAGAAGGTTTTAGAATACAAAGCATCAAATAAAAATCAC
TCATAA
>IAL7250_Cromossomo_contig_1_polypolish.fasta_00012 group_132
ATGAACACTCTCGCAAATATTCAGGAACTCGCGCGCGCACTGCGCAACATGATTCGCACT
GGCATTATCGTCGAAACCGACCTTAACGCCGGTCGCTGCCGCGTGCAGACCGGCGGCATG
TGCACCGACTGGCTTCAGTGGCTGACCCATCGCGCAGGACGTTCGCGCACATGGTGGGCA
CCTTCCGTGGGGGAACAGGTGCTGATTCTGGCCGTGGGTGGTGAACTCGACACGGCGTTC
GTTCTGCCGGGGATTTATTCCGGCGATAACCCCTCGCCGTCTGTGTCGGCGGATGCCCTG
CATATCCGTTTCCCTGACGGGGCGGTGATTGAATATGAACCCGAAACCAGTGCACTCACG
GTAAGCGGAATTAAAACGGCCAGCGTGACGGCTTCTGATTCTGTTACTGCCACGGTGCCG
GTGGTCATGGTGAAAGCATCAACCCGCGTCACCCTGGACACCCCGGAGGTGGTCTGCACC
AACAGGCTGATTACCGGCACGCTGGAAGTGCAGAAAGGCGGGACGATGCGCGGCAACATT
GAACACACCGGCGGTGAACTCTCATCAAACGGTAAGGTACTGCATACCCATAAACACCCC
GGCGACAGCGGCGGCACAACCGGGAGTCCTTTATGA
>IAL7250_Cromossomo_contig_1_polypolish.fasta_00013 group_133
ATGACAGCGCGTTATCTCGGAATGAATCGCAGTGATGGCCTGACTGTCACTGACCTTGAG
CATATCAGCCAGAGTATCGGCGATATCCTGCGCACACCGGTCGGCTCACGGGTGATGCGT
CGTGATTACGGCTCGTTGCTGGCGTCAATGATTGACCAGCCGCAGACCCCGGCGCTTGAG
TTGCAGATTAAAGTCGCCTGTTACATGGCAGTGCTGAAATGGGAACCCCGCGTCACCCTG
TCATCCGTCACCACGGCGCGCAGTTTTGACGGGCGAATGACGGTCACGTTAACCGGCCAG
CACAACGACACCGGCCACCCGGACGCCTCGCTGACAGCAAAAGGTTTTACTCAGTTAAGC
AGTGCGACCAACAGCACGTCTGAAACACTGGCCGCAACGCCGAAAGCGGTAAAGGCCGCG
TATGACCTGGCTATGCCAGCATGCCGCACATGCGCGTACAAGTCGCTATATCACTGA
>IAL7250_Cromossomo_contig_1_polypolish.fasta_00014 yegQ
ATGTTTAAACCGGAACTCCTTTCCCCGGCGGGAACGCTGAAAAATATGCGTTACGCTTTC
GCTTATGGCGCAGATGCTGTTTATGCGGGCCAGCCGCGTTATTCCCTGCGTGTGCGCAAC
AACGAATTCAACCACGAAAATCTTCAGCTCGGCATCAATGAAGCCCACGCGCTGGGGAAA
AAGTTTTATGTCGTGGTCAACATTGCACCGCACAACGCCAAGCTGAAAACCTTTATCCGT
GACCTGAAACCGGTGGTGGAAATGGGGCCGGATGCGCTGATTATGTCCGATCCAGGGCTG
ATTATGCTGGTGCGTGAGCACTTCCCTGAAATGCCGATCCACCTTTCGGTGCAGGCTAAC
GCCGTGAACTGGGCGACGGTGAAATTCTGGCAGCAAATGGGCCTGACCCGCGTGATCCTC
TCTCGCGAGCTGTCGCTGGAAGAGATTGAAGAGATCCGCAATCAGGTGCCGGATATGGAG
ATCGAGATCTTCGTTCACGGCGCGCTGTGCATGGCCTACTCCGGTCGCTGCCTGCTCTCT
GGCTATATCAACAAGCGCGACCCGAACCAGGGCACCTGCACCAACGCCTGCCGCTGGGAG
TACAACGTCCAGGAAGGGAAAGAAGATGATGTTGGCAACATCGTACACAAGTACGAGCCG
ATTCCGGTGCAAAATGTTGAGCCGACGCTGGGTATCGGCGCACCAACCGACAAAGTGTTT
ATGATCGAAGAGGCCCAGCGTCCGGGCGAGTATATGACCGCGTTTGAAGATGAGCACGGC
ACTTACATCATGAACTCGAAAGATCTGCGCGCCATCGCCCATGTAGAACGCCTGACCAAA
ATGGGCGTGCATTCGCTGAAAATCGAAGGTCGTACCAAATCTTTCTACTATTGTGCACGC
ACCGCACAGGTTTACCGCAAAGCTATCGATGACGCCGCTGCGGGAAAACCGTTCGATACC
AGCCTGCTGGAAACTCTGGAAGGTCTGGCGCATCGTGGCTATACCGAAGGTTTCCTGCGT
CGTCATACTCACGACGATTATCAGAACTACGAATACGGTTATTCAGTTTCTGACCGCCAG
CAGTTTGTTGGTGAGTTTACCGGTGAGCGCAAGGGGGACCTCGCGGCGGTAGCGGTGAAA
AATAAATTCTCCGTTGGCGACAGCCTTGAGCTGATGACGCCGCAAGGCAACATTAATTTT
ACCCTTGAGCACATGGAAAACGCCAAAGGCGAAGCTATGCCGATAGCACCAGGCGATGGT
TATACTGTGTGGCTCCCGGTCCCGCAGGATCTTGAGCTCAATTACGCGCTGCTGATGCGT
AATTTCTCCGGGGAAACCACGCGTAATCCCCACGGTAAGTGA
>IAL7250_Cromossomo_contig_1_polypolish.fasta_00015 group_593
GTGCGTATTATTAAACTCATGCCAAAAGCCAATGAGGATTTAGAAGGCATCTGGTATTAC
AGCTATCACCATTTCGGCGAACCACAAGCCGACAGATATGTGGAACATCTTTCAGACGTT
CTCCAGATTCTGAGTAACAATAATATAGGTACGCCCAGACCTGAATTAGGCGAAGGTATT
TTTGTTCTTCCTTTTGAACGCCACGTCATTTATTTCCTGCAATCACCAGGGGAAATTATC
GTCATTCGTATCCTTAACCAAAACCAGGACGCCACCAGACATTTACACTGGAGCTAA
>IAL7250_Cromossomo_contig_1_polypolish.fasta_00016 group_3615
ATGGCCAGAACGATGACGGTTGATCTCGGCGATGAGTTGCGTGAATTTATCGAGTCCTTA
ATTGAATCCGGCGACTATCGCACCCAAAGCGAAGTGATCCGTGAGTCACTGCGATTACTT
CGAGAAAAGCAAGCAGAGTCTCGCCTGCAAGCGTTACGTGACATGCTCGCAGAAGGGTTG
AGTAGTGGTGAAGCTCAGCCGTGGGAAAAGGACGCGTTCTTACGGAAGGTGAAAGCAGGG
ATAAGGAAATAA
>IAL7250_Cromossomo_contig_1_polypolish.fasta_00017 yegP
ATGGCTGGTTGGTTTGAACTCAGTAAGAGCAGTGATAATCAGTTCCGGTTTGTGCTAAAA
GCGGGCAATGGTGAGACTATCCTCACCAGCGAGCTGTATACCTCAAAAGCCTCTGCGGAA
AAGGGCATCGCGTCGGTGCGTAGCAACAGCCCGCAAGAAGAACGCTATGAGAAAAAAACG
GCAAGTAACGGCAAATTCTATTTCAATCTGAAAGCCGCTAATCATCAAATTATCGGCTCC
AGCCAGATGTACGCCACCGCGCAATCTCGTGAAACCGGAATTGCCTCCGTTAAAGCCAAT
GGCACAAGCCAGACGGTGAAAGACAATACGTAA
>IAL7250_Cromossomo_contig_1_polypolish.fasta_00018 baeR
ATGACCGAGTTACCAATCGACGAAAACACACCGCGTATTTTGATCGTGGAAGATGAACCG
AAGCTGGGGCAGTTGCTCATTGATTATCTGCGTGCTGCGAGCTATGCGCCGACGCTTATC
AGCCACGGCGATCAGGTACTGCCGTATGTGCGCCAGACACCACCGGATCTGATCCTGTTA
GATCTGATGCTCCCTGGCACCGATGGCCTGACGCTGTGCCGGGAAATTCGTCGTTTTTCT
GACATTCCGATCGTGATGGTGACGGCAAAAATCGAAGAGATCGATCGCCTGCTGGGGCTG
GAGATTGGCGCAGATGATTATATCTGTAAGCCGTACAGCCCACGGGAAGTGGTAGCGCGC
GTCAAAACCATTTTGCGCCGTTGCAAACCGCAGCGCGAGTTGCAGCAACAGGATGCTGAA
AGCCCGTTGATTATCGACGAAGGTCGTTTTCAGGCTTCATGGCGCGGTAAAATGCTTGAC
CTGACGCCTGCGGAATTTCGTCTGCTGAAAACGCTCTCTCATGAACCAGGAAAAGTGTTC
TCCCGCGAGCATTTGCTCAATCATCTTTATGACGACTACCGCGTAGTAACCGACCGCACC
ATCGACAGCCACATTAAAAACCTGCGCCGCAAGCTGGAATCTCTCGACGCCGAACAGTCA
TTTATCCGCGCCGTTTACGGCGTTGGTTACCGCTGGGAAGCCGACGCCTGCCGCATCGTT
TAG
>IAL7250_Cromossomo_contig_1_polypolish.fasta_00019 baeS
ATGAAGTTCTGGCGACCCGGTATTACCGGCAAACTGTTTCTGGCGATTTTCGCCACCTGC
ATTGTCTTGCTGATCAGTATGCACTGGGCGGTGCGTATCAGTTTTGAGCGTGGCTTTATT
GATTACATCAAGCATGGTAATGAACAACGATTACAACTGTTAAGTGATGCGCTTGGCGAG
CAGTATGCGCAGCATGGCAACTGGCGCTTCCTGCGCAACAATGATCGCTTTGTCTTTCAG
ATCCTGCGTTCATTTGAACACGATAATTCGGAAGATAAACCCGGCCCGGGTATGCCACCG
CACGGCTGGCGTACCCAGTTCTGGGTGGTTGATCAAAACAACAAAGTGCTGGTTGGTCCG
CGAGCGCCGATTCCACCTGACGGTACACGGCGACCCATTCTGGTCAACGGTGCGGAAGTT
GGCGCGGTGATCGCCTCCCCCGTTGAGCGGTTAACGCGCAATACTGATATCAATTTCGAT
AAACAACAGCGGCAAACCAGCTGGCTGATCGTCGCCCTGGCAACGTTACTCGCGGCGCTC
GCCACCTTTCTGCTGGCGCGCGGTTTGCTGGCACCGGTAAAACGACTTGTCGATGGCACG
CACAAACTGGCGGCGGGCGATTTCACTACCCGCGTAACGCCCACCAGTGAAGATGAACTG
GGCAAACTGGCGCAAGACTTCAACCAGCTTGCCAGCACGCTGGAGAAAAACCAGCAAATG
CGGCGCGATTTTATGGCCGATATTTCACACGAACTGCGTACGCCATTAGCGGTGCTGCGC
GGTGAACTGGAAGCCATTCAAGATGGCGTGCGCAAATTCACGCCGGAGACGGTGGCGTCT
TTACAGGCGGAAGTCGGTACACTGACTAAACTGGTTGACGATCTTCATCAGTTGTCGATG
TCTGATGAAGGCGCTCTCGCCTATCAAAAAGCACCGGTAGATTTGATCCCACTGCTGGAA
GTGGCGGGCGGCGCATTTCGCGAACGATTTGCCAGCCGTGGCCTGAAACTGCAGTTTTCC
CTGCCAGACAGTATTACCGTATTTGGCGATCGCGACCGTTTAATGCAGTTATTCAATAAC
TTACTCGAAAACAGCCTGCGCTACACTGATAGCGGCGGCAGCCTGAAAATCTCTGCCGAG
CAGCACGACAAAACGGTGCGCCTGACCTTTGCCGACAGTGCGCCAGGTGTCAGTGACGAG
CAGCTACAAAAATTATTTGAACGTTTTTATCGCACCGAAGGTTCCCGCAACCGCGCCAGC
GGTGGTTCCGGGCTGGGGCTGGCGATTTGCCTGAACATTGTTGAAGCACATAATGGCCGC
ATTATTGCTGCCCATTCGCCTTTTGGCGGGGTAAGCATTACAGTAGAGTTACCGCTGGAA
CGGGATTTACAGAGAGAAGTATGA
>IAL7250_Cromossomo_contig_1_polypolish.fasta_00020 mdtD_1
ATGACAGATCTTCCCGACAGCACCCGTTGGCAATTGTGGATTGTGGCTTTCGGCTTCTTT
ATGCAGTCGCTGGACACCACCATCGTAAACACCGCCCTTCCCTCAATGGCGCAAAGCCTC
GGGGAAAGTCCGTTGCATATGCACATGGTCATTGTCTCTTATGTGCTGACCGTGGCGGTG
ATGCTGCCCGCCAGCGGCTGGCTGGCGGACAAAGTCGGCGTGCGCAATATTTTCTTTACC
GCCATCGTGCTGTTTACTCTCGGTTCACTGTTTTGCGCGCTTTCCGGCACGCTGAACGAA
CTGTTGCTGGCACGCGCGTTACAGGGCGTTGGCGGCGCGATGATGGTGCCGGTCGGCAGA
TTGACGGTGATGAAAATCGTACCGCGCGAGCAATATATGGCGGCGATGACCTTTGTCACG
TTACCCGGTCAGGTCGGTCCGCTGCTCGGTCCGGCGCTCGGCGGTCTGCTGGTGGAGTAC
GCGTCGTGGCACTGGATCTTTTTGATCAACATTCCGGTGGGGATTATCGGTGCGATCGCC
ACATTGATGTTAATGCCGAACTACACCATGCAGACGCGGCGCTTTGATCTTTCCGGCTTT
TTATTGCTGGCGGTTGGCATGGCGGTATTAACCCTGGCGCTGGACGGCAGTAAAGGTACA
GGTTTATCGCCGCTGGCGATTGCTGGCCTGGTCGCAGTTGGCGTGGTGGCACTGGTGCTT
TATCTGCTGCACGCCAGAAATAACAACCGCGCCCTGTTCAGTCTGAAACTGTTCCGCACT
CGTACCTTTTCGCTGGGCCTGGCGGGGAGCTTTGCCGGACGTATTGGCAGTGGCATGTTG
CCCTTTATGACACCGGTTTTCCTGCAAATTGGCCTCGGTTTCTCGCCGTTTCATGCTGGA
CTGATGATGATCCCGATGGTGCTTGGCAGCATGGGAATGAAGCGAATTGTGGTTCAGGTG
GTGAATCGCTTTGGTTATCGTCGGGTACTGGTAGCGACCACGCTGGGTCTGTCGCTGGTC
ACCCTGTTGTTTATGACTACCGCTCTGTTGGGCTGGTACTACGTTTTGCCGTTCGTCCTG
TTTTTACAAGGAATGGTCAACTCAACGCGTTTCTCCTCCATGAACACCCTGACGCTGAAA
GATCTCCCGGACAATCTGGCGAGCAGCGGAAACAGCCTGCTGTCGATGATTATGCAATTG
TCGATGAGTATCGGCGTCACCATCGCCGGGCTGTTGCTGGGACTTTTTGGTTCGCAGCAT
GTCAGCGTCGACAGCGGCACCACACAAACCGTCTTTATGTACACCTGGCTTAGCATGGCG
TTGATCATCGCCCTTCCGGCGTTCATCTTTGCCAGAGTGCCGAACGATACGCATCAAAAT
GTAGCTATTTCGCGGCGAAAAAGGAGCGCGCAATGA
>IAL7250_Cromossomo_contig_1_polypolish.fasta_00021 mdtC
GTGAAGTTTTTTGCCCTCTTCATTTACCGCCCGGTGGCGACGATTTTACTGTCGGTCGCC
ATTACCCTGTGCGGCATACTGGGCTTCCGTATGCTGCCGGTCGCCCCGCTGCCGCAGGTC
GATTTTCCGGTGATTATGGTCAGCGCCTCGCTGCCCGGTGCGTCACCAGAAACAATGGCG
TCTTCCGTTGCCACGCCGCTGGAGCGCTCACTTGGGCGCATTGCCGGAGTCAGTGAAATG
ACCTCCAGCAGTTCGCTCGGCAGCACGCGTATTATTTTGCAGTTTGATTTTGACCGGGAT
ATCAACGGCGCGGCGCGCGATGTGCAGGCGGCGATCAACGCTGCACAAAGTTTGCTGCCC
AGCGGGATGCCCAGCCGTCCGACCTATCGCAAAGCTAACCCGTCGGATGCGCCAATTATG
ATCCTCACGCTGACATCCGATACTTATTCGCAGGGTGAACTGTACGATTTTGCCTCGACG
CAGCTGGCTCCGACGATTTCGCAAATCGACGGTGTCGGTGATGTCGATGTTGGCGGCAGC
TCGCTGCCCGCCGTACGCGTCGGGCTGAATCCGCAGGCGCTGTTTAATCAGGGCGTCTCG
CTGGACGACGTACGCACCGCCATCAGCAATGCCAACGTGCGTAAACCGCAGGGGGCGCTG
GAAGATGGCACTCACCGCTGGCAGATCCAGACCAATGATGAGCTAAAAACCGCCGCCGAA
TATCAGCCGTTGATTATTCATTACAACAACGGCGGCGCGGTTCGTCTGGGCGATGTGGCG
ACGGTGACCGACTCGGTGCAGGATGTGCGCAACGCCGGGATGACCAACGCCAAACCGGCT
ATTTTGCTGATGATCCGCAAGCTGCCGGAAGCCAATATTATCCAGACGGTAGACAGCATC
CGGGCAAAATTACCGGAGTTGCAGGAAACCATTCCGGCGGCGATTGATCTGCAAATTGCT
CAGGATCGCTCCCCCACCATTCGCGCCTCGCTGGAAGAAGTCGAGCAAACGCTGATTATC
TCGGTGGCGCTGGTGATTCTGGTGGTGTTTTTATTCCTGCGCTCGGGTCGCGCCACTATT
ATTCCCGCCGTTGCGGTGCCGGTTTCGCTGATTGGTACGTTTGCGGCGATGTACCTGTGC
GGATTCAGTCTCAATAACCTTTCGTTAATGGCGCTCACCATCGCTACTGGTTTCGTGGTG
GATGACGCCATCGTGGTGCTGGAAAACATTGCCCGTCATCTGGAAGCGGGGATGAAACCG
CTACAGGCCGCGCTACAAGGTACTCGCGAAGTCGGCTTTACGGTGCTGTCGATGAGTCTG
TCACTGGTGGCGGTGTTCCTGCCGCTGCTGTTGATGGGCGGATTGCCGGGCCGACTGTTA
CGCGAATTTGCCGTGACGCTTTCTGTCGCCATTGTTATATCGTTGCTGGTTTCTCTGACA
TTAACGCCAATGATGTGTGGCTGGATGCTGAAAGCCAGCAAGCCGCGTGAGCAAAAGCGA
CTGCGTGGTTTTGGCCGCATGTTGGTAGCCCTGCAACAAGGCTACGGCAAGTCGCTGAAA
TGGGTGCTCAATCATACCCGTCTGGTGGGTGTGGTGCTGCTTGGCACCATTGCGCTGAAT
ATCTGGCTGTATATCTCGATCCCGAAAACCTTCTTCCCGGAGCAGGACACCGGCGTGCTG
ATGGGCGGGATACAGGCGGATCAGAGCATTTCGTTTCAGGCGATGCGCGGCAAATTGCAG
GATTTCATGAAAATTATCCGTGACGATCCGGCAGTGGATAATGTCACCGGCTTTACCGGC
GGTTCACGAGTTAACAGTGGGATGATGTTTATCACCCTCAAGCCACGCGACGAACGCAGC
GAAACGGCGCAGCAAATTATCGACCGTCTGCGCGTAAAACTGGCGAAAGAACCGGGGGCG
AATCTGTTCCTGATGGCGGTACAGGATATTCGCGTTGGTGGGCGTCAGTCGAACGCCAGC
TACCAGTACACGTTGTTATCCGACGACCTGGCGGCACTGCGAGAATGGGAGCCGAAAATC
CGCAAAAAACTGGCGACGTTGCCGGAACTGGCGGACGTGAACTCCGATCAGCAGGATAAC
GGCGCGGAGATGAATCTGGTTTACGACCGCGACACCATGGCACGGCTGGGAATCGACGTA
CAAGCCGCCAACAGTCTGTTAAATAACGCCTTCGGTCAGCGGCAAATCTCGACCATTTAC
CAGCCGATGAACCAGTATAAAGTGGTGATGGAAGTGGATCCGCGCTATACCCAGGACATC
AGTGCGCTGGAAAAAATGTTCGTTATCAATAACGAAGGCAAAGCGATCCCGCTGTCGTAT
TTCGCTAAATGGCAACCGGCGAATGCCCCACTATCGGTGAATCATCAGGGATTATCGGCG
GCCTCGACCATTTCGTTTAACCTGCCGACCGGAAAATCGCTCTCGGACGCCAGTGCGGCG
ATCGATCTCGCAATGACCCAGCTTGGGGTGCCTTCGACGGTGCGCGGCAGTTTTGCCGGC
ACGGCGCAGGTGTTCCAGGAGACGATGAACTCGCAGGTGATCCTGATTATCGCCGCCATC
GCCACGGTGTATATCGTGCTGGGTATCCTTTACGAGAGTTACGTACATCCGCTGACGATT
CTCTCCACCCTGCCCTCGGCGGGCGTTGGAGCGCTGTTGGCGCTGGAGCTGTTCAATGCC
CCGTTCAGCCTAATCGCCCTGATAGGGATCATGCTATTAATCGGCATCGTGAAGAAAAAC
GCCATTATGATGGTCGATTTTGCGCTTGAAGCCCAACGGCACGGTAACCTGACGCCGCAG
GAAGCTATTTTCCAGGCCTGTCTGCTGCGTTTTCGCCCGATTATGATGACCACCCTGGCG
GCGCTGTTTGGTGCGCTGCCGCTGGTATTGTCGGGCGGCGACGGCTCGGAGCTGCGGCAA
CCCCTGGGGATCACCATTGTCGGCGGACTGGTAATGAGCCAGCTCCTTACGCTGTATACC
ACGCCGGTGGTGTATCTCTTTTTCGACCGTCTGCGGCTGCGTTTTTCGCGTAAACCTAAA
CAAACGGTAACCGAGTAA
>IAL7250_Cromossomo_contig_1_polypolish.fasta_00022 mdtB
ATGCAGGTGTTACCCCCGAGCAGCACAGGCGGCCCGTCGCGCCTGTTTATTATGCGTCCT
GTCGCCACCACGCTGCTGATGGTGGCGATCTTACTCGCCGGGATTATCGGTTATCGCGCC
CTGCCCGTTTCGGCGCTGCCGGAAGTGGACTATCCGACCATTCAGGTGGTCACGCTCTAC
CCAGGTGCCAGCCCGGATGTCATGACCTCTGCCGTTACCGCGCCGCTCGAACGCCAGTTC
GGGCAGATGTCTGGCCTGAAACAGATGTCGTCGCAAAGTTCCGGCGGTGCGTCAGTTATC
ACTTTGCAGTTCCAGCTAACATTACCGCTCGATGTCGCCGAGCAGGAAGTGCAGGCCGCG
ATTAACGCTGCGACCAACTTGTTGCCGAGCGATCTGCCTAACCCGCCGGTTTACAGCAAA
GTGAACCCGGCAGATCCGCCGATCATGACGCTCGCCGTCACCTCAACCGCCATGCCGATG
ACGCAAGTGGAAGATATGGTGGAAACCCGCGTCGCGCAGAAAATCTCGCAGATTTCCGGC
GTCGGCCTGGTGACGCTTTCCGGCGGTCAGCGTCCGGCTGTTCGCGTCAAACTTAACGCT
CAGGCGATTGCCGCCCTCGGCCTGACCAGCGAAACCGTGCGCACCGCCATTACCGGCGCT
AACGTTAACTCGGCAAAAGGTAGCCTCGACGGCCCTTCCCGTGCGGTCACGCTTTCCGCG
AACGACCAGATGCAATCCGCCGAAGAGTATCGCCAGCTAATCATCGCCTACCAGAACGGC
GCGCCAATTCGTCTGGGCGATGTCGCAACTGTAGAGCAAGGTGCAGAAAACAGCTGGCTC
GGCGCGTGGGCGAACAAAGAACAGGCCATTGTGATGAATGTTCAGCGCCAGCCCGGTGCT
AACATTATCTCCACCGCCGACAGCATTCGGCAGATGCTGCCACAGCTCACTGAGAGTCTG
CCGAAATCGGTGAAGGTGACAGTGCTTTCCGATCGCACCACCAATATCCGCGCATCCGTC
GATGATACTCAGTTTGAATTGATGATGGCTATCGCGCTGGTAGTCATGATTATCTACCTG
TTTTTGCGCAATATTCCGGCGACCATCATTCCCGGTGTTGCCGTGCCGCTGTCATTAATC
GGCACTTTTGCGGTTATGGTGTTTCTCGATTTTTCAATCAATAACCTGACACTGATGGCG
TTAACTATCGCCACCGGATTCGTGGTCGATGACGCCATCGTGGTGATCGAAAACATTTCC
CGCTATATCGAAAAAGGCGAAAAACCGTTGGCGGCGGCGCTCAAGGGCGCAGGTGAAATC
GGCTTTACCATTATCTCGCTGACCTTCTCACTGATTGCGGTGTTGATCCCACTGCTGTTT
ATGGGCGATATCGTCGGGCGACTGTTCCGCGAATTTGCTATTACCCTGGCGGTAGCGATT
TTGATCTCAGCGGTGGTGTCGCTGACCCTGACACCGATGATGTGCGCGCGGATGCTCAGC
CAGGAGTCGCTGCGTAAACAGAACCGATTCTCCCGTGCCTCGGAAAAAATGTTCGACAGG
ATAATCGCCGCCTATGGTCGTGGACTGGCGAAGGTGCTGAATCATCCGTGGCTGACCTTA
AGCGTGGCGCTCAGCACGCTGCTGCTTAGCGTTCTCTTATGGGTGTTCATTCCGAAAGGT
TTCTTCCCGGTACAGGACAACGGCATTATTCAGGGCACTTTGCAGGCACCGCAATCCAGC
TCCTTTGCCAATATGGCCCAGCGACAACGCCAGGTCGCGGACGTGATTTTGCAGGATCCG
GCGGTGCAAAGCCTGACCTCATTTGTTGGCGTTGATGGCACTAACCCGTCGCTGAACAGT
GCGCGTTTGCAGATCAACCTCAAACCGTTGGATGAACGTGATGATCGGGTGCAAAAAGTC
ATCGCCCGTCTGCAAACGGCGGTAGATAAAGTGCCGGGCGTCGATCTCTTCCTGCAACCA
ACGCAGGACCTGACCATCGATACTCAGGTCAGCCGCACCCAGTACCAGTTTACCTTGCAG
GCCACGTCACTGGATGCGCTCAGTACTTGGGTGCCACAGTTGATGGAAAAACTCCAGCAA
CTGCCACAGCTTTCTGATGTCTCCAGCGACTGGCAGGACAAAGGGCTGGTGGCGTATGTC
AATGTTGATCGCGACAGCGCCAGCCGTCTGGGGATCAGCATGGCGGATGTCGATAACGCC
CTGTACAACGCGTTTGGTCAGCGACTGATTTCCACTATTTATACTCAGGCTAACCAGTAT
CGCGTAGTGCTGGAGCACAACACCGAAATTACCCCGGGCCTCGCGGCGCTGGATACCATT
CGCCTGACCAGTAGCGACGGCGGCGTGGTGCCGTTAAGCTCAATTGCCAAAGTTGAACAG
CGTTTTGCGCCGCTTTCCATCAACCATCTGGATCAGTTCCCGGTAACGACCATCTCCTTT
AACGTGCCGGATAACTATTCGCTGGGCGATGCGGTGCAGGCGATTATGGACACCGAAAAG
ACGCTGAATCTGCCGGTGGATATCACCACGCAATTTCAGGGCAGCACCCTCGCCTTCCAG
TCGGCGCTGGGCAGCACTGTCTGGCTGATTGTCGCGGCGGTGGTGGCGATGTATATCGTG
CTCGGCATTCTGTACGAGAGCTTTATTCACCCGATCACCATTCTCTCGACGCTACCCACC
GCAGGGGTCGGCGCGCTGCTGGCATTAATGATTGCCGGTAGCGAACTGGATGTGATTGCG
ATTATCGGCATTATTTTGCTGATCGGTATTGTGAAGAAGAACGCCATCATGATGATCGAC
TTCGCGCTGGCTGCTGAGCGCGAGCAAGGCATGTCGCCGCGCGATGCAATCTACCAGGCT
TGTCTGTTGCGTTTTCGTCCGATCCTGATGACCACCCTGGCGGCTCTGCTTGGCGCGCTG
CCGCTGATGTTGAGTACCGGGGTCGGCGCGGAACTGCGTCGTCCGTTAGGTATCGGCATG
GTCGGCGGTCTGATTGTCAGCCAGGTGCTGACGCTGTTCACCACGCCGGTGATTTATCTG
CTGTTCGACCGCCTGGCATTGTGGACCAAAAGTCGCTTTGCTCGCCATGAAGAGGAGGCG
TAA
>IAL7250_Cromossomo_contig_1_polypolish.fasta_00023 mdtA
ATGAAAGGCAGTTATAAATCCCGTTGGGTAATCGTAATCGTGGTGGTTATCGCCGCCATC
GCCGCATTCTGGTTCTGGCAAGGCCGCAATGACTCCCAGAGTGCAGCCCCAGGGGCGACG
AAACAAGCGCAGCAATCGCCAGCGGGTGGTCGCCGTGGTATGCGTTCCGGCCCATTAGCC
CCGGTTCAGGCGGCGACCGCCGTAGAACAGGCAGTTCCGCGTTACCTCACCGGGCTTGGC
ACCATTATCGCCGCTAATACTGTTACGGTGCGCAGCCGCGTGGACGGTCAACTGATGGCG
TTACATTTCCAGGAAGGCCAGCAGGTCAAAGCAGGCGATTTACTGGCAGAAATTGACCCC
AGCCAGTTCAAAGTTGCATTAGCACAAACCCAGGGCCAACTGGCAAAAGATAAAGCCACG
CTTGCTAACGCCCGCCGTGATCTGGCGCGTTATCAGCAACTGGCAAAAACCAATCTCGTC
TCCCGTCAGGAGCTGGATGCCCAACAGGCGCTGGTCAGTGAAACCGAAGGCACCATTAAG
GCTGATGAAGCAAGCGTCGCCAGCGCGCAGTTGCAACTCGACTGGAGCCGCATCACCGCA
CCAGTCGATGGTCGCGTTGGTCTCAAGCAGGTTGATGTTGGTAACCAAATCTCCAGTGGT
GATACCACCGGGATCGTGGTGATCACCCAGACGCATCCTATCGATTTGCTCTTTACCCTG
CCGGAAAGCGATATCGCTACCGTCGTGCAGGCGCAGAAAGCCGGAAAACCGCTGGTGGTA
GAAGCCTGGGATCGCACCAACTCGAAGAAATTAAGTGAAGGCACGCTGTTAAGCCTCGAT
AACCAAATCGATGCCACAACCGGTACGATTAAAGTGAAAGCACGCTTTAATAATCAGGAT
GATGCGCTGTTTCCCAATCAGTTTGTTAACGCGCGCATGTTAGTCGACACCGAACAAAAC
GCCGTAGTGATCCCATCAGCCGCCCTGCAAATGGGCAATGAAGGCCATTTTGTCTGGGTG
CTGAATAGTGAAAACAAGGTCAGCAAACATCTGGTGACGCCGGGCATTCAGGACAGTCAG
AAAGTGGTGATCCGTGCAGGTATTTCTGCGGGCGATCGCGTGGTGACAGACGGCATTGAT
CGCCTGACCGAAGGGGCGAAAGTGGAAGTGGTGGAAGCCCAGAGCGCCACCACTCCGGAA
GAGAAAGCCACCAGCCGCGAATACGCGAAAAAAGGAGCACGCTCCTGA
>IAL7250_Cromossomo_contig_1_polypolish.fasta_00024 group_2496
ATGACTAAGAGCACCACGATGATGATCCACTTCATCATGACCCTTTCCTTATTTATGGCC
CCTTCCTCGGGAGGGGCTTTCCCGTTTCAGCGTCCCGCTGAAATCGTCGGCTTACCTCCT
TTCGCCATGCAAGCAGTCTATCGCTAA
>IAL7250_Cromossomo_contig_1_polypolish.fasta_00025 yegL
ATGAGCGAACAAATCACGTTTGCCACCAGCGATTTTGCCAGTAACCCGGAACCACGTTGC
CCCTGCATTTTGCTGCTGGATGTTTCTGGCTCGATGAGCGGCAGACCTATTAATGAACTT
AACGCCGGATTGGTGACCTTTCGTGATGAACTGCTTGCCGATCCGCTGGCTTTAAAAAGA
GTGGAACTCGGCATTGTGACGTTCGGCCCGGTGCATGTGGAACAACCCTTTACCAGCGCC
GCTAACTTTTTCCCGCCCATCCTGTTTGCCCAGGGGGATACGCCAATGGGGGCCGCCATT
ACCAAAGCCCTGGATATGGTTGAAGAGAGGAAACGTGAGTACCGCGCAAATGGTATTTCG
TATTATCGCCCGTGGATTTTCCTGATCACCGATGGCGCTCCAACCGATGAGTGGCAGGCT
GCCGCCAACAAAGTGTTTCAGGGGGAAGAAGATAAGAAGTTTGCCTTCTTTTCCATCGGT
GTTCAGGGGGCGGATATGAAGACGCTGGCACAAATCAGCGTTCGTCAGCCTTTGCCTCTG
CAAGGATTACAATTCCGTGAACTGTTTAGCTGGTTATCCAGTTCGCTGCGTTCGGTTTCC
CGCTCCACGCCGGGAACGGAAGTTGTGCTGGAAGCGCCAAAAGGCTGGACGTCAGTGTGA
>IAL7250_Cromossomo_contig_1_polypolish.fasta_00026 pphC
ATGCAGGTTGCCTGGTTAAACGATCAGCAACCATTACTGGTGATGTTTCTTGCTGATGGT
GCAGGCAGCGTCTCGCAGGGTGGCGAAGGCGCGATGCTCGCCGTCAATGAAGCGATGGCT
TATATGTCGCAAAAAGTGCAGGGTGGGGAATTGGGGCTTAATGATATCCTCGCCACGGAT
ATTGTGCTGACTATTCGTCAGCGACTTTTTGCCGAGGCAGAGGCCAAAGAATTAGCGGTT
CGCGATTTTGCCTGCACGTTTATGGGATTGATTTCATCGGCTAATGGCACCTTGATTATG
CAGATTGGCGATGGCGGCGTGGTGGTAGATTTCGGTCATGGTCTGCAATTGCCGCTTACG
CCGATGGTGGGTGAATATGCCAATATGACGCACTTCATTACCGATGAAGATGCCGTTTCC
AGACTGGAAACTTTCACCAGCACTGAGCGTGTGCATAAAGTTGCAGCATTTACGGATGGT
ATCCAGCGACTGGCGTTAAATATGTTGGATAATTCTCCACATGTGCCTTTCTTTACCCCG
TTTTTCAATGGACTGGCGTCAGCAACGCAGGAACAACTCGATTTATTACCTGAATTGTTA
AAGCAGTTTTTGTCCAGCCCAGCGGTAAACGAGCGTACCGATGATGATAAAACGTTAGCA
CTGGCGCTGTGGGCAGAGTGA
>IAL7250_Cromossomo_contig_1_polypolish.fasta_00027 group_781
ATGAAAAAGATATTACTCATGTTGAGCCTGCTATTTTTTACTACCGCGGGCTTTAGTGAA
GTTTCGGATACGTTAGTGACAGGAGGTTATGATAAACAAGCGATGTCTGACGCGATTAAA
CATGCGCGGAAAGAAACCGATAAATTCATCGAGGTTATGAATAAAAAAGATGCCGATACT
TTCGCAGTCAAAGCCCCGATAACCGATCACGGAAGAACCGAGCATTTCTGGCTCACGGAT
GTCACTTATTCTAACGGCATGTTTATTGGCGTAATCAGCAATGACCCTGGTATTGTTACA
AACGTAGAATATGGCCAGGAGTGGAAAATCAAGAAAGAAGATATTTCAGACTGGATGTAT
ACGCGCGGGGATAAAATTTACGGCGGTTATACCATTGATCCTTTATTGGTCACCTATCCA
AAAGAAGAAGCCGACGAGCTTAGAGCAAAATTAGTTCGCTAA
>IAL7250_Cromossomo_contig_1_polypolish.fasta_00028 yegI
ATGACCACTCTCGGTCTTGAACTGGGCAAAGGCGGTGAAGGCGCGGTTTATGATATCAAT
GAGTTTGTCGATAGCGTCGCCAAGATTTATCACACGCCGCCACCCGCCTTAAAACAGGAC
AAACTTGCCTTTATGGCTGCGACAGCTGACGCGCAATTGTTGAATTATGTCGCCTGGCCG
CAGGCAACGCTTCACGGTGGACGAGGCGGAAAAGTTATCGGTTTTATGATGCCAAAAGTT
TCTGGTAAAGAACCGATTCATATGATCTATAGCCCGGCACATCGTCGTCAACGTTACCCT
CATTGGGCGTGGGATTTTCTACTCTATGTTGCGCGCAATATTGCTTCATCTTTTGCTACG
GTTCACGAGCACGGGCACGTCGTGGGTGACGTAAACCAGAACAGTTTTATGGTAGGTCGC
GACAGCAAAGTGGTGTTGATTGATAGCGACTCCTTTCAGATTAACGCCAATGGCACACTG
CATTTATGCGAAGTCGGCGTGTCGCATTTTACGCCGCCAGAGCTACAAACCTTGTCGTCA
TTTGTCGGCTTTGAACGCACAGAAAATCACGATAATTTTGGCCTTGCGTTGCTGATTTTT
CACGTCTTGTTTGGTGGCCGGCATCCTTATTCTGGTGTGCCGCTTATCTCTGATGCGGGT
AATGCGCTGGAGACGGATATTACCCATTTCCGTTATGCCTACGCGTCAGATAATCAGCGA
CGTGGTTTAAAACCGCCGCCACGATCGATTCCGCTATCGATGTTACCGAGTGATGTTGAA
GCCATGTTTCAGCAGGCATTCACGGAAAGTGGCGTGGCAACCGGGCGTCCGACGGCTAAA
GCGTGGGTAGCGGCACTTGATTCTCTGCGCCAACAGTTAAAGAAATGTACCGTTTCGGCA
ATGCATGTTTATCCCGGTCATTTGGCTGACTGCCCATGGTGTGCGCTGGATAATCAAGGT
GTTATCTATTTTATTGATCTCGGCGAAGAGGTCATTACCACCGGCGGGGATTTTGTGCTG
GCAAAAGTCTGGGCGATGGTGATGGCGTCAGTAGCACCGCCAGCATTGCAACTGCCATTA
CCCGATCATTTCCAACCGACTGGCAGGCCGCTTCCTTTAGGCCTGTTACGGCGCGAATAC
ATCATTCTGCTTGAGATCGCACTGTCAGCATTATCGCTGCTGCTTTGCGGCCTTCAGGCA
GAACCGCGTTATATTATTTTGGTTCCTGTGCTGGCGGCTATCTGGATTATTGGCAGTCTG
ACAAGCAAAGCGTACAAAGCAGAAGTTCAGCAACGCCGTGAGGCATTTAATCGTGCGAAA
ATGGACTATGACCATTTAGTCCGCCAGATCCAGCAGGTAGGCGGCCTGGAAGGTTTTATC
GCCAAACGGACGATGCTCGAAAAAATGAAGGACGAAATTCTCGGGTTACCGGAAGAAGAG
AAACGCGCTCTGGCAGCACTTCATGACACTGCAAGGGAACGGCAGAAGCAGAAGTTTCTG
GAGGGATTTTTTATTGATGTTGCCTCTATTCCCGGCGTTGGCCCTGCGCGTAAAGCGGCG
TTACGGTCTTTTGGTATTGAAACAGCCGCAGATGTTACCCGTCGTGGCGTTAAGCAAGTG
AAAGGGTTTGGCGACCATCTGACCCAGGCGGTTATCGACTGGAAAGCGAGCTGTGAACGC
CGTTTTGTGTTCAGGCCGAATGAAGCGATAACGCCAGCAGACAGACAAGCGGTAATGGCG
AAAATGACCGCCAAACGACATCGGCTGGAATCGACGTTGACTGTCGGCGCGACAGAGTTG
CAGCGATTCCGCCTTCATGCTCCAGCACGGACCATGCCGTTGATGGAACCTTTACGTCAG
GCGGCAGAAAAACTGGCTCAGGCGCAGGCAGATTTAAGCCGCTGCTGA
>IAL7250_Cromossomo_contig_1_polypolish.fasta_00029 yegD
GTGTTTATTGGTTTTGATTACGGTACAGCAAACTGTTCAGTGGCGGTCATGCGTGACGGT
AAACCGCAATTACTGAAAATGGAAAACGACAGCACGCTGCTGCCTTCAATGCTTTGCGCG
CCAACGCGTGAAGCAGTAAGTGAATGGCTGTACCGCCATCATGATGTTCCGGCAGACGAC
GATGAAACGCAGGCGCTGTTACGTCGGGCGATTCGTTATAACCGCGAAGAAGATATCGAT
GTTACGGCGAAAAGCGTGCAGTTCGGTCTTTCCTCACTGGCACAGTACATTGATGATCCA
GAAGAAGTGTGGTTTGTGAAATCACCAAAATCGTTCCTCGGTGCCAGCGGCTTAAAACCG
CAGCAGGTAGCGCTGTTTGAGGATCTGGTCTGCGCAATGATGTTGCACATTCGCCAGCAG
GCGCAGGCGCAGCTGCCAGAAGCGATTACTCAGGCGGTGATTGGTCGCCCGATCAACTTC
CAGGGGCTGGGCGGCGATGAAGCAAACGCCCAGGCGCAAGGGATTCTGGAACGCGCGGCG
AAGCGTGCCGGATTCAGGGACGTGGTATTCCAGTACGAGCCGGTCGCGGCTGGGCTGGAT
TACGAAGCCACCTTGCAGGAAGAAAAACGGGTGCTGGTGGTGGATATCGGCGGTGGTACG
ACTGACTGTTCATTGCTGCTGATGGGGCCGCAGTGGCGTTCGCGTCTCGATCGTGAAGCC
AGCCTGCTGGGTCACAGTGGTTGCCGTATTGGCGGTAACGATCTGGACATCGCACTGGCG
TTTAAAAACCTGATGCCGTTACTGGGCATGGGTGGCGAAACCGAAAAAGGCATCGCCCTG
CCGATTCTGCCGTGGTGGAATGCGGTTGCCATCAACGACGTACCTGCGCAGAGTGATTTC
TACAGTAGTGCCAACGGTCGTCTGCTTAACGATCTGGTACGCGATGCCCGCGAACCGGAA
AAAGTGGCCCTGCTACAGAAAGTCTGGCGTCAGCGTTTAAGCTATCGCCTGGTGCGTAGC
GCAGAAGAGTGCAAAATTGCTCTTTCAAGCGTAGCGGAAACCCGCGCCTCACTGCCGTTT
ATCAGCGATGAACTGGCTACGCTGATTAGCCAGCAAGGGCTGGAAAGCGCCCTCAGCCAG
CCACTGGCGCGGATTCTGGAACAGGTGCAACTGGCCCTGGATAACGCCCAGGAAAAACCG
GACGTTATCTACCTGACCGGCGGTAGCGCCCGTTCGCCGCTGATTAAAAAAGCGCTGGCA
GAACAGTTGCCGGGAATTCCGATTGCAGGCGGCGATGACTTTGGCTCCGTCACCGCCGGG
CTGGCACGCTGGGCGGAAGTGGTGTTTCGTTAA
>IAL7250_Cromossomo_contig_1_polypolish.fasta_00030 alkA
ATGTATACCCTGAACTGGCAGCCGCCGTATGACTGGTCGTGGATGTTGGGATTTCTCGCC
GCCCGTGCGGTGAGTGGTGTGGAAACGGTCGCTGAGGATTATTATGCCCGTAGTCTGGCG
GTGGGCGAATATCGCGGCGTGGTGACTGCTATTCCGGATATAGCCCGCCATACTCTGCAC
ATAAATTTAAGTGCAGGTTTAGAACCCGTTGCCGCTGAGTGTCTGGCGAAAATGAGCCGC
CTGTTTGATCTGCAATGTAACCCGCAGATTGTTAACGGTGCGTTGGGCAAGTTAGGCGCG
GCGCGGCCCGGATTGCGTTTACCCGGCTGTATTGATGCTTTTGAGCAGGGTGTGCGGGCG
ATTTTAGGCCAACTGGTGAGCGTGGCGATGGCGGCAAAATTGACTGCCAAAGTTGTACAG
CTTTATGGCGAACGGCTGGATGATTTTCCGGAGTATATCTGCTTCCCCACGCCTCAGCGG
CTGGCAGCAGCCGACCCGCAGGCATTAAAAGCGTTAGGCATGCCGTTGAAACGGGCAGAG
GCACTGATTCATCTGGCAAATGCGGCGCTGGAGGGCAGCTTACCAATGACAATTCCGGGC
GATGTGGAGCAGGCGATGAAAACGCTGCAAACTTTTCCGGGTATCGGGCGCTGGACGGCG
AATTATTTCGCTTTGCGTGGCTGGCAGGCGAAAGATGTTTTTCTGCCGGATGATTATCTG
ATTAAACAGCGATTTCCGGGGATGACACCGGCACAAATCCGCCGTTATGCCGAGCGCTGG
AAGCCCTGGCGTTCTTATGCGCTGTTGCATATCTGGTATACGGAAGGCTGGCAACCAGAC
GGAACGGACGAATTGTAG
>IAL7250_Cromossomo_contig_1_polypolish.fasta_00031 dgcE
ATGAGCAAACAATCACAGCATGTATTAATTGCCCTGCCCCACCCGCTGCTTCACCTGGTC
AGTTTAGGTTTAGTCTCGTTTATCTTTACCCTTTTCTCGCTTGAGCTTTCGCAGTTTGGC
ACCCAACTCGCCCCACTGTGGTTCCCGACGTCCATCATGATGGTGGCGTTTTATCGCCAT
GCCGGGCGCATGTGGCCGGGAATTGCGCTGAGCTGTTCGCTGGGAAATATCGCCGCATCC
ATCCTGCTTTTTTCCACCAGCTCGCTGAACATGACCTGGACGACCATCAATATGGTTGAA
GCCGTGGTCGGGGCAGTGCTGCTACGTAAATTGCTGCCGTGGTATAACCCCTTGCAAAAT
CTGGCTGACTGGCTGCGTCTGGCACTCGGCAGCGCCATTGTTCCGCCTCTGTTGGGGGGG
GGTCTGGTTGTCCTGCTGACGCCCGGAGACGATCCTCTCAGGGCATTTTTGATATGGGTA
CTGTCAGAATCCATCGGCGCTCTGGCACTGGTGCCGCTGGGATTGTTATTTAAACCACAC
TATCTGCTGCGCCATCGCAACCCACGGTTGCTTTTTGAGTCGCTGCTCACGTTAGCCATC
ACACTGACGTTAAGCTGGCTTTCGATGCTGTATCTGCCGTGGCCTTTTACTTTCATTATT
GTGCTGTTGATGTGGAGCGCCGTGCGCCTGCCACGAATGGAAGCCTTTTTGATCTTCCTT
ACCACGGTGATGATGGTGTCGCTGATGATGGCCGCGGATCCCTCCCTGCTTGCTACGCCG
CGTACATACCTGATGAGCCATATGCCGTGGCTACCGTTTTTGCTGATCCTGCTGCCCGCC
AACATCATGACCATGGTGATGTATGCCTTTCGTGCGGAACGCAAACACATTTCCGAAAGC
GAAACCCGTTTTCGGAACGCCATGGAATATTCCGCTATCGGTATGGCGTTAGTGGGCACC
GAGGGACAATGGCTGCAAACCAACAAAGCGCTCTGCCAGTTTCTCGGGTACAGTCAGGAA
GAGCTGCGCGGACTCACCTTTCAGCAACTGACCTGGCCGGAGGATCTCAATAAAGATCTC
CAACAGGTTGAAAAGCTGATAAGCGGTGAAATAAACACCTATTCAATGGAAAAACGCTAC
TACAACCGCAATGGCGATGTTGTCTGGGCGTTGCTTGCCGTCTCACTGGTGCGCCACACG
GATGGCACGCCGCTCTATTTTATCGCTCAGATTGAAGACATTAACGAGCTAAAACGCACC
GAACAGGTGAATCAGCAACTGATGGAGCGCATCACGCTGGCTAACGAAGCGGGCGGGATT
GGCATCTGGGAGTGGGAGCTGAAGCCGAATATTTTTAGCTGGGATAAGCGGATGTTCGAG
CTGTATGAAATTCCTCCGCATATCAAACCGAACTGGCAGGTGTGGTACGAGTGCGTGCTG
CCGGAAGATCGCCAGCATGCCGAAAAAGTGATTCGTGATTCGTTGCAATCACGCTCGCCC
TTTAAGCTGGAATTTCGCATTACCGTAAAAGACGGTATTCGCCATATCCGCGCCCTCGCC
AACCGGGTACTGAATAAAGAAGGCGAAGTCGAACGCCTGCTCGGCATTAATATGGATATG
ACCGAGGTTAAACAGCTTAACGAGGCATTGTTTCAGGAAAAAGAGCGCCTGCACATTACG
CTTGATTCCATCGGTGAAGCCGTGGTCTGTATTGATATGGCGATGAAAATTACCTTTATG
AATCCAGTGGCGGAGAAGATGAGCGGCTGGACGCAGGAAGAAGCGTTAGGTGTTCCGCTC
CTGACGGTGTTGCATATTACTTTTGGCGACAACGGACCATTAATGGAGAACATTTACAGT
GCCGACACCTCACGTTCCGCGATCGAACAAGATGTGGTGTTGCACTGTCGGAGCGGCGGC
AGTTACGACGTGCATTACAGTATTACGCCGTTAAGTACTCTGGACGGCAGCAATATTGGT
TCGGTTCTGGTGATTCAGGACGTTACCGAATCACGCAAAATGCTGCGCCAGCTGAGCTAC
AGCGCCTCCCATGATGCACTGACGCATCTCGCCAACCGCGCCAGTTTTGAGAAACAACTG
CGTATCCTGCTGCAAACGGTAAACAGTACACATCAGCGACATGCCCTGGTGTTTATCGAT
CTTGATCGCTTTAAAGCGGTGAATGACAGCGCCGGGCATGCGGCGGGTGACGCTTTACTG
CGCGAACTGGCGTCGTTGATGCTGAGTATGCTGCGCTCCAGCGACGTGCTGGCGCGACTC
GGTGGTGATGAATTTGGTCTACTGTTGCCAGACTGTAATATCGAAAGTGCGCGTTTTATC
GCTACACGCATTATCAGTGCCGTGAATGATTATCACTTTATATGGGAAGGCCGTGTGCAT
CGGGTAGGTGCCAGTGCCGGGATTACCTTGATTGATGACAACAATCATCAGGCGGCAGAA
GTGATGTCGCAGGCTGATATCGCCTGTTATGCCTCCAAAAATGGTGGACGGGGCCGGGTG
ACGGTTTACGAACCACAGCAAGCTGCCGCACATAGCGAACGGGCGGCGATGTCGCTTGAT
GAACAGTGGCGGATGATTAAAGAGAATCAGTTGATGATGATCGCCCACGGTGTCGCTTCG
CCGCGGATCCCGGAAGCGCGTAATTTGTGGCTGATTTCACTTAAGCTCTGGAGTTGCGAA
GGCGAGATTATTGATGAACAAAAATTTCGTCGTAGCTTCAGCGATCCGGCACTTAGCCAT
GCTCTTGACCGACGGGTATTCCACGAATTTTTCCAGCAGGCCGCAAAAGCGGTTGCCAGT
AAAGGCATAAGCATCGCCCTCCCTCTTTCCGTTGCCGGTTTGAGTAGCGCCACGCTGGTG
AATGATCTGCTTGAGCAGCTGGAAAATAGCCCTCTACCACCACGGTTATTACATCTGATT
ATTCCGGCTGAAGCGATTTTAGATCACGCAGTAAGCGTGCAAAAACTGCGGCTGGCGGGA
TGTCGGATAGTGCTCAGCCAGGTGGGCCGCGATCTGCAAATCTTCAACTCGCTGAAAGCG
AATATGGCAGATTACCTGCTACTTGATGGTGAGTTATGCGCCAACGTGCAGGGTAATTTG
ATGGATGAGATGCTGATTACGATTATTCAGGGGCACGCTCAGCGACTCGGGATGAAAACC
ATCGCCGGGCCAGTCGTTTTACCCTTAGTGATGGATACGCTTTCTGGCATCGGCGTCGAT
CTGATTTATGGTGATGTGATTGCCGATGCCCAACCGCTGGATTTGCTGGTGAATAGCAGT
TATTTCGCGATTAACTGA
>IAL7250_Cromossomo_contig_1_polypolish.fasta_00032 udk
ATGACTGATCAGTCTCATCAGTGCGTCATTATCGGTATCGCTGGCGCATCGGCTTCCGGC
AAGAGTCTTATTGCCAGTACCCTTTATCGTGAATTACGTGAGCAAGTCGGTGATGAACAC
ATCGGCGTAATTCCCGAAGACTGCTATTACAAAGATCAAAGCCATCTGTCGATGGAAGAA
CGCGTTAAGACCAACTACGACCATCCCAGCGCGATGGATCACAGCCTGTTGCTTGAGCAT
TTACAAGCGTTGAAACGCGGCTCGGCAATTGACCTGCCGGTTTACAGCTATGTTGAACAT
ACGCGTATGAAAGAAACGGTGACGGTTGAGCCGAAGAAGGTCATCATTCTCGAAGGCATT
TTGTTGCTGACGGATGCGCGTTTGCGTGACGAACTTAACTTCTCCATTTTCGTTGATACC
CCGCTGGATATCTGCCTGATGCGCCGCATCAAGCGTGACGTTAACGAGCGTGGGCGTTCA
ATGGATTCCGTGATGGCGCAATATCAAAAAACCGTGCGCCCGATGTTCCTGCAATTCATT
GAGCCTTCTAAACAATATGCGGACATTATCGTGCCGCGCGGCGGGAAAAACCGCATCGCG
ATCGATATATTGAAAGCGAAAATAAGTCAGTTCTTTGAATAA
>IAL7250_Cromossomo_contig_1_polypolish.fasta_00033 dcd
ATGCGTCTGTGTGACCGAGATATTGAAGCCTGGCTTGATGAAGGCCGTTTGTCGATCAAC
CCACGTCCGCCAGTGGAGCGTATTAACGGCGCGACGGTGGATGTACGCCTGGGCAATAAA
TTTCGTACCTTCCGTGGTCACACGGCAGCGTTTATCGATCTGAGCGGTCCCAAAGATGAA
GTGAGCGCCGCGCTTGACCGCGTGATGAGCGATGAGATCGTTCTCGACGAGGGCGAGGCG
TTCTATCTTCACCCAGGAGAGCTGGCGCTGGCGGTGACGCTGGAGTCGGTGACGCTGCCA
GCCGATCTGGTGGGCTGGCTGGACGGGCGTTCCTCTTTGGCGCGTCTGGGGCTGATGGTG
CACGTCACCGCGCACCGTATCGATCCGGGCTGGTCTGGTTGCATTGTGCTGGAGTTCTAC
AACTCCGGTAAGCTGCCGCTGGCGCTGCGTCCGGGCATGTTAATTGGTGCGCTGAGCTTT
GAGCCGCTTTCCGGCCCGGCGGCGCGACCTTACAACCGCCGTGAAGATGCGAAATATCGC
AACCAGCAGGGCGCGGTAGCCAGCCGAATCGATAAAGACTAA
>IAL7250_Cromossomo_contig_1_polypolish.fasta_00034 asmA
ATGAGACGATTTCTGACGACGCTGATGATACTCCTGGTCGTGCTGGTGGCCGGGTTATCT
GCGTTAGTGTTGCTGGTGAATCCGAATGATTTCCGCGACTATATGGTCAAGCAAGTTGCT
GCACGTAGCGGTTATCAATTGCAGCTCGACGGGCCACTGCGTTGGCACGTCTGGCCGCAG
CTTAGTATCCTCTCCGGGCGAATGTCTCTCACCGCCCAGGGCGCAAGCCAGCCACTGGTT
CGCGCCGACAACATGCGTCTGGACGTGGCGCTTTTACCACTACTGAGTCATCAACTGAGC
GTTAAGCAGGTGATGCTAAAAGGGGCAGTGATCCAACTGACGCCGCAGACGGAAGCGGTG
CGCAGTGAAGACGCTCCGGTTGCACCGCGCGACAATACCTTGCCGGATCTGTCAGACGAT
CGCGGATGGTCGTTTGATATATCCAGTCTTAAGGTGGCGGACAGCGTGCTGGTGTTCCAG
CATGAAGATGACGAGCAGGTGACAATCCGCAATATCCGCCTGCAAATGGAACAAGATCCC
CAACATCGTGGCTCATTTGAGTTCTCCGGGCGGGTTAATCGCGATCAGCGCGATCTCACG
ATATCCCTTAACGGTACGGTAGATGCTTCTGATTATCCGCATGATTTAACGGCGGCTATT
GAACAAATTAACTGGCAGTTGCAGGGTGCAGATTTACCAAAACAAGGTATTCAGGGGCAG
GGGAGTTTCCAGGCCCAGTGGCAGGAGTCACATAAACGCCTTTCATTTAACCAAATCAGC
TTGACCGCCAATAACAGCACGCTGAGCGGGCAAGCACAGGTCACGCTGACAGAGAAACCT
GAATGGCAGCTGAGACTGCAATTCCCGCAACTGAATCTTGACAACCTCATCCCGCTTAAT
GAAACAGCGAATGGTGAAAACGGTGCCGCGCAGCAGGGGCAGAGCCAATCAACATTGCCG
CGCCCGGTCATTTCTTCGCGTATTGATGAACCGGCATATCAGGGACTGCAAGGCTTTACG
GCTGATATTTTGTTGCAGGCCAGTAACGTGCGCTGGCGCGGAATGAATTTTACAGATGTT
GCCACGCAAATGACCAACAAGTCGGGTTTGCTGGAAATTACTCAACTGCAGGGCAAGCTT
AACGGTGGACAGGTTTCACTGCCGGGCACGCTGGACGCGACATCAATAAATCCGCGGATA
AACTTCCAGCCACGGCTGGAAAACGTTGAGATTGGTACCATTCTGAAGGCGTTTAACTAT
CCGATTTCGTTGACCGGAAAAATGTCACTGGCTGGTGATTTCTCCGGTGCTGACATAGAT
GCCGACGCATTCCGCCACAACTGGCAAGGACAGGCACATGTCGAAATGACCGACACGCGC
ATGGAAGGGATGAACTTCCAGCAGATGATTCAGCAAGCGGTAGAGCGTAATGGCGGTGAT
GTGAAGGCCGCTGAAAACTTTGATAACGTGACGCGGCTTGACCGCTTTACCACCGATTTG
ACGTTGAAGGATGGCGTCGTGACGTTAAACGACATGCAAGGTCAATCGCCTGTGCTGGCG
CTGACAGGGGAAGGCATGTTGAATCTGGCAGATCAAACCTGCGACACCCAGTTTGATATT
CGGGTCGTGGGTGGCTGGAACGGGGAAAGCAAACTGATTGATTTCCTCAAAGAAACGCCA
GTACCGCTGCGGGTTTATGGCAACTGGCAGCAACTCAATTACAGTCTGCAAGTGGATCAG
TTACTGCGCAAACATCTACAGGACGAAGCGAAACGTCGCCTGAATGACTGGGCCGAGCGG
AATAAAGATTCCCGCAATGGCAAAGATGTGAAGAAGTTGCTGGAGAAGATGTAG
>IAL7250_Cromossomo_contig_1_polypolish.fasta_00035 yegH
ATGGAATGGATTGCCGATCCGTCTATCTGGGCCGGGTTAATCACGCTGATTGTGATCGAA
CTGGTCCTCGGCATTGATAACCTGGTCTTTATTGCCATCCTCGCCGAAAAACTACCGCCG
AAGCAGCGCGACCGCGCACGGGTTACCGGGCTGCTGCTGGCGATGTTAATGCGCCTGTTA
CTGCTGGCGTCAATCTCCTGGCTGGTCACCCTGACGCAACCGCTGTTCAGCTTCCGCTCG
TTTACCTTTAGCGCCCGCGACTTAATCATGCTGTTTGGTGGTTTCTTCCTGTTGTTCAAA
GCCACGATGGAGCTGAACGAACGGCTGGAAGGGAAAGACAGCAATAATCCCACACAACGC
AAAGGTGCGAAGTTCTGGGGGGTGGTGACACAAATTGTGGTACTGGACGCCATCTTCTCA
CTCGACTCAGTGATTACCGCCGTCGGGATGGTCGACCATTTACTGGTCATGATGGCCGCC
GTGGTTATCGCTATCAGCCTGATGTTGATGGCCAGCAAGCCGTTAACGCAATTTGTTAAC
AGTCACCCGACCATCGTTATTCTCTGCTTAAGCTTCCTGTTGATGATTGGCTTTAGCCTG
GTGGCAGAAGGTTTCGGCTTCGTCATTCCGAAAGGCTACCTGTACGCTGCCATTGGTTTC
TCGGTGATGATCGAGGCGCTCAATCAGTTGGCTATCTTTAACCGGCGACGTTTTCTTTCC
GCTAACCAGACGCTACGCCAGCGGACTACCGAAGCGGTAATGCGCCTGCTTAGCGGGCAA
AAAGAAGATGCGGAACTGGACGCCGAAACCGCGTCCATGCTGGTGGATCATGGTAACCAG
CAGATCTTTAATCCGCAGGAACGGCGGATGATTGAGCGGGTACTTAATCTTAACCAGCGT
ACTGTCAGCAGCATTATGACGTCGCGCCACGATATTGAGCATATCGATCTCAACGCGCCG
GAAGACGAGATCCGCCAGTTGCTGGAGCGAAATCAGCATACGCGGCTGGTGGTTACCGAC
GGTGATGACGCAGAAGATTTGCTCGGTGTTGTTCACGTTATCGACCTGCTACAACAGTCA
CTGCGTGGCGAACCGCTCAACCTGCGGGTGTTGATTCGCCAGCCGCTGGTGTTCCCGGAA
ACCTTGCCGTTGTTACCTGCCCTGGAGCAGTTCCGTAATGCCCGCACGCACTTTGCTTTT
GTGGTGGATGAGTTTGGCTCGGTGGAAGGGATTGTGACATTAAGTGACGTCACTGAAACC
ATTGCCGGTAACTTACCGAACGAAGTGGAAGAGATCGACGCCCGCCATGATATTCAGAAG
AATGCGGACGGTTCCTGGACGGCGAATGGTCATATGCCGCTGGAAGATCTGGTGCAATAT
GTGCCGCTGCCGCTGGATGAAAAACGTGAATATCACACCATTGCCGGGCTGTTGATGGAA
TATTTACAGCGTATTCCAAAACCTGGCGAAGAAGTTCAGGTGGGGGATTATTTGCTTAAA
ACGTTGCAGGTGGAAAGCCATCGCGTGCAGAAGGTGCAGATTATTCCGCTGCATAAGGAT
GGCGAGTTGGAGTACGAGGTGTGA
>IAL7250_Cromossomo_contig_1_polypolish.fasta_00036 wza_2
ATGATGAAATCCAAAATGAAATTGATGCCATTATTGGTGTCAGTAACCTTGATAAGCGGT
TGCACAGTACTTCCGGGCAGCAATATGTCGACGATGGGCAAAGACGTCATCAAACAGCAG
GACGCTGATTTCGATCTCGACAAAATGGTGAATGTTTATCCGCTGACCCCGCGCCTGATT
GACCAATTACGCCCACGCCCGAATGTAGCGCGCCCCAATATGACGCTGGAAAGTGAGATC
GCGAATTACCAGTATCGCGTCGGGCCGGGCGACGTTCTGAATGTCACCGTCTGGGATCAC
CCGGAACTCACCACGCCAGCCGGTCAGTACCGCAGCTCCAGCGACACCGGCAACTGGGTA
CAGCCTGACGGCACTATGTTTTACCCGTATATCGGCAAGGTCCACGTAGTCGGGAAAACG
CTCGCTGAAATCCGCAGTGATATTACCGGGCGCTTAGCGACGTACATCGCTGACCCGCAG
GTGGATGTTAATATCGCCGCCTTCCGCTCGCAAAAGGCCTATATCTCAGGTCAGGTGAAT
AAATCCGGTCAACAGGCGATCACCAACGTACCACTGACCATTCTCGACGCCATCAACGCC
GCAGGTGGCCTGACCGACACCGCTGACTGGCGCAACGTGGTGCTAACACACAATGGTCGT
GAAGAACGCATTTCTTTGCAGGCGCTGATGCAAAACGGCGACCTCAATCAGAACCGACTG
CTTTACCCCGGCGATATTCTCTACGTGCCGCGTAATGATGATCTGAAAGTGTTTGTGATG
GGTGAAGTGAAGAAACAGAGCACCCTGAAAATGGACTTTAGCGGCATGACCCTGACTGAA
GCCCTGGGCAATGCCGAAGGTATCGACATGACCACCTCCAACGCCAGCGGCATCTTTGTC
ATTCGTCCGCTGAAAGGCGAGGGCGGGCGTAACGGCAAGATTGCCAATATCTACCAGCTG
GATATGTCCGATGCGACGTCGCTGGTGATGGCGACAGAATTCCGCCTGCAACCTTATGAC
GTGGTGTATGTCACCACCGCCCCGGTTTCCCGCTGGAACCGTCTGATCAATCAGTTGCTG
CCAACTATTAGCGGTGTCCGTTACATGACGGATACAGCCAGCGACATTCATAACTGGTAA
>IAL7250_Cromossomo_contig_1_polypolish.fasta_00037 wzb_2
ATGTTTAACAACATCTTAGTTGTCTGTGTCGGCAATATTTGCCGTTCCCCGACGGCGGAA
CGCTTACTGCAACGTTATCACCCGGAGCTGAAAGTGGAGTCCGCTGGACTCGGCGCGCTG
GTCGGTAAGGGCGCTGATCCTACCGCTATCAGCGTCGCCGCAGAACATCAACTGTCTCTG
GAAGGTCACTGTGCACGGCAAATCAGCCGCCGCCTGTGTCGCAACTATGACCTGATTTTG
ACCATGGAAAAGCGCCATATCGAACGCTTATGCGAGATGGCACCTGAGATGCGCGGCAAA
GTGATGCTGTTTGGTCACTGGGATAACGAATGTGAAATCCCCGATCCGTATCGCAAAAGC
CGGGAAACGTTTGCAGCGGTGTACACATTACTTGAACGGTCTGCCCGCCAGTGGGCGCAG
GCATTGAACGCAGAGCAGGTATAA
>IAL7250_Cromossomo_contig_1_polypolish.fasta_00038 wzc_2
ATGACAGAAAAAGTAAAACAACATGCCGCTCCGGTAACGGGCAGTGATGAAATCGATATT
GGTCGCCTGGTCGGCACCGTCATTGAAGCGCGCTGGTGGGTGATTGGCATCACCGCTGTA
TTTGCCCTCTGTGCTGTGGTTTACACTTTCTTCGCCACGCCGATTTATAGTGCCGACGCA
CTGGTACAAATCGAACAAAACAGCGGCAATTCGTTAGTGCAGGACATTGGCTCGGCATTA
GCCAACAAACCGCCTGCATCGGACGCCGAGATCCAGTTGATTCGTTCGCGTCTGGTGCTT
GGTAAAACGGTGGACGATCTAGACCTCGATATTGCGGTGAGCAAAAACACGTTCCCGATT
TTCGGTGCGGGCTGGGAGCGTTTGATGGGACGTCAGAACGAGACGGTGAAAGTGACCACC
TTTAACCGCCCGAAAGAGATGGCGGACCAGGTGTTTACGCTTAATGTGCTGGACAATAAA
AACTACACCCTGAGCAGTGATGGCGGCTTTAGCACCCGTGGGCAAGCGGGCCAGATGCTG
AAAAAAGAAGGCGTCACGCTGATGGTTGAAGCCATTCACGCCCGCCCGGGCAGTGAGTTT
ACCGTCACCAAATACTCCACGTTGGGGATGATCAACCAACTGCAAAACAGCCTGACGGTA
ACGGAGAACGGCAAAGACGCAGGCGTACTGAGCCTGACTTATACCGGTGAAGATCGCGAA
CAGATCCGCGACATTCTTAACAGCATCGCCCGTAACTATCAGGAACAAAATATTGAGCGC
AAATCGGCGGAAGCGTCGAAAAGCCTCGCTTTCCTCGCGCAACAGTTACCGGAAGTACGT
AGCCGCCTCGATGTTGCCGAAAACAAACTGAATGCCTTCCGTCAGGATAAAGATTCTGTT
GATCTGCCGCTTGAAGCGAAAGCGGTGCTCGATTCGATGGTGAACATCGACGCGCAGTTG
AACGAACTGACCTTTAAAGAGGCGGAAATCTCCAAGCTGTACACCAAAGTTCACCCGGCG
TACCGCACGCTGCTGGAGAAACGTCAGGCGCTGGAAGAAGAGAAAGCCAAACTTAACGGT
CGCGTAACGGCGATGCCGAAAACCCAGCAGGAGATTGTGCGCCTGACCCGCGATGTCGAG
TCTGGTCAGCAGGTCTATATGCAACTGCTGAATAAAGAGCAGGAGCTGAAAATCACCGAA
GCCAGCACCGTCGGCGATGTGCGCATTGTTGACCCGGCAATCACCCAGCCTGGCGTGCTG
AAACCGAAGAAAGGGCTGATTATCCTCGGCGCGATTATCCTTGGCCTGATGCTTTCTATC
GTGGGTGTGCTGCTGCGCTCGTTGTTTAATCGCGGCATCGAAAGCCCGCAGGTGCTGGAA
GAACACGGTATCAGCGTCTATGCCAGCATCCCGCTGTCGGAATGGCAGAAAGCGCGCGAT
AGCGTCAAAACCATCAAAGGGATTAAACGCTATAAACAGAGCCAGCTACTGGCGATGGGG
AATCCAACCGATCTGGCGATTGAAGCCATCCGCAGTCTGCGTACCAGTTTGCACTTCGCG
ATGATGCAGGCACAGAACAATGTGTTGATGATGACCGGGGTTAGCCCGTCAATCGGTAAA
ACCTTTGTCTGCGCCAACCTGGCGGCGGTGATCAGCCAGACCAATAAACGGGTGTTGTTG
ATCGACTGCGATATGCGCAAAGGCTACACCCACGAGCTGCTGGGCACTAATAACGTTAAT
GGCCTGTCGGAAATTCTGATTGGTCAGGGCGATATTACTACCGCTGCTAAACCGACCTCT
ATTGCCAAATTTGACCTGATCCCGCGCGGTCAGGTGCCGCCAAATCCTTCTGAACTGTTG
ATGAGCGAACGCTTTGCCGAACTGGTGAACTGGGCGAGTAAAAACTATGACCTGGTGTTG
ATTGATACGCCGCCGATTCTGGCAGTGACCGATGCGGCAATTGTTGGTCGTCATGTCGGA
ACCACGTTAATGGTGGCGCGTTATGCGGTCAACACCTTGAAAGAAGTGGAAACCAGTCTG
AGCCGCTTTGAGCAAAACGGTATTCCGGTGAAAGGGGTGATTCTGAACTCCATCTTCCGC
CGCGCCAGCGCGTATCAGGATTATGGCTATTACGAATACGAATATAAGTCGGATGCGAAA
TAA
>IAL7250_Cromossomo_contig_1_polypolish.fasta_00039 wcaA
ATGAAAGATAATCCGCTGATCTCAATCTATATGCCAACCTGGAACCGCCAACAACTGGCG
ATTCGGGCGATAAAATCGGTCCTGCGCCAGGACTACAGCAACTGGGAGATGATCATCGTG
GATGATTGCTCCACCTCCTGGGAACAACTGCAACAGTACGTCACCGCCCTCAACGATCCG
CGTATTACCTACATTCACAACGATATTAACAGCGGGGCGTGCGCGGTACGTAACCAGGCG
ATTATGCTGGCGCAAGGGGAATACATCACCGGGATCGATGATGATGATGAATGGACACCC
AACCGTCTGAGCGTCTTCCTCGCCCATAAACAGCAACTGGTCACTCACGCCTTTTTGTAC
GCTAACGACTACGTTTGCCAGGGCGAAGTCTATTCCCAACCAGCAAGTTTGCCGCTGTAT
CCCAAATCGCCGTATTCACGCCGCCTGTTCTATAAACGCAATATCATTGGCAATCAGGTC
TTTACCTGGGCGTGGCGTTTCAAAGAGTGTTTGTTCGATACCGAACTGAAAGCGGCACAG
GATTACGACATCTTCCTGCGGATGGTAGTGGAGTATGGCGAACCGTGGAAAGTGGAAGAG
GCGACGCAGATCCTGCATATCAATCACGGTGAAATGCAGATCACCTCGTCACCGAAAAAA
TTCTCCGGGTACTTCCACTTTTACCGCAAGCACAAAGACAAATTCGACCGCGCCAGTAAA
AAATATCAGCTGTTTACCCTCTACCAGATCCGCAATAAACGTATGACCTGGCGCACCTTG
TTGACGCTGCTGTCGGTGCGTAACGGCAAACGTCTGGCTGATGGTATTCGGGGGCGCTAA
>IAL7250_Cromossomo_contig_1_polypolish.fasta_00040 wcaB
ATGCTGGAAGATCTGCGCGCCAACAGCTGGAGTTTACGCCCGTGCTGCATGGTACTTGCC
TATCGCGTCGCTCATTTTTGTTCGGTGTGGCGCAAAAAGAACGTCCTCAACAATCTGTGG
GCGGCCCCGCTGCTGGTGCTGTATCGCATTATCACCGAATGCTTTTTCGGTTATGAAATC
CAGGCCGCCGCGACCATTGGCCGCCGCTTTACTATCCATCACGGTTACGCCGTAGTGATC
AATAAAAACGTGGTGGCGGGGGATGATTTCACCATTCGCCACGGCGTCACTATCGGCAAT
CGTGGTGCCGATAACATGGCATGTCCACACATTGGCAACGGCGTCGAACTCGGTGCCAAC
GTCATTATTCTTGGTGATATCACGCTTGGTAACAACGTCACCGTGGGTGCGGGCAGCGTG
GTGCTCGACTCTGTCCCGGACAACGCGCTGGTGGTGGGAGAAAAAGCGCGAGTGAAGGTA
ATTAAATGA
>IAL7250_Cromossomo_contig_1_polypolish.fasta_00041 wcaC
ATGAATATTTTGCAATTTAATGTGCGACTGGCGGAAGGCGGGGCAGCAGGTGTGGCGTTA
GATCTCCATCAGCGTGCGCTGCAACAGGGGCTGGCGTCACATTTTGTCTACGGTTACGGC
AAAGGCGGCAAAGAGAGCGTCAGCCATCAAAACTATCCGCAGGTAATCAAACATACGCCG
CGGATGACCGCGATGGCGAACATTGCACTGTTTCGTCTGTTTAATCGCGATCTGTTTGGC
AATTTCAATGAGTTATATCGCACCATTACTCGCACACCGGGTCCGGTGGTCCTGCATTTT
CATGTGCTGCACAGCTACTGGCTAAATCTTAAGAGCGTGGTGCGCTTTTGCGAAAAAGTG
AAAAACCATAAACCGGACGTCACTGTGGTCTGGACGCTGCACGATCACTGGAGTGTAACC
GGGCGCTGCGCCTTTACCGACGGTTGCGAAGGCTGGAAAACGGGTTGCCAGAAATGCCCG
ACCTTAAATAACTATCCGCCGGTGAAGATTGATCGCGCGCACCAGCTGGTGGCGGGCAAA
CGCCAGTTATTTCGTGAGATGCTGGCGCTGGGCTGTCAGTTTATTTCCCCCAGCCAGCAT
GTGGCTGATGCTTTCAATAGCCTGTACGGTCCAGGGCGTTGCCGGATTATCAATAATGGC
ATTGATATGGCAACCGAAGCGATTCTGGCGGATCTGCCTCCGGTGCGCGAAACCCAGGGC
AAGCCGAAAATCGCGGTGGTGGCGCATGACCTGCGTTACGACGGCAAAACTAACCAGCAA
CTGGTGCGTGAGATGATGGCGCTGGGCGACAAAATCGAACTGCATACCTTTGGTAAGTTC
TCGCCGTTCACCGCTGGCAACGTGGTTAATCACGGCTTTGAAACTGACAAGCGCAAGTTG
ATGAGCGCGCTCAATCAGATGGATGCGCTGGTGTTCAGTTCTCGTGTCGATAACTACCCG
CTGATTTTGTGTGAGGCGCTATCGATTGGTGTGCCGGTGATCGCCACCCATAGCGATGCG
GCGCGGGAAGTGCTGCAAAAATCCGGAGGTAAAACTGTCAGCGAAGAAGACGTGCTGCAA
CTGGTCCAGTTAAGCAAACCGGAAATCGCGCAGGCGATATTTGGTACCACGCTGGCTGAG
TTCAGCCAACGCAGCCGCGCCGCCTACAGTGGACAACAGATGCTGGAGGAGTATGTCAAC
TTCTATCAGAATCTGTAG
>IAL7250_Cromossomo_contig_1_polypolish.fasta_00042 wcaD
ATGTCAACTTCTATCAGAATCTGTAGCTACCTGTTGCTGCCGCTGATTTATCTGCTGGTT
AACGTCAAAATCGCCCAGCTTGGCGAAAGTTTCCCCATCACCATCGTCACTTTTTTACCT
GTCTTGTTACTGCTGTTTTTAGAACGCATCAGCGTTAAAAAATTGATGATTGCCTTAGGG
ATTGGCGCGGGACTCACGGCGTTTAACTATCTGTTTGGTCAGTCGCTGGATGCCAGTAAA
TACGTCACTTCAACTATGCTGTTTGTCTATATTGTGATCATTATTGGCATGGTGTGGAGT
ATTCGTTTTAAAACAATTTCGCCACACAACCATCGCAAGATATTACGTTTCTTTTATCTG
GTGGTCGGGCTGGTGGTGGCGCTGGCGGCGGTGGAGATGGCACAAATTATCCTCACCGGT
GGCAGCAGTATTATGGAGTCGATTTCGAAATATCTGATTTACAGCAACAGCTATGTGCTG
AATTTCATTAAATTCGGCGGCAAGCGCACGACAGCACTTTATTTCGAACCGGCATTTTTC
GCTCTGGCATTAATCTCAATTTGGCTCAGCATCAAACAGTTTGGTATCAAAACGCCTAAA
ACAGATGCTATGATTCTCGCAGGGATAATATTATCCGGATCGTTTTCAGGGGTTATGACC
TTTATCCTGTTTTATTTGCTGGAGTGGGCGTTTCAATATCTGAATAAAGAGGCGATTAAG
AAAAAGTTACCGTTAGCATTGATTTCTCTGGCTGTATTCCTGGTTGGTGTGGTAATCGCG
TTTCCTTATATTTCCACCCGTCTGGGCGATTTAGGTACGGAAGGATCGTCATCATATTAT
CGTATTGTCGGTCCGCTGGTGATGGTCGGTTATTCTTTGACCCATATTGACGGTGTAGTC
AGATTTGGCTCACTTTATGAATATGTCGCATCATTCGGAATATTTAACGGTGCGGATGTC
GGAAAAACCATAGACAATGGTTTGTATCTGCTGATTATTTATTTTTCCTGGTTCGCGGTG
TTTTTATCGCTGTGGTACATGGGGAAAGTGATAAAAATGATGATCAACGCTTTTGGTGAT
AACCGCAATTTTCGCGTGCAATTATATCTTTTTACTCCGGTATCGCTGTTTTTTACCGGT
TCGATATTTAGCCCGGAATATGCATTTTTAATCGTCTGTCCGTTTATTTTGCGAAAAGCG
TTAAATATTACGAGGTAA
>IAL7250_Cromossomo_contig_1_polypolish.fasta_00043 wcaE
ATGTTGCTTAGCATAATCACTGTCGCGTTTCGTAACCTCGAAGGGATAGTCAAAACACAT
GCCTCGCTGGCGCATCTGGCGCAGGCGGAAGATATCAGCTTCGAATGGATTGTTGTCGAT
GGCGGTTCCAATGACGGCACCCGTGAGTATCTGGAAAATCTCAATGGTATCTATAACCTA
CGCTTTGTCAGCGAGCCAGATAACGGTATCTACGACGCCATGAACAAAGGCATTACGATG
GCACAAGGCAAGTTCGCGTTGTTTCTCAATTCGGGCGATATTTTTCATCAGGATGCCGCA
AATTTTGTCCGTAAGTTAAAAATGCAAAAAGATAACATGATGATCACCGGCGATGCGCTG
CTGGATTTTGGCGACGGGCATAAAATTAAACGTAGCGCCAAACCGGGCTGGTATATTTAT
CACAGCCTGCCCGCCAGTCATCAGGCGATATTTTTCCCTGTATCCGGCTTGAAAAAATGG
CGTTATGACCTGGAATATAAAGTTTCTTCCGACTACGCGCTGGCAGCCAAAATGTATAAA
GCCGGTTATGCATTTAAAAAACTCAATGGCCTGGTGTCTGAATTTTCCATGGGTGGGGTA
TCTACCACCAATAATATGGAATTGTGTGCTGACGCGAAAAAAGTCCAACGACAAATATTA
CATGTACCTGGCTTTTGGGCTGAATTATCCTGGCATTTACGCCAACGTACTACCTCAAAG
ACGAAAGCCTTATATAACAAAGTCTGA
>IAL7250_Cromossomo_contig_1_polypolish.fasta_00044 wcaF
ATGCAAGATTTAAGCGGTTTCTCGGTGCCGAAAGGGTTCCGGGGCGGCAACGCTATTAAA
GTGCAATTATGGTGGGCAGTACAGGCAACAATATTTGCCTGGTCGCCACAAGTATTGTAT
CGCTGGCGGGCATTTTTATTACGTTTATTCGGCGCAAAAATAGGAAAAAACGTAGTTATT
CGTCCGTCAGTAAAAATTACCTATCCGTGGAAATTAACCTTAGGTGATTACGCGTGGGTC
GGCGATGACGTCAATTTATATACCCTCGGTGAAATAACCATTGGCGCACATTCGGTGATA
TCGCAAAAAAGTTATTTATGCACCGGTAGCCACGACCATGCAAGTCAACATTTCACCATT
AATGCGACGCCTATTGTGATTGGCGAGAAATGCTGGCTGGCAACCGATGTTTTTGTTGCC
CCTGGCGTCACGATTGGCGACGGCACCGTCGTGGGTGCACGAAGCAGTGTTTTTAAAACG
CTTCCGGCAAATGTGGTTTGCCGGGGGAATCCCGCAGTGGTGATACGCGAACGCGTTGAA
ACTGAATAA
>IAL7250_Cromossomo_contig_1_polypolish.fasta_00045 gmd
ATGTCAAAAGTCGCTCTCATCACCGGTGTAACCGGACAAGACGGTTCTTACCTGGCAGAG
TTTCTGCTGGAAAAAGGTTACGAGGTGCATGGTATTAAGCGTCGTGCATCGTCATTCAAC
ACCGAGCGCGTGGATCACATTTATCAGGATCCGCACACCTGCAACCCGAAATTCCATCTG
CATTATGGCGACCTGAGTGATACCTCCAACCTGACACGCATTTTGCGTGAAGTGCAGCCG
GATGAAGTTTACAACCTGGGCGCAATGAGCCACGTTGCGGTTTCTTTTGAGTCACCGGAA
TATACCGCAGACGTCGATGCGATGGGTACGCTGCGCCTGCTCGAGGCGATCCGCTTCCTC
GGTCTGGAAAAGAAAACCCGTTTCTATCAGGCTTCCACCTCTGAACTGTATGGTCTGGTG
CAGGAAATTCCGCAGAAAGAAACCACGCCGTTCTACCCACGCTCTCCGTATGCTGTCGCC
AAACTGTACGCCTACTGGATCACCGTTAACTACCGCGAATCCTACGGCATGTACGCCTGT
AACGGTATTCTCTTCAACCATGAATCCCCGCGCCGCGGCGAAACCTTCGTTACCCGCAAA
ATCACCCGCGCAATCGCCAATATCGCCCAGGGGCTGGAGTCGTGCCTGTACCTCGGCAAT
ATGGATTCCCTGCGTGACTGGGGCCACGCCAAAGACTACGTAAAAATGCAGTGGATGATG
CTGCAACAGGAACAGCCGGAAGATTTCGTTATCGCGACCGGCGTTCAGTACTCCGTGCGT
CAGTTCGTGGAAATGGCAGCGGCACAGCTGGGCATCAAACTGCGCTTTGAAGGCACGGGT
GTTGAAGAGAAGGGCATTGTGGTTTCCGTCACCGGGCATGACGCGCCGGGCGTTAAACCG
GGGGATGTGATTATCGCCGTTGACCCGCGTTACTTCCGTCCGGCTGAAGTTGAAACGCTG
CTCGGCGACCCGACTAAAGCGCACGAAAAACTGGGCTGGAAACCGGAAATCACCCTCAGA
GAGATGGTGTCTGAAATGGTGGCTAATGACCTCGAGGCGGCGAAAAAACACTCTCTGCTG
AAATCTCACGGCTACGACGTGGCGATCGCGCTGGAGTCATAA
>IAL7250_Cromossomo_contig_1_polypolish.fasta_00046 fcl
ATGAGTAAACAACGAATTTTTATCGCTGGTCATCGCGGGATGGTCGGTTCCGCCATCAAG
CGACAGCTCGAACAGCGCGGTGATGTGGAACTGGTATTACGCACCCGCGACGAGCTGAAC
CTGCTGGACAGCCGCGCCGTGCATGATTTCTTTGCCAGCGAACGTATTGACCAGGTCTAT
CTGGCGGCGGCGAAAGTGGGCGGCATTGTTGCCAACAACACCTATCCGGCGGATTTCATC
TACCAGAACATGATGATTGAGAGCAACATCATTCACGCTGCGCATCAGAACGACGTGAAC
AAACTGCTGTTTCTCGGATCGTCCTGCATCTACCCAAAACTGGCAAAACAGCCGATGGCA
GAAGGCGAGCTGTTACAGGGCACGCTGGAGCCGACCAACGAGCCATACGCCATTGCCAAA
ATCGCCGGGATCAAACTGTGCGAATCTTACAACCGCCAGTATGGATGCGATTATCGCTCT
GTCATGCCGACCAACCTGTACGGGCCGCACGACAACTTCCATCCGAATAATTCGCATGTG
ATCCCCGCATTGCTGCGCCGCTTCCACGAGGCGACAGCACAGAATGCACCGGACGTGGTG
GTGTGGGGCAGCGGTACGCCGATGCGCGAATTTCTGCATGTCGATGATATGGCGGCGGCA
AGCATTCATGTCATGGAGCTGGCGCACGAAGTCTGGCTGGAGAACACCCAGCCGATGCTG
TCGCACATTAACGTCGGCACGGGTGTTGACTGCACTATCCGCGAGCTGGCGCAAACCATC
GCCAAAGTGGTGGGTTACAAAGGCCGGGTGGTTTTCGATGCCAGTAAACCGGATGGCACA
CCGCGCAAACTGCTGGATGTGACGCGCCTGCATCAGCTTGGCTGGTATCACGAAATCTCA
CTGGAAGCGGGGCTTGCCAGCACTTACCAGTGGTTCCTTGAGAATCAAGACCGCTTTCGG
GGGTAA
>IAL7250_Cromossomo_contig_1_polypolish.fasta_00047 gmm
ATGATGTTTTTACGTCAGGAAGACTTTGCCACGGTAGTGCGCTCCACTCCGCTTGTCTCT
CTCGACTTTATTGTCGAGAACAGCCGCGGCGAGTTTCTGCTTGGCAAAAGAACCAACCGC
CCGGCACAGGGTTACTGGTTTGTGCCGGGAGGGCGCGTGCAGAAGGACGAAACGCTGGAA
GCCGCATTTGAGCGGCTGACGATGGCGGAACTGGGGCTGCGTCTGCCGATGACAGCGGGC
CAGTTTTACGGTGTCTGGCAGCACTTTTATGACGATAACTTCTCCGGCACGGATTTCACC
ACGCACTATGTAGTGCTCGGTTTTCGCTTCAGAGTCGCGGAAGAGGAACTATTACTGCCG
GATGAGCAGCATGACGATTACCGCTGGCTGACGCCGGACGCGCTGCTCGCCAGTGACGAT
GTTCACGCTAACAGCCGCGCCTATTTTCTCGCTGAGAAGCGTGCCGGAGTACCCGGATTA
TGA
>IAL7250_Cromossomo_contig_1_polypolish.fasta_00048 wcaI
ATGAAAATACTGGTCTACGGCATTAACTACTCGCCGGAGTTAACCGGCATCGGCAAATAC
ACCGGCGAGATGGTGGAATGGCTGGCAGCACAAGGTCATGAGGTGCGGGTCATTACCGCA
CCGCCGTACTACCCGCAGTGGCAGGTGGGCGAGAACTATTCCGCCTGGCGGTACAAACGA
GAAGAGGGGGCCGCCACGGTGTGGCGCTGCCCGCTGTATGTGCCAAAACAGCCGAGCACC
CTGAAACGCCTGTTACATCTCGGCAGCTTTGCCGCCAGCAGTTTTTTTCCCCTGATGGCG
CAACGTCGCTGGAAGCCGGATCGCATTATCGGCGTAGTACCAACGCTGTTTTGCACGCCG
GGAATGCGCCTGCTGGCGAAACTCTCTGGTGCGCGTACCGTGCTGCATATTCAGGATTAC
GAAGTAGATGCCATGCTGGGGCTGGGCCTTGCCGGAAAAGGTAAAGGCGGCAAAGTGGCA
CAGCTGGCGACAGCCTTCGAACGTAGCGGACTGCATAACGTCGATAACGTCTCCACGATT
TCGCGTTCGATGATGAATAAAGCCGTTGAAAAAGGCGTGGCGGCGGAAAACGTCATTTTC
TTCCCCAACTGGTCGGAAATCGCCCGTTTTCAGCATGTCGCAGACGCCGATGTTGCTGCA
CTTCGTAACCAACTTGGCCTGCCGGATAACAAAAAAATCATTCTTTACTCCGGCAATATT
GGTGAAAAGCAGGGGCTGGAAAACGTTATTGAAGCTGCCGATCGCCTGCGCGATGAACCG
CTGATTTTTGCCATTGTCGGGCAGGGCGGCGGCAAAGCGCGGCTGGAAAAAATGGCGCAG
CAGCGCGGACTGCGCAATATGCAATTTTTCCCGCTGCAATCGTATGACGCTTTACCCGCA
CTGCTGAAGATGGGCGATTGCCATCTGGTGGTGCAAAAACGCGGTGCGGCAGATGCCGTA
TTGCCGTCGAAACTGACCAATATTCTGGCGGTAGGCGGTAACGCGGTGATTACCGCAGAA
GCCCACACAGAACTGGGGCAGCTTTGCGAAACCTTCTCAGGAATTGCGGTTTGCGTAGAA
CCAGAATCGGTCGAGGCGCTGGTGGCGGGGATCCGTCAGGCGCTCCTGCTGCCCAAACAC
AACACGGTGGCACGTGAATATGCTGAACGCACGCTCGATAAAGAGAACGTGTTACGTCAA
TTTATACATGATATTCGGGGATAA
>IAL7250_Cromossomo_contig_1_polypolish.fasta_00049 cpsB
ATGTCGCAGTCGAAACTCTATCCAGTTGTGATGGCAGGTGGCTCCGGTAGCCGCTTATGG
CCGCTTTCCCGCGTACTTTATCCCAAGCAGTTTTTATGCCTGAAAGGCGATCTTACCATG
CTGCAAACCACCATCTGCCGCCTGAACGGCGTGGAGTGCGAAAGCCCGGTGGTGATTTGC
AATGAGCAGCACCGCTTTATTGTCGCGGAACAGCTGCGTCAACTGAACAAACTCACCGAG
AACATTATTCTCGAACCGGCAGGGCGTAACACTGCACCTGCCATTGCGTTGGCGGCGCTG
GCGGCAAAACGTCATAGTCCGGACAGCGATCCGTTAATGTTGGTCCTGGCGGCAGATCAT
GTGATTGCCGACGAAGACGCGTTCCGCGCCGCCGTGCGTAATGCCATGCCGTATGCCGAA
GCGGGCAAGCTGGTCACCTTCGGCATTGTGCCGGATCTACCAGAAACCGGTTATGGCTAT
ATTCGTCGCGGTGAAGTGTCTGCGGGCGAGCAGGATACGGTGGCCTTTGAAGTGGCGCAG
TTTGTCGAAAAACCGAATCTGGAAACCGCCCAGGCCTATGTGGCAAGCGGTGAATATTAC
TGGAACAGCGGCATGTTCCTGTTCCGCGCCGGACGCTATCTCGAAGAACTGAAAAAATAT
CGCCCGGATATTCTCGACGCCTGCGAAAAAGCGATGAGCGCCGTCGATCCGGATCTCGAT
TTTATTCGTGTGGATGAAGAGGCGTTTCTCGCCTGCCCGGAAGAGTCGGTGGATTACGCG
GTCATGGAACATACGGCAGATGCCGTTGTGGTACCGATGGATGCGGGCTGGAGCGATGTC
GGTTCCTGGTCTTCATTATGGGAGATCAGCGCCCACACCGCCGAGGGCAACGTTTGCCAC
GGCGATGTGATTAATCACAAAACCGAAAACAGCTATGTGTACGCCGAATCTGGCCTGGTC
ACCACCGTCGGGGTGAAAGATTTGGTGGTAGTGCAGACCAAAGATGCGGTGCTGATTGCC
GACCGTAACGCGGTGCAGGATGTGAAAAAAGTGGTCGAGCAGATCAAAGCCGATGGTCGC
CATGAGCATCGGGTACATCGCGAAGTCTATCGTCCGTGGGGCAAATATGACTCTATCGAC
GCGGGCGACCGCTACCAGGTGAAACGCATCACCGTGAAACCGGGCGAAGGCTTGTCGGTA
CAGATGCACCATCACCGTGCGGAACACTGGGTGGTGGTCGCAGGAACGGCAAAAGTCACT
ATCGACGGTGATATCAAACTGCTTGGTGAAAACGAGTCCATTTATATTCCGCTGGGGGCG
ACGCATTGCCTGGAAAACCCGGGGAAAATTCCGCTCGATTTAATTGAAGTGCGCTCCGGC
TCTTATCTCGAAGAGGATGATGTGGTGCGCTTCGCGGATCGCTACGGACGGGTGTAA
>IAL7250_Cromossomo_contig_1_polypolish.fasta_00050 cpsG
ATGAAAAAATTAACCTGCTTTAAAGCCTATGATATTCGCGGGAAATTAGGCGAAGAACTG
AATGAAGATATCGCCTGGCGCATTGGTCGCGCCTATGGCGAATTTCTCAAACCGAAAACC
ATTGTGTTAGGCGGTGATGTCCGTCTCACCAGCGAAACCTTAAAACTGGCGCTGGCAAAA
GGTTTACAGGATGCGGGCGTTGACGTGCTGGATATCGGTATGTCCGGCACCGAAGAGATC
TATTTCGCCACGTTCCATCTCGGCGTGGATGGCGGCATTGAAGTTACTGCCAGCCATAAT
CCGATGGATTACAACGGCATGAAACTGGTGCGCGAAGGGGCTCGCCCGATCAGCGGCGAT
ACCGGACTGCGCGACGTCCAGCGTCTGGCAGAAGCTAACGACTTCCCTCCAGTCGATGAA
ACCAAACGCGGTCGCTATCAGCAAATCAACCTGCGTGACGCTTACGTTGATCACCTGTTC
GGTTATATCAATGTCAAAAATCTCACGCCGCTCAAGCTGGTGATCAACTCCGGGAATGGC
GCAGCGGGTCCGGTGGTGGACGCCATTGAAGCCCGCTTTAAAGCCCTCGGCGCGCCCGTG
GAATTCATCAAAGTGCACAACACGCCCGACGGCAATTTCCCCAACGGTATTCCTAACCCG
CTACTGCCAGAATGCCGCGACGACACCCGCAATGCGGTCATCAAACACGGCGCGGATATG
GGCATAGCCTTTGACGGCGATTTTGACCGCTGTTTCCTGTTTGACGAAAAAGGGCAGTTT
ATCGAGGGCTACTACATTGTCGGCCTGCTGGCAGAAGCGTTCCTCGAAAAAAATCCCGGC
GCGAAGATCATCCATGATCCGCGTCTCTCCTGGAACACTATTGATGTGGTGACTGCTGCA
GGCGGCACGCCGGTAATGTCGAAAACCGGACACGCCTTTATTAAAGAACGGATGCGCAAG
GAAGACGCCATCTACGGTGGCGAAATGAGCGCCCACCATTACTTCCGTGATTTCGCTTAC
TGCGACAGCGGCATGATCCCATGGCTGCTGGTCGCCGAACTGGTGTGCCTGAAAGGAAAA
ACGCTGGGCGAACTGGTGCGCGACCGGATGGCGGCGTTTCCGGCAAGCGGTGAGATCAAC
AGCAAACTGGCGCAACCCGTTGAGGCGATTAATCGCGTCGAACAGCATTTTAGCCGCGAG
GCGCTGGCGGTGGATCGCACCGATGGCATCAGCATGACCTTTGCCGACTGGCGCTTTAAC
CTGCGCTCCTCCAACACCGAACCGGTGGTGCGGTTGAATGTGGAATCACGCGGTGATGTG
CCGCTGATGGAAGCGCGAACGCGAACTCTGCTGACGTTGCTGAACGAGTAA
>IAL7250_Cromossomo_contig_1_polypolish.fasta_00051 wcaJ
ATGACAAATCTAAAAAAGCGTGAGCGAGCGAAAACCAATGCATCGTTAATCTCTATGGTG
CAACGCTTTTCAGATATCACCATCATGTTTGCCGGACTATGGCTGGTTTGCGAAGTGAGC
GGACTGTCATTCCTCTACATGCACCTGTTGGTGGCGCTGATTACGCTGGTGGTATTCCAG
ATGCTGGGTGGCATCACCGATTTTTATCGCTCATGGCGCGGTGTTCGGGCAGCGACAGAA
TTTGCCCTGTTGCTACAAAACTGGACCTTAAGCGTGATTTTCAGCGCCGGACTGGTGGCG
TTCAACAATGATTTCGACACGCAACTGAAAATCTGGCTGGCGTGGTATGGGCTGACCAGC
ATCGGACTGGTGGTTTGCCGTTCATGTATTCGCATTGGGGCGGGCTGGCTGCGTAATCAT
GGCTATAACAAGCGCATGGTCGCGGTGGCGGGGGATTTAGCCGCCGGACAAATGCTGATG
GAGAGCTTCCGTAATCAGCCGTGGTTAGGGTTTGAAGTGGTGGGCGTTTACCACGACCCG
AAACCGGGCGGCGTTTCTAACGACTGGGCGGGCAATCTGCAACAGCTGGTCGAGGATGCG
AAAGCGGGTAAGATTCATAACGTCTATATCGCGATGCAAATGTGCGACGGCGCGCGAGTG
AAAAAACTGGTCCATCAACTGGCGGATACCACCTGTTCGGTGCTGCTGATCCCCGATGTC
TTTACCTTCAACATTCTCCATTCACGTCTTGAAGAGATGAACGGCGTTCCGGTGGTGCCG
CTTTACGACACGCCGCTTTCCGGGGTTAACCGCCTGCTAAAACGTGCGGAAGACATTGTG
CTGGCGACGCTTATCCTGCTGCTGATCTCCCCGGTGCTGTGCTGCATTGCGCTGGCGGTG
AAACTCAGTTCACCTGGGCCGGTTATTTTCCGCCAGACTCGCTATGGCATGGATGGCAAG
CCGATCAAAGTGTGGAAGTTCCGTTCCATGAAAGTGATGGAGAACGACAAAGTGGTGACT
CAGGCGACGCAGAACGATCCGCGCGTCACCAAAGTGGGGAACTTTCTGCGCCGCACCTCG
CTGGACGAATTGCCGCAGTTTATCAATGTGCTGACCGGGGGGATGTCGATTGTCGGTCCG
CGTCCGCATGCGGTGGCGCATAACGAACAGTATCGACAGCTCATTGAAGGCTACATGCTG
CGCCATAAGGTGAAACCGGGCATTACCGGCTGGGCGCAGATTAACGGCTGGCGCGGCGAA
ACCGACACGCTGGAGAAAATGGAAAAACGCGTCGAGTTCGACCTTGAGTACATCCGCGAA
TGGAGCGTCTGGTTCGATATCAAAATCGTTTTCCTGACGGTGTTCAAAGGTTTCGTTAAC
AAAGCGGCATATTGA
>IAL7250_Cromossomo_contig_1_polypolish.fasta_00052 wzxC
ATGAGCTTACGTGAAAAAACCATCAGCGGCGCGAAGTGGTCGGCGATTGCCACAGTGATC
ATCATCGGCCTCGGGCTGGTGCAGATGACCGTGCTGGCGCGGATTATCGACAACCACCAG
TTCGGCCTGCTGACTGTGTCGCTGGTGATTATCGCGCTGGCAGATACGCTTTCTGACTTC
GGTATCGCTAACTCGATTATTCAGCGAAAAGAAATCAGCCACCTTGAACTCACCACACTG
TACTGGCTGAACGTCGGGCTGGGGCTTGTGGTGTGCGTGGCGGTGTTTTTGTTGAGTGAT
GCCATTGGCGACGTGCTGAATAACCCGGACCTGGCACCGTTGATTAAAACATTGTCGCTG
GCGTTTGTGGTGATCCCCCACGGGCAACAGTTCCGCGCGTTGATGCAGAAGGAGCTGGAG
TTCAACAAAATCGGCATGATCGAAACCAGCGCGGTGCTGGCGGGCTTCACTTTTACAGTG
GTTAGCGCCCATTTCTGGCCGCTGGCGATGACCGCGATCCTCGGTTATCTGGTCAATAGT
GCGGTGAGAACGCTGCTATTTGGCTACTTTGGCCGGAAAATTTATCGCCCCGGTCTGCAT
TTCTCGCTGGCGTCTGTTGCGCCGAACTTACGCTTTGGTGCCTGGCTGACGGCGGACAGC
ATCATCAACTATCTCAACACCAACCTTTCAACGCTGGTGCTGGCGCGTATTCTCGGCGCG
GGCGTGGCAGGGGGATACAACCTGGCGTACAACGTGGCCGTTGTGCCGCCGATGAAGCTG
AACCCGATCATCACCCGCGTGTTGTTTCCGGCATTCGCCAAAATTCAGGACGATACCGAA
AAGCTGCGCGTTAACTTCTACAAGCTGTTGTCGGTAGTGGGGATTATCAACTTTCCGGCA
CTACTGGGGCTGATGGTGGTGTCGAATAACTTTGTACCGCTGGTCTTTGGTGAGAAGTGG
AACAGCATTATTCCGGTGCTGCAATTGCTGTGTGTGGTGGGGCTACTGCGCTCCGTGGGT
AACCCGATTGGTTCGCTGCTGATGGCGAAAGCACGGGTGGACATCAGCTTTAAATTCAAC
GTATTCAAAACATTTCTGTTTATTCCGGCGATTGTTATTGGTGGGCAGATGGCGGGCGCA
ATCGGCGTCACGCTTGGCTTCCTGCTGGTGCAGATTATCAACACCATTCTGAGCTATTTC
GTGATGATTAAACCGGTGCTCGGTTCCAGTTATCGCCAGTACATCCTGAGTTTGTGGCTG
CCGTTTTATCTCTCGCTGCCGACGCTGGTGGTCAGTTCTGCGCTGGGCATTGTGCTGAAA
GGGCAACTGGCGCTGGGGATGCTGCTGGCGGTGCAAATAGCCGCGGGCGTGCTGGCGTTT
GTGGTGATGATTGTGCTGTCGCGCCATCCGCTGGTGGTGGAAGTGAAGCGTCAGTTTTGT
CGCAGCGAAAAAATGAAAATGCTTTTACGGGCGGGGTGA
>IAL7250_Cromossomo_contig_1_polypolish.fasta_00053 wcaK
ATGAAATTACTTATTCTGGGCAACCACACTTGCGGCAATCGTGGCGACAGCGCCATCTTG
CGTGGCTTACTTGATGCCATCAACATCCTCAATCCACACGCCGAAGTGGACGTGATGAGC
CGCTATCCGGTCAGTTCTTCCTGGCTGCTCAACCGCCCGGTAATGGGCGATCCGCTGTTC
CTGCAAATGAAACAACACAACAGCGCGGCGGGCGTTGTCGGGCGCGTTAAAAAAGTCCTC
CGTCGCCGCTATCAACACCAGGTATTGCTCTCACGCGTCACCGACACTGGCAAGCTGCGT
AATATCGCCATCGCCCAGGGATTCACCGACTTCGTGCGCCTGCTCTCAGGTTACGACGCC
ATTATTCAGGTCGGAGGATCGTTTTTTGTCGATCTATACGGCGTGCCGCAGTTTGAACAT
GCGCTTTGCACGTTTATGGCGAAAAAGCCGCTGTTTATGATTGGTCACAGCGTCGGCCCC
TTCCAGGATGAGCAATTTAACCAACTGGCGAACTACGTTTTTGGTCACTGTGACGCGCTG
ATCCTGCGCGAATCGGTCAGCCTTGATTTGATGAAACGTAGCAATATTACTACCGCAAAA
GTTGAACATGGCGTTGATACCGCGTGGCTGGTCGATCACCACACCAAAGATTTCACCGCC
AGCTATGCCGTTCAACACTGGCTGGACGTTGCCGCACAACAGAAAACGGTAGCAATTACC
CTGCGCGAACTGGCACCGTTCGACAAACGTCTCGGCACCACTCAGCAAGTGTATGAAAAA
GCCTTTGCCGGGGTGGTCAATCGCATTCTCGATGAAGGGTATCAGGTCATTGCGCTCTCC
ACCTGTACGGGCATCGACAGCTATAACAAAGACGACCGCATGGTGGCGCTCAATCTTCGC
CAGCACATCAGCGATCCTGCCCGTTACCACGTGGTGATGGATGAACTCAACGATCTGGAA
ATGGGCAAAATTCTCGGTGCCTGTGAACTCACCGTCGGTACGCGCCTGCACTCTGCCATT
ATCTCGATGAATTTCTCCACTCCGGCGATTGCCATCAACTATGAACATAAATCCGCTGGG
ATCATGCAACAGTTGGGACTGCCAGAGATGGCAATTGATATCCGTCATTTACTGGACGGC
AGCCTGCAAGCGATGGTTGCGGATACCTTAGGCCAGCTTCCGGCGCTGAACGCACGACTT
AACGAAGCTGTCAGTCGTGAGCGTCAGACAGGAATGCAGATGGTACAGTCTGTGCTTGAG
CGCATCGGGGAGGTGAAATGA
>IAL7250_Cromossomo_contig_1_polypolish.fasta_00054 wcaL
ATGAAGGTCGGCTTCTTTTTACTGAAATTCCCGCTGTCTTCGGAAACCTTCGTCCTCAAT
CAAATTACCGCGTTTATTGATATGGGCTTTGAGGTGGAGATTGTCGCGCTGCAAAAAGGC
GACACACAAAACACCCACGCGGCATGGACGAAATACAACCTTGCCGCCAGAACCCGCTGG
TTACAGGACGAACCTACGGGCAAAGTGGCGAAACTGCGCCACCGAGCCAGTCAGACCTTG
CGCGGCATTCATCGTAAAAATACCTGGCAGGCGCTCAACCTCAAACGCTATGGTGCCGAG
TCGCGGAACCTGATTTTGTCTGCCATTTGCGGCCAGGTCGCAACACCATTTCATGCCGAT
GTCTTTATCGCTCATTTTGGCCCGGCGGGGGTAACCGCAGCAAAACTACGCGAACTGGGT
GTCATTCGCGGCAAAGTTGCCACTATTTTCCACGGCATTGATATTTCCAGTCGGGAAGTG
CTCAACCATTACACTCCCGAATATCAGCAACTGTTTCGCCGTGGCGACCTGATGTTACCG
ATAAGTAATCTGTGGGCCGGAAGGCTGCAAAAAATGGGCTGCCCGAGGGAAAAAATTGCC
GTATCGCGCATGGGCGTGGACATGACGCGCTTTAGCCCGCGTCCGGTGAAAGCGCCCGCA
ACGCCGCTGGAAATCATATCTGTCGCACGCTTAACTGAGAAAAAAGGCCTGCATGTGGCG
ATTGAAGCCTGCCGTCAGTTGAAAGAGCAGGGCGTGGCATTTCGCTATCGCATCCTCGGC
ATTGGCCCGTGGGAACGACGCCTGCGCACCCTCATCGAACAATATCAACTGGAAGATGTG
GTGGAGATGCCGGGCTTTAAACCGAGCCATGAAGTGAAAGCGATGCTCGACAACGCGGAT
GTTTTCTTGTTGCCATCGGTAACGGGCGCGGATGGCGATATGGAAGGCATTCCGGTAGCG
CTGATGGAAGCGATGGCGGTCGGCATTCCGGTGGTTTCTACTCTGCATAGCGGAATTCCT
GAACTGGTAGAGGCCGATAAATCCGGCTGGCTGGTGCCTGAGAACGATGCTCGCGCACTG
GCGCAACGACTGGCGGCGTTTAGCCAACTGGACACCGACGAACTGGCTCCGGTTATCAAA
CGTGCGCGCGAAAAAGTCGAACACGATTTTAACCAGCAGGTGATTAATCGAGAACTCGCC
AGCTTGTTGCAGGCTTTATAG
>IAL7250_Cromossomo_contig_1_polypolish.fasta_00055 wcaM
ATGCCATTTAAAAAACTCTCCCGACGCACCTTCCTGACGGCAAGCTCGGCGCTTGCCTTC
CTTCATACCCCTTTCGCTCGCGCACTTCCCGCCCGACAAAGCGTTAACATTAACGACTAC
AACCCTCACGACTGGATCGCCTCATTTAAACAAGCCTTCAGCGAAGGGCAAACGGTCGTC
GTGCCTGCTGGATTCGTTTGTGACAATATCAACACCGGCATCTTCATTCCTCCTGGCAAA
ACGTTACACATCCTTGGAAGCCTGCGCGGCAACGGCAGAGGGCGATTTGTTTTACAGGAC
GGCAGCCAGGTGACAGGGGAGAAGGGCGGCAGTATGCATAACATCACCCTGGATGTGCGT
GGCTCCGACTGCACCATCAAAGGGCTGGCGATGAGCGGCTTTGGCCCGGTAACGCAGATT
TATATTGGCGGCAAAAACAAACGGGTCATGCGCAACCTGACCATCGATAACCTGACCGTG
AGCCACGCTAACTACGCTATCTTACGCCAGGGATTTCATAACCAGATTATCGGTGCCAAC
ATCACCAACTGTAAGTTCAGCGACCTTCAGGGCGACGCTATTGAATGGAATGTGGCAATT
AACGACAGTGATATTTTGATCTCCGACCACATCATCGAGCGCATCAACTGTACTAACGAC
AAAATCAACTGGGGCATCGGCATAGGTCTTTCGGGTAGTACCTACGATAACAACTACCCG
GAAGACCAGGCAGTGAAAAACTTTGTCGTGGCGAATATCACGGGATCGGATTGTCGGCAG
TTGATCCATGTTGAAAATGGTAAACATTTTGTTATTCGTAATATCAAAGCCCGCAATATC
ACACCGGATTTCAGTAAGAAAGCAGGCATTGATAACGCGACAGTTGCTATTTACGGTTGT
GACAATTTCGTGATTGATAATATTGAAATGATTAATAGCGCCGGGATGTTAATCGGCTAT
GGGGTAATTAAAGGCAAATATCTCTCGATACCACAAAATTTCCGGGTGAATAATATTCAA
CTGGATAACACCCATCTTGCTTATAAATTGCGCGGCATCCAAATCTCCGCCGGGAATGCT
GTCTCCTTTGTGGCGCTGACTAACATTGAGATGAAGCGTGCGTCGCTGGAGTTACACAAC
AAACCGCAACATCTTTTTATGCGTAATATCAAGGTGATGCAGGAATCCTCTGTTGGACCA
GCATTGAGCATGAACTTCGACATGCGCAAAGACGTTCGCGGCGTCTTTATGGCGAAAAAA
GAAACCCTGCTATCTCTTGCAAATGTTCATGCGGTGAATGAGAAAGGACAAAGCTCCGTC
GATATCGACAGAGTTAATCACCATATTGTTAATGTGGAAAAGATTAACTTTAGATTGCCG
GAACGGAGAGAGTAG
>IAL7250_Cromossomo_contig_1_polypolish.fasta_00056 galF
ATGACGAATTTAAAAGCAGTTATTCCTGTAGCGGGTCTTGGGATGCATATGTTGCCTGCC
ACTAAGGCGATTCCCAAAGAGATGCTACCAATCGTCGACAAGCCAATGATTCAGTACATT
GTTGACGAGATTGTGGCTGCAGGGATCAAAGAAATCCTCCTGGTAACTCACGCGTCCAAG
AACGCGGTCGAAAACCACTTCGACACCTCTTATGAATTAGAATCTCTCCTTGAACAGCGC
GTGAAGCGTCAACTGCTGGCGGAAGTACAATCTATCTGTCCGCCGGGCGTGACCATTATG
AACGTGCGTCAGGGTGAACCTTTAGGTTTAGGCCACTCCATTTTGTGTGCACGCCCCGCC
ATTGGCGACAACCCATTTGTCGTGGTGCTGCCGGACGTTGTTATCGATGATGCCAGCGCC
GACCCGTTGCGTTACAACCTTGCTGCCATGATTGCGCGCTTCAATGAAACGGGACGCAGT
CAGGTGCTGGCAAAACGTATGCCGGGTGACCTCTCTGAATACTCCGTCATCCAGACCAAA
GAACCACTGGATCGCGAAGGTAAAGTCAGCCGCATTGTTGAATTTATCGAAAAACCGGAT
CAGCCGCAGACGTTGGACTCAGACATCATGGCCGTTGGTCGCTATGTGCTTTCTGCCGAT
ATTTGGCCGGAACTTGAACGCACGCAGCCAGGTGCATGGGGGCGTATTCAGCTGACTGAT
GCCATCGCTGAACTGGCGAAAAAACAGTCCGTTGACGCCATGCTGATGACTGGGGACAGT
TACGACTGCGGTAAAAAAATGGGCTATATGCAGGCGTTCGTGAAGTATGGACTACGCAAC
CTGAAAGAAGGGGCGAAGTTCCGTAAAGGGATTGAGAAGCTGTTAAGCGAATAA
>IAL7250_Cromossomo_contig_1_polypolish.fasta_00057 group_2441
ATGGAACTTAAAAAACTGATGGAACATATTTCTATTATCCCCGATTACAGACAAGCCTGG
AAAGTAGAATATAAATTTTCAGATACTCTACTATTGACTATTTGTGCTGTCATTTCTGGT
GCAGAAGGTTGGGAAGATATAGAGGATTTTGGTGAAACGCATCTCGATTTTTTGAAGCAA
TATGGTGATTTTGAAAATGGTATTCCTGTCCATGATACCATTGCCGGAGTTGTATCCTGT
ATTAGTCCTGCAAAATTTCACGAGTGCTTTATTAACTGGATGCGTGATTGCCATTGTTCA
GATTATAAAGACGTCATTGCAATTGATGGGAAAACGCTCCGGCACTCTTATGATAAGAGT
CGTCGCAGGGGAGCGATTCATGTCATTAGTGTGTCCTCAACAATGCACAGTCTGGTTCTC
GGACAGATCAAGACGGATGAAAAATCTAATGAGATTACAGCTATTCCTGAACTTCTTAAC
ATGATGGATATTAAAGGAAAAATCATCACAACGGATGCGATGGGGTGCCAGAAAGATATT
GCAGAAAAAATACAAAAACAGGGAGGTGATTATTTATTCGCTGTAAAGGGAAATCAGGGG
CGACTAAATAAAGCCTTCGAGGAAAAATTTCCGCTGAAAGAATTAAATAATCCAAAGTAT
GACAGTTACGCAATTAGTGAAAAGAATCACGGCAGAGAAGAAATCCGTCTTCATATTGTT
TGCGATGTCCCTGATGAACTTATTGATTTCACGTTTGAATGGAAAGGACTGAAAAAAATT
ATGCGTGGCAGTCTCCTTTCGGTCAATAATAGCAGAACAAAAGAAAGAGTCAGAAATGAC
GGTCAGATATTATATCAGTTCTGCTGA
>IAL7250_Cromossomo_contig_1_polypolish.fasta_00058 group_134
ATGACGGTCAGATATTATATCAGTTCTGCTGATTTAACCGCTGAGAAGTTTGCGACAGCG
ATTCGAAATCACTGGCACGTGGAGAATAAGTTGCTCTGGCGTCTGGATGTAGTAATGAAT
GAAAGACGACTGCAAAATAGGAAGAGGAAACGTTCAGGGATAAGACATATTGCAATTAAT
ATTTTGACGAAAGATAAGGTATTCAAGCACGGTTAA
>IAL7250_Cromossomo_contig_1_polypolish.fasta_00059 mshA
ATGAAGTCAACACATTCTAAAATTAAAATTGCACATGTTCAATTGATGCCACTACTGAGT
GGTGTTCAGCGAGTATCGTTACAAGAATTCGAATTATTACCAAATGAACAGTTCGACATT
AATTTAATTTGCAAAGAGAGTGGACCATTAACTGATTATTTAGATGATAGTGTAAGGGCT
TTTTTTGTCCCGACATTATGTAGAAATATATCGCTCATAAAGGATATGAAATCATTAATA
TCTTTATATAAATTATTGAAAAAAGAAAAATATGATATCGTCCATACACACTCCTCTAAA
ACTGGTATTCTAGGGCGGATAGCTGCGCGGCTGGCAGGAGTTCCTTGTGTAGTACATACT
GTACATGGCTTTGCCTTTGAAAGCACAAAAAGAAAATCAGTAAAGCTCGTTTATAAATGG
CTGGAAATATTTGCAGCCAAATGCACTACCCGATTAATTTGTCTTCATAATGAAGATAAA
GAAATATGTATAAAAGAACTATATGTTGATCCAATGAAAATTTCTGTAATTCCAAATGGA
GTTGATTTGGAAAAATTCGCTCCAGCAATTAATAAAGGAGACTTAAAAGAAAAAATATTA
GGGTTAAAAAGAAATAGCTTTGTATTTACCATGGTGGGACGGTTGTGGCCACAAAAAAAT
CCGTTATATTTTGCTGAAGCAGCAAAGTATATTATAGAAAATAACTTAATACCTGATTCA
GTTTTTGTCATAGTTGGTGATGGGGAGTTGATGAATGATTTAAAATACAATTATCAAACA
GATATGAATTTAAAAAAAAGGTTATTACTTTTAGGCTGGCGAAATGATATCCCAAACATA
TTAAAAGCAAGTGACGTTTTTGTTCTTCCTTCTTTATGGGAAGGAATGCCTCTTGCCATA
TTAGAAGCTCAATCTACAGGGTTACCATGTATCGTTTCTAATATCAATGGTAATAATTGT
TTGGTTAAGAATGAATTTGATGGATTCTTAATTGAACTTAATGATATTGATAGCTTTATA
AATGCGTTAGTTAGAGTGACAGACGATAAAGTCTTAAACATTATGTCAAAAAATTGCCGT
AATAAAATTGTTAATGGATTTAATATAGTTAAAAGAGTGGATAAAATTAAAGATCTATAT
ATTGATATGGTTGTTAATAAATGA
>IAL7250_Cromossomo_contig_1_polypolish.fasta_00060 group_3553
ATGAGTGCCACAATGGCTAGAGGACTATTGAATAAAAAATATAAGATATACAATATAAGT
AAAGCAGAGTACCAAAGTGTTTATTTTATCTTTTTTATATTAGTGTCATTATTTGTATTT
TCAATTTTTATTGTCTTTAATCATAATATTTCCACATTGATTTACAACCTTGATGATAGG
GAAGTCTATAGTTTTATTAGTGCTGATTATGTTATTTTGCTGGCTGGTGCAATGATTGCC
TTGCAGTTTTATATCATATATTATGAAGCATTATTTGTGGCTTATGAAAAACAAGTCTCT
TATGGAATTCATATAATAGTATTTAATGTAATCAAAACCATAATATCATTATTCTTGTTG
ATTGTTTTTAATCTTGGGTTGGATGTTTATTTTTTAGTTCATGTATTTTGTACCTTTATA
CTTATTATTTTATTGCACATTAAGGCAATAAAAAACGGATTATTAGAAATAACAACATTG
CGAGTGAAAAAAATATACACAAAAATATCATTTATGAAAGAAGAATTTCATTTTTCTAAA
AATATATTATGCGTGTCCATTCTTTCTGCAATTGCATTCCAAGCTGACAGACTATTTATT
ACAAAATATATGGGTATTAGTGCTGTTGGAATGTATGGTATTGCTTATACATTATCAACA
GTACCAACTTTATTTACATCATCATTGTATAATGTTATCTATCCAAGACTTATTATTTTA
ACAAGAGAGCAAAGCAGCAGTGCGATTTCATTTTTTGAATTAGTATCGAAATTAATATAT
ATTATCATAATACCCACTTGTGTGATTATTTCGCTTAATTCGACCCAAATCCTAAATATT
TGGATAGGAAAGCACGAAGGAATAATATCATTGCTGTTAAGTATTCTAATAATAGCGACG
TTATTTCAGGGGTTGCAGGTGATTCCTTTTGCACTACAGATGGCTCAAGAACGACTAAAA
TTTACAGTTTTCATGAATGCTATATTTGTGCCCAGCCTAATATTGGCATATTATTTGGTT
AGTATTCATAAAATTCTGTTATACATCTCCATAGTGTGGTCAGTATATAATATAATAACT
TTTTTCTCTTTAACTATTTATTTATATGCTAAAAATAAAATGTATACAAGACTACTTATT
TTATATTTTAATATATGCTTGTGTGCTGTCGTAACAGTAGTTATATGTAGCATTTTTAAG
AATCAAGAATCTCAAATATTCTTGTCTCTAGTTAATATTTCTCTTCAGTTTTTTATGTCG
ATGAGTTTGTGCATAATACTGTTGTTCTGGAAAACTATATATGGAGCATTGAGATGTGTT
TGTTGTCGGTAG
>IAL7250_Cromossomo_contig_1_polypolish.fasta_00061 group_1438
ATGTGTTTGTTGTCGGTAGTAATTGCGACTCATAATCGCGCGGGATATGCTAAAAAAAGC
ATAGAAAGTATTCTTTCAATTGATGTTGAAGAATTTCAACTAATTATTCATGATACAAGC
GATAATAATGTACTTGAGGAATTTTGCGCTGAAATCCAGGATGCGAGATTAAAATATATC
CATTGCAATGAATTATTGTCGATGACAGAAAATTTTAATAGAGCATTAGAATATGTTCAG
GGAGAATATACTATAATGATAGGAGATGATGATACGATTTTATCGACTGCGATAAAATAT
TGTAGATATGCGAAAGAAAAAAAAATTGATGTAATCTCGCAGAAGATATCTGCAGAGTAT
TGTTGGCCGGATTTTAGATCTAAGATCTCAGGGGATTTTAACGCATCGTCTCTGATAGTG
AACAAATTTACAAGTAACCAAGTTACTTATGAGGGGCGTAAACAATACTATGAAGCAGTT
AAAAACTGTTTTCAAGGTACTGCAAGCCTCCCCAAGTTATATCATGGTATTGTTAAAACT
TCTTTATTGTTAAAGATAAAAGAAAATACAGGTACTTACTTTCATGGGGTTAGCCCTGAT
ATTTCAATTGCATTGTCGTTAGCGTATAACTGCGAACGATATATTGAAGTGGATTATCCA
ATTACCCTTCCAGGATCTTCGGGGGGAAGTAACGCAGGTAGAAGTGCAATGCGTACTCAT
GTTGGTAAATTAGACGACGATCCACATATGAAAAGATTTAAAAGTTATGTCTGGCCAAAC
TTATTGCCAAGATATTTCAGTGTAGAGACTGTGTGGGCTCAGGCAGGCTTAGTAACAATC
CAAAAAATAGATAATAATAAAGGATTTAATTTTATTAAGTTCTATGCATTATGTTTGATT
AAACATCGACCCTATAAAAAATTTATTATTGATGAGATAAAAAAATACAAGAAAGTAAAA
GGAGGGTTTAATTGTATAATTTATACAAAAATTATTTATCACATGTCTTATTTTTATATT
AATGGAATATCAAATCTTTCTAAAAAAATTATAAAATATGTCTTCAAAAAACTTAAGTCT
CAAGAGAAGCAAAAAAATATAAAAGCAAATGATATTTTTGAAGCCAGGATGATAATTGAA
AAGGAATTATCAAAGGAAACATTTGAATGA
>IAL7250_Cromossomo_contig_1_polypolish.fasta_00062 group_3657
ATGATTATATTTTCTACTTTTCTACTTTTCTACTTTTTTATTTTTCTTTCATTGCTTCCT
GTTTTAATTAAAGAGGGAGCTAGAGGGAATGGCAAATATTTTTATTTCTTTGATTTATAT
ATTTACTTAGTATTAGCTAGTCTTATTATTTATATAATTTGTACACGAGATATTTTTTCT
GACTCCGATACAGAACGTTATCTTAGTATATTAGAATATTATAGAATAAATGGCTTTTAT
CTTTTTGATAAGAACTATATTTTTGCTGTGTATACATATTTGTACTCTCTATATATAGAT
GGTTACTATATGTATATGATAATCCCACTTATTACCCTGCTATATTCATATTGTAAGTTA
GTAAAACCACTAAAATATCCTGTTTATAGTTTTTCTTTAGTATTAATAGCAACATTTCCT
GTTTTTTGGCAATTGAGCGCAAGCGCATTTAAACAATGCATTGCAATATCTTTTATTCTT
TTAGCATTAGTGCATATTATACAAACAAAATATAAACAAGCGGTGCTTTTATCTCTTATA
GCTAGTTCCTTCCATTTCACAGCATTAACGTTTTTTATATTTTCGTTGTTTTTCTATATT
AGAAAGGAAAGGGTCAGTTTAAATTTATTTTTTTTAATTTGGTTTTTTAGTGTCATTTTT
AGCATAAGCGGATTAAATTCGTATATTCCTTCAATTATACCTTTTTATGATTTAGTGGGT
GAAAGTAAGGTCAATATTTATCTTGAATCAACAAATAATGCAACTGGTTTTCGTGTTGAT
TTCTTTTTGTTTTCACTAGCCCCTGTGTTAATTATATTTATTAACAGAACATTAGTAATA
AAAGATCGCTATATTAAAATGATTGCATTAAGTTATTTATATTTCAATTCTATATATAAT
ATAATGTCATTCATCCCATTTTCAGATAGAGTTGCCGCATATTCATGGTGTCTTTCCCCC
ATTATTCTATTATGGAGTGCTCTTAAGTGTAGATCATCAATTTATATGTTAAGTTCTATA
GGGATCGCGTTATTAAATCCTTTGATTTTTATGTACTATAATTCAATGTTTATTTTTTTA
AAGTGA
>IAL7250_Cromossomo_contig_1_polypolish.fasta_00063 capD
ATGTTTAACGGTAAAAAGATTTTAATCACTGGTGGTACTGGGTCATTTGGTAATGCAGTG
TTACGTCGGTTTCTTGAGACAGATATTCAAGAGGTTATTATTTTCAGTAGAGATGAAAAA
AAACAAGATGAGATGAGAACGCTATATCGCAATGATAAAATGAAATTTATTATAGGTGAT
ATTAGAGATTATACATCTGTTTTAGCTGCAACTAGTGACGTTGACTATATATTCCATGCT
GCGGCTTTAAAACAGGTGCCTTCATGTGAATTTTATCCATGGGAAGCAGTTAAAACGAAT
ATAATTGGTACAGAAAATTTATTAAATGCTGCAAAACAAAATAAAGTTAAAAAAACAATT
TGTTTGAGCACTGATAAAGCTGTGTATCCAATTAACGCAATGGGAATTTCGAAGGCTATG
ATGGAAAAAGTGATGACAGCAAAGGCTAGAACGTTCAACAATGAAGATTCAGTTGTTTGC
GGAACTCGTTATGGCAATGTTATGGCATCACGCGGCTCTGTTATCCCTCTGTTCATTCAG
CAGATTCAAACAAATCAACCATTAACTATAACAGACCCTGAAATGACTAGATTCATGATG
ACGTTAGATGATGCTGTAGATCTCGTATTATTTGCATTTAATAACGGGCAAAACGGTGAC
ATTTTTGTTCAGAAAGCGCCTGCCGCGACAATTGCTGTGCTTGCTAAAGCATTAGTTGAA
TTGATGGGGGTGCCAAACCATCCTATTAAAGTAGTTGGTTCACGTCATGGGGAAAAGATA
TATGAAACCTTACTTAGCCGTGAAGAAATGGCAAAAGCGATTGATCATGGAGATTATTAT
CAGATTCAACCAGATAATCGTGATCTGAATTATGACAAATATTTAAGCGAAGGGAGTAAA
AAAATTGAGCTGTTTGATGATTACAATTCCCATAATACATATAGACTCAATGTTGATGAA
ATGAAAAAATTATTGTTAAAACTCAATATCATTCAAAATGTGTTAAATAGTTAA
>IAL7250_Cromossomo_contig_1_polypolish.fasta_00064 group_1741
ATGCAAAAAATATTGATCTTAGGTGTGAGTGGTATGCTTGGGCATACCCTCTTTCGTTTT
TTATCATCTCAGCAGGATCTTTTAGTAACTGGTACAGTACGCCATATTACGCAAGAAATA
AAATTAGTATCATCTAAGAATATAGTCCTGATGAGAGATGTCTTTAACAAAGAAAAATTA
GAAAACATTATAAATTCGAATGATGTTATTATAAATTGCATTGGCGCAATTAAGCAGAAA
TATGATAATAAAAACACAGATTATATTCTATTAAATTCGTACTTTCCACATCTTCTTAAT
GAAATTTGTATAGAATCTAATAAAAGACTAATTCATTTCTCAACAGATTGTATTTTTAAC
GGTGAGAAAGGAAATTATGATGATGGTAGTTTATCAAATGTTATAGATATGTATGGTAAA
TCTAAATATTTAGGTGAGGTTTATGGTGATAAAACACTTACTTTAAGGACATCATTAATT
GGGCATGAATTAAAATCATCGTATAGTTTGATTGATTGGTTTTTGAACTCAAACTCAACT
GTTAATGGTTATACAAAAGCTATTTTCAGTGGATTGCCAACCATAGAAATTGCGCATTTT
TTATATGAGCATGTTTTACAATCCCAGTTGCATGGTATTTATAATTTATCAGCAGCACCA
ATTTCAAAATTCGATTTATTGACTTTAGTCAATGAAGTATACAAACTTAATAAAACCATC
GTTCCTAAAAGTGACTTTGTGATTGATCGTTCTCTTGACTCTCATAGGTTGCGTTCATTA
ACTAAGTATACACCTCCTGACTGGAATACTCTTGTTGTAAAGATGTATTTAGATTACTTA
AGTTTAGGAGCATTGCTTAATGAAAGATAA
>IAL7250_Cromossomo_contig_1_polypolish.fasta_00065 group_4247
ATGAAAGATAACTTATCTTTTTCTAAACTGATTTCTGAAGCTGAGATTAACTCCAGAAAT
CGTTCTCACCTTAATTTGCATGAATCTTTTTCTGATCCTATACAGAAAACTTTGATTTGC
TGTTGTTCGAATACGTATATTCCTCCTCACTATCATAAATTTGCCCATCAAAGTGAATTG
TTTATTAGATTAAAAGGATGTTTTAGTCTATTAATTTTTTCTGTTGATGGAGTGCTTACC
CGTCGTATAACTATAGATGAGGAGAATCCTCTTTATGAGATAAAACCAGGTGTTATTCAT
ACGGTGGTAGCTTTAGACAGACATAACATTTTACTTGAAATTAAGAGGGGACCGTATGTC
GAATCTGAAGCGAAAAATTTTCCTGATTGGGTAACATTAGAAAATAGCGATAATCAACTT
GATTTAGAGCGATTGCGAACATTGAAGGTCGGTGATAAGTTATCATAA
>IAL7250_Cromossomo_contig_1_polypolish.fasta_00066 group_3730
ATGCTTCCATTAATATCTATTATTACGCCGACATATAATAGAGCATATACTCTAGATCGG
TTATATAATTCTTTAGTAACACAAGACTCTGAAAAATTCGAATGGATAATAATCGACGAT
GGTAGTACAGATGAAACACGGAAGAAATGTTTAGGTTATATAAATGATTCCATTTTTAAA
ATACAATATTACAAACAAAATAATAGTGGTAAACCCGCAGCTATCAATTTAGGAGTAACC
AAAGCTGTTGGCGATTATATTTTTATTGTAGATAGTGATGATGCTTTAACATTAAATGCA
ATTGGTACTATTTATGACTGTATTGTAAAATACACAGTCGCATCTGACTTTGAATTTTCC
GGCTTAGGATTTAGAAAATCTTTTTTTGATGGGAAAATGCTCGGCAAACATATTGAGCGG
AATACGAATTCACCTATGCTGTTACATAGCACAGATTGTAATAATTTATTTAAAGTCGAT
TTAGCATATTGTTTTAAACGAGAGTTGATGATTAAATATCCTTTCCCAAAGTTTAAAGAT
GAAAAATTTGTTCCAGAACTGTTTATATGGAATAAAATTACAGATGTTGCCAAAATAATA
TTTTTTCCTAATGTTGTTGTATATTATTGTGAGTATCTGGCTGATGGACTTACAAATAAT
TTTAAAAAACAACTTCGACATAATCCAATTGGCTTTGCAGTATATTATAAAGATCAGTTC
CATAGAGAACATTCTATATGGGGGAAAATAAAAATGGCAATAAGATATATCCAATGTATT
ATATATAAATTCATATAG
>IAL7250_Cromossomo_contig_1_polypolish.fasta_00067 gtfA
ATGCAGGGTTCATCCATTCATTTAATTAGTTGCTATGATTTTTATATGAAAATATTACAT
GTTGTACCACAGTTAAAGCATGGTGGTGTCGAAACTGCTGTTTTTAATTCTATTGAAAGG
ATAAGAAAGAGTGGATATGATTTTAATGTTTTGACTATTGAAAGAGGAAACTGCTTTAAC
AATTCATATGTAAAAGTAGAACACTGCTTAAATTCTTCTGTATACAATCCAGTTTGTTTT
TATAAATTTATTAGGTTTATTCATAAAGAAAAACCTGATTTGATAGTTTATTCTTTATGG
AAATCTGCATTGTTAGGAATTTCATTGTGTCTTTTAAAACCTTTTCTCAAAAGTAAGCCT
AAAACCGCGTTAATTATACATAATACTAGGTTTGCACATTTTGTTGATTACATAATAACA
AAACTTTCACTTAAAATAACCGACTCTATATATTTTGATTCGGAAAAATCAAAAGCTTAC
TTTCTGAATAGAGATTATGCAACAGGCGAGGTTATTAGTTTTATCGATAAAAAGATGGTG
GCAAAAAAATTTAATAATATCAATGGTGAGATTAAGTTTGTATTTATTGGTAGGTTGCAC
TCTCAAAAAGGGGTTGATAGGGCATTAAAATATATACATCTTTTTAAAAAGCAACATGAA
GAAATACGATTTGATATATATGGTCCAGACGAAGGAGAATTGAATAATATTATAAATAAG
GTAAATAAATTAGGATTGCAGGATAAAGTTGTCTATAAAGGTGTTGTCGATAATAACAAA
GTTAATGATATATTAACCCAATATGACTTTTATCTTCAATTCAGCCATTTTGAAGGAATG
GCAATGTCTGTTGTTGATGCGATGCAGGTTGGGGTTATTCCAATCGTTAATAATGTTGGT
GAGATACCAAATTACGTAAAAAACAATATTAACGGCATTATCTTAGATGATAAAAAGCTT
GGTGATGAAAACTATCTTAATTTAAATATATCATGCTTATTAAATATCATAAAGAATGAT
GGTGGATATTTTTTATATAATAACGCGATAAAGACATTTCAGGATAATAATACTTATGTA
GATGACTATATAAAGAAAATAATAAATGCTAACAACTGA
>IAL7250_Cromossomo_contig_1_polypolish.fasta_00068 gndA
ATGTCAAAGCAACAGATCGGCGTCGTCGGTATGGCAGTGATGGGACGCAACCTTGCGCTC
AACATCGAAAGCCGTGGTTATACCGTCTCTATTTTCAACCGTTCCCGTGAAAAGACGGAA
GAAGTGATTGCCGAAAATCCAGGCAAAAAACTGGTTCCTTACTATACGGTGAAAGAGTTT
GTTGAATCTCTGGAAACGCCTCGTCGCATCCTGTTAATGGTGAAAGCAGGTGCAGGCACG
GATGCTGCTATTGATTCCCTCAAGCCATACCTCGATAAAGGTGACATCATCATTGATGGT
GGTAACACCTTCTTCCAGGACACCATTCGTCGTAACCGTGAGCTTTCTGCAGAAGGCTTT
AACTTTATCGGTACCGGTGTTTCCGGTGGTGAAGAAGGTGCGCTGAAAGGTCCTTCCATT
ATGCCTGGCGGACAGAAAGAAGCCTATAAACTGGTTGCACCGATCCTGACCAAAATCGCC
GCAGTGGCTGAAGACGGGGAGCCATGCGTTACCTATATTGGTGCCGATGGCGCAGGTCAC
TATGTTAAGATGGTTCACAACGGTATTGAATACGGTGATATGCAGCTGATTGCTGAAGCC
TATTCTCTGCTTAAAGGCGGCCTGAATCTCTCTAACGAAGAACTGGCACAGACCTTTACC
GAGTGGAATAACGGTGAACTGAGCAGCTACCTGATCGACATCACCAAAGACATCTTCACT
AAAAAAGATGAAGACGGTAACTACCTGGTTGATGTGATCCTGGATGAAGCGGCTAACAAA
GGTACCGGTAAATGGACCAGCCAGAGCGCGCTGGATCTCGGAGAACCGCTGTCGCTGATT
ACCGAGTCTGTGTTTGCACGTTATATCTCTTCTCTGAAAGATCAGCGCGTTGCCGCATCT
AAAGTTCTCTCTGGTCCGCAAGCGCAGCCAGCTGGCGACAAGGCTGAGTTCATCGAAAAA
GTTCGTCGTGCGCTGTATCTGGGCAAAATCGTTTCTTACGCTCAGGGCTTCTCTCAGTTG
CGTGCTGCGTCTGAAGAGTACAACTGGGATCTGAACTACGGCGAAATCGCGAAGATTTTC
CGTGCTGGCTGCATCATCCGTGCGCAGTTCCTGCAGAAAATCACCGATGCATATGCCGAA
AATCCGCAGATCGCTAACCTGCTGCTGGCCCCGTACTTCAAGCAAATTGCCGATGACTAC
CAGCAGGCGCTGCGCGATGTCGTCGCTTATGCAGTACAGAACGGTATCCCGGTTCCGACC
TTCGCCGCTGCGGTTGCCTATTACGATAGCTACCGTGCCGCTGTTCTGCCTGCGAACCTG
ATCCAGGCACAGCGTGACTATTTCGGGGCGCATACTTATAAGCGCATTGATAAAGAAGGT
GTGTTCCATACTGAATGGCTGGATTAA
>IAL7250_Cromossomo_contig_1_polypolish.fasta_00069 ugd
ATGAAAATCACCATTTCCGGTACCGGCTATGTAGGCTTGTCAAACGGGCTTCTAATCGCA
CAAAATCATGAGGTTGTGGCATTAGATATTTTACCGTCACGCGTTGCTATGCTGAATGAT
CGGATATCTCCTATTGTTGATAAGGAAATTCAGCAGTTTTTGCAATCAGATAAAATACAC
TTTAATACCACATTAGATAAAAATGAAGCCTACCGGTATGCTGATTATGTCATCATCGCC
ACTCCAACCGACTATGATCCTAAAACTAATTATTTCAATACATCCAGTGTAGAATCAGTA
ATTAAAGACGTAGTTGAGATAAATCCTTATGCGGTTATGGTGATCAAATCAACGGTTCCC
GTTGGTTTTACCGCAGCAATGCATAAGAAATATCGTACTGAAAATATTATTTTCTCTCCG
GAATTTCTCCGTGAAGGTAAAGCTCTTTACGATAATCTCCATCCTTCACGTATTGTCATC
GGTGAGCGTTCAGAACGCGCAGAACGTTTTGCTGCGTTGTTACAGGAAGGCGCGATTAAG
CAAAATATCCCGACCCTGTTTACCGACTCCACTGAAGCAGAAGCGATAAAACTGTTTGCT
AATACCTATCTGGCGATGCGCGTAGCATACTTTAATGAACTGGATAGCTATGCAGAAAGT
TTAGGTCTGAATACTCGCCAGATTATCGAAGGCGTTTGTCTCGACCCACGCATTGGCAAC
CATTACAACAATCCGTCGTTTGGTTATGGTGGTTATTGTCTGCCGAAAGATACCAAGCAG
TTACTGGCGAACTACCAGTCTGTGCCGAATAACCTGATCTCGGCAATTGTCGATGCTAAC
CGCACGCGTAAAGACTTTATTGCCGATGCCATTTTGTCACGCAAGCCGCAAGTGGTGGGT
ATTTATCGTCTGATTATGAAGAGCGGGTCAGATAACTTCCGTGCGTCTTCCATTCAGGGG
ATTATGAAACGTATCAAGGCGAAAGGCGTTGAAGTGATCATCTACGAACCGGTGATGAAA
GAAGATTCATTCTTCAACTCTCGCCTGGAACGTGATCTCGCCACCTTCAAACAACAAGCC
GATGTCATTATTTCCAACCGTATGGCAGAAGAGCTTAAGGATGTGGCAGACAAAGTCTAC
ACCCGCGATCTCTTTGGTAGTGACTAA
>IAL7250_Cromossomo_contig_1_polypolish.fasta_00070 wzzB
ATGAGAGTAGAAAATAATAATGTTTCTGGGCAAAACCATGACCAGGAACAGATTGATTTG
ATTGATTTACTGGTGCAGTTGTGGCGTGGCAAGATGACAATTATCATCTCTGTCATTGTT
GCTATTGCCCTGGCTATTGGGTATTTGGCGGTAGCGAAGGAGAAATGGACGTCAACAGCA
ATTATCACTCAGCCTGACGTGGGGCAAATTGCTGGCTATAACAATGCCATGAATGTTATC
TATGGTCAGGCTGCACCTAAAGTGCCGGATTTACAGGAGGCGTTAATTGGTCGCTTCAGT
TCTGCCTTCTCTGCATTAGCAGAAACGCTGGATAATCAGAAAGAACCAGAAAAACTTACC
ATCGAACCTTCTGTAAAGAACCAGCAATTACCATTGACTGTTTCTTATGTTGGGCAAACT
GCAGAGGACGCACAAATGAAATTGGCCCAATACATTCAGCAAGTTGATGATAAAGTAAAT
CAAGAGCTAGAAAAGGATCTCAAGGACAACCTTGCTTTGGGACGGAAAAACTTGCAGGAC
TCTTTAAGAACTCAGGAAGTGGTTGCGCAGGAGCAGAAAGATCTGCGTATCCGTCAGATT
CAGGAAGCGTTGCAGTATGCGAATCAGGCGCAGGTGACAAAACCGCAGATTCAACAGACT
GGCGAAGATATCACACAAGATACGTTGTTCCTTTTGGGGAGCGAAGCGCTGGAGTCGATG
ATTAAGCATGAGGCAACTCGTCCGTTGGTGTTTTCGCCAGACTACTATCAGACTCGTCAA
AACCTGCTGGATATCGAAAACTTAAAGGTTGACGATCTTGATATTCATGCTTACCGTTAT
GTGATGAAACCGACGTTACCTATTCGTCGCGATAGCCCGAAAAAGGCAATTACCTTGATT
CTGGCGGTGCTGCTGGGCGGCATGGTTGGCGCGGGGATTGTGTTGGGGCGTAATGCTCTG
CGTAATTACAACTCGAAGTAA
>IAL7250_Cromossomo_contig_1_polypolish.fasta_00071 hisIE
ATGTTAACAGAACAACAACGTCGCGAACTGGACTGGGAAAAAACCGACGGACTTATGCCG
GTGATTGTGCAACACGCGGTATCCGGTGAAGTGTTAATGCTGGGCTATATGAACCCGCAA
GCCCTGGACAAAACCATCGAAAGCGGCAAAGTCACCTTCTTCTCGCGCACTAAACAGCGA
CTGTGGACCAAAGGCGAAACGTCGGGCAATTTCCTCAACGTAGTAAATATTACGCCGGAC
TGCGACAACGACACGTTACTGTTGCTGGCGAATCCCATCGGCCCGACCTGCCACAAAGGC
ACCAGCAGCTGCTTCGGCGACACCGCTCACCAGTGGCTGTTCCTGTATCAACTGGAACAA
CTGCTCGCCGAACGTAAATCTGCCGACCCGGAAACCTCCTATACCGCCAAACTGTATGCC
AGCGGCACCAAGCGCATTGCGCAGAAAGTGGGCGAAGAAGGCGTGGAAACCGCACTGGCA
GCGACAGTACATGACCGCTTTGAGCTGACCAACGAGGCATCTGATTTGATGTATCACCTG
CTGGTGCTATTGCAGGATCAGGATCTGGACTTAACGACGGTGATTGAGAACCTGCGTAAA
CGGCATCAGTGA
>IAL7250_Cromossomo_contig_1_polypolish.fasta_00072 hisF
ATGCTGGCAAAACGCATAATCCCATGTCTCGACGTTCGTGATGGTCAGGTGGTGAAAGGC
GTACAGTTTCGCAACCATGAAATCATTGGCGACATCGTGCCGCTGGCAAAACGCTACGCC
GAAGAAGGTGCAGACGAACTGGTGTTCTACGATATCACCGCTTCCAGCGATGGCCGTGTG
GTAGATAAAAGCTGGGTATCTCGCGTGGCGGAAGTGATCGACATTCCGTTTTGTGTGGCG
GGTGGGATTAAGTCTCTGGAAGATGCCGCGAAAATTCTTTCCTTTGGCGCGGATAAAATT
TCCATCAACTCCCCTGCGCTGGCGGACCCGACGTTAATTACTCGCCTGGCGGATCGATTT
GGCGTGCAGTGTATTGTGGTCGGTATTGATACCTGGTACGACGCTGAAACCGGTAAATAT
CATGTGAATCAATATACCGGCGATGAAAGCCGCACCCGCGTCACTCAGTGGGAAACACTC
GACTGGGTAGAGGAAGTGCAAAAACGCGGTGCCGGAGAAATCGTCCTCAACATGATGAAT
CAGGACGGTGTGCGTAACGGTTACGACCTCGAGCAGCTGAAAAAAGTGCGTGAAGTTTGC
CACGTCCCGCTGATTGCCTCCGGTGGCGCGGGCACCATGGAACACTTCCTCGAAGCCTTC
CGCGATGCCGACGTTGACGGCGCGCTGGCAGCTTCCGTATTCCACAAACAAATAATCAAT
ATTGGTGAATTAAAAGCGTACCTGGCAACACAGGGCGTGGAGATCAGGATATGTTAA
>IAL7250_Cromossomo_contig_1_polypolish.fasta_00073 hisA
ATGATTATTCCGGCATTAGATTTAATCGACGGCACCGTGGTGCGTCTCCATCAGGGCGAT
TACGGCAAACAGCGCGATTACGGTAACGACCCGCTGCCGCGCTTACAGGATTACGCCACG
CAGGGTGCCGAAGTGTTGCATCTGGTGGATCTGACCGGGGCAAAAGATCCAGCAAAACGT
CAAATCCCGTTGATTAAAACCCTGGTCGCGGGCGTTAACGTTCCGGTGCAGGTTGGCGGC
GGCGTGCGTAGCGAAGAAGACGTCGCGGCGTTACTGGAAGCGGGCGTTGCGCGCGTGGTG
GTCGGCTCCACCGCGGTGAAATCACCAGAAATGGTGAAAGGCTGGTTTGAACGTTTCGGT
GCCGATGCCTTAGTGCTGGCGCTGGATGTCCGTATTGACGAGCAAGGCAACAAGCAGGTG
GCAGTCAGCGGCTGGCAAGAGAACTCGGGCGTTTCACTGGAACAACTGGTGGAAACCTAT
CTGCCCGTCGGCCTGAAACATGTGCTGTGTACCGATATCTCGCGCGACGGCACGCTGGCA
GGTTCTAACGTCTCTTTATATGAAGAAGTGTGCGCCAGATACCCGCAGGTGGCATTTCAG
TCTTCCGGCGGTATTGGCGACATTAACGATGTTGCTGCCCTGCGTGGCACTGGCGTGCGC
GGCGTAATAGTTGGTCGGGCATTACTGGAAGGTAAATTCACCGTGAAGGAGGCCATCGCA
TGCTGGCAAAACGCATAA
>IAL7250_Cromossomo_contig_1_polypolish.fasta_00074 hisH
ATGAACGTGGTGATCCTTGATACTGGCTGCGCCAACCTGAACTCGGTGAAGTCTGCCATT
GCGCGCCACGGTTATGAACCCAAAGTCAGCCGTGACCCGGACGTGGTGTTGCTGGCCGAT
AAACTATTTCTACCCGGCGTTGGCACCGCACAAGCAGCGATGGATCAGGTGCGTGAGCGC
GAACTGTTTGATCTCATTAAAGCCTGTACCCAACCGGTGCTGGGCATCTGCTTAGGGATG
CAACTGCTGGGGCGGCGCAGCGAAGAGAGCAACGGCGTCGATTTGCTGGGCATCATCGAC
GAAGACGTGCCGAAAATGACCGACTTTGGTCTACCGCTGCCCCATATGGGCTGGAACCGC
GTTTACCCGCAGGCAGGCAACCGCCTGTTTCAGGGGATTGAAGACGGCGCGTACTTTTAC
TTTGTTCACAGCTACGCAATGCCAGTCAATCCGTGGACCATCGCCCAGTGTAATTACGGC
GAACCGTTCACCGCGGCGGTACAAAAAGATAACTTCTACGGCGTGCAGTTCCACCCGGAG
CGTTCTGGTGCCGCTGGCGCTAAGTTGCTGAAAAACTTCCTGGAGATGTGA
>IAL7250_Cromossomo_contig_1_polypolish.fasta_00075 hisB
ATGAGTCAGAAGTATCTTTTTATCGATCGCGATGGAACCCTGATTAGCGAACCGCCGAGT
GATTTTCAGGTGGACCGTTTTGACAAACTCGCCTTTGAACCGGGCGTGATCCCGGAGCTA
CTGAAGCTGCAAAAAGCGGGCTACAAGCTGGTGATGATCACTAATCAGGATGGTCTGGGA
ACACAAAGTTTCCCGCAGGCGGATTTTGATGGCCCGCACAACCTGATGATGCAGATCTTC
ACCTCGCAAGGCGTGCAGTTTGATGAAGTGCTGATTTGTCCGCACCTGCCCGCCGATGAG
TGCGACTGCCGTAAGCCGAAAGTAAAACTGGTAGAGCGTTATCTGGCTGAGCAAGCGATG
GACCGTGCCAACAGTTATGTGATTGGCGATCGCGCGACCGACATTCAACTGGCGGAAAAC
ATGGGCATTAATGGTTTACGCTATGACCGCGAAACCCTGAACTGGCCAATGATTGGCGAG
CAGCTCACTAAACGAGACCGTTACGCCCATGTGGTGCGCAACACCAAAGAGACGCAAATT
GACGTCCAGGTGTGGCTGGATCGCGAAGGTGGCAGCAAGATTAACACCGGCGTTGGCTTC
TTTGATCACATGCTGGATCAGATCGCCACCCACGGCGGTTTCCGGATGGAAATCAACGTC
AAAGGCGACCTCTATATCGACGATCACCACACCGTCGAAGATACCGGCCTGGCGCTGGGC
GAAGCGTTAAAAATTGCTCTTGGCGACAAACGCGGTATTTGCCGCTTTGGTTTTGTGCTG
CCGATGGACGAATGCCTTGCCCGCTGCGCACTGGATATCTCTGGTCGCCCGCACCTGGAA
TATAAAGCTGAATTTACCTACCAGCGCGTGGGCGATCTCAGCACTGAAATGATCGAGCAC
TTCTTCCGTTCGCTCTCTTACACCATGGGCGTGACGTTGCACCTGAAAACCAAAGGTAAA
AACGATCATCACCGTGTAGAGAGCCTGTTCAAAGCTTTTGGTCGCACCCTGCGCCAGGCC
ATCCGCGTGGAAGGCGATACCCTGCCCTCGTCGAAAGGAGTGCTGTAA
>IAL7250_Cromossomo_contig_1_polypolish.fasta_00076 hisC
ATGAGCACCGTGACTATTACCGATTTAGCGCGTGAAAACGTCCGCAACCTGACGCCGTAT
CAGTCGGCGCGTCGTCTGGGCGGTAATGGCGACGTCTGGCTGAACGCCAACGAATATCCC
ACAGCCGTGGAGTTTCAGCTTACTCAGCAAACGCTCAACCGCTACCCGGAATGTCAGCCG
AAAGCAGTGATTGAAAATTACGCGCAATATGCAGGCGTAAAACCGGAGCAGGTGCTGGTC
AGCCGTGGCGCGGACGAAGGTATTGAACTGCTGATTCGCGCTTTTTGCGAACCGGGTAAA
GACGCCATCCTCTACTGCCCGCCAACGTACGGCATGTACAGTGTCAGCGCCGAAACGATT
GGCGTCGAGTGCCGCACAGTGCCGACGCTGGACAACTGGCAACTGGACTTACAGGGCATT
TCCGACAAGCTGGACGGCGTAAAAGTGGTCTATGTTTGCAGCCCCAACAACCCGACCGGG
CAACTGATCAAGCCGCAGGATTTTCGCACCCTGCTGGAGTTAACGCGCGGTAAGGCGATT
GTGGTTGCCGATGAAGCCTATATAGAGTTTTGTCCACAGGCATCGCTGGCTGGCTGGCTG
GCGGAATATCCGCACCTGGCTATTTTGCGCACACTGTCGAAAGCTTTTGCTCTGGCGGGG
CTTCGTTGCGGATTTACGCTGGCAAACGAAGAGGTCATCAATCTGTTAATGAAAGTGATC
GCCCCCTACCCGCTCTCGACGCCGGTTGCCGACATTGCGGCCCAGGCGTTAAGCCCGCAG
GGGATCGTCGCCATGCGTGAGCGGGTGGCGCAAATTATTGCAGAACGCGAATATCTGATT
GCCGCATTGAAAGAGATCCCCTGCGTGGAGCAGGTTTTTGACTCTGAAACCAACTACATT
CTGGCGCGCTTTAAAGCCTCCAGTGCAGTGTTTAAATCTTTGTGGGATCAGGGCATTATC
TTACGTGATCAGAATAAACAACCCTCTTTAAGCGGCTGCCTGCGAATTACCGTCGGAACC
CGTGAAGAAAGCCAGCGCGTCATTGACGCCTTACGTGCGGAGCAAGTTTGA
>IAL7250_Cromossomo_contig_1_polypolish.fasta_00077 hisD
ATGAGCTTTAACACAATCATTGACTGGAATAGCTGTACTGCGGAGCAACAACGCCAGCTG
TTAATGCGCCCGGCGATCTCCGCTTCTGAAAGCATTACCCGCACCGTTAACGATATTCTC
GATAACGTGAAAGCACGCGGCGATGACGCCCTGCGGGAATACAGCGCGAAGTTTGATAAA
ACCACGGTTACCGCGCTGAAGGTGTCTGCTGAGGAGATCGCCGCCGCCAGCGAACGCCTT
AGCGACGAGCTAAAACAGGCGATGGCGGTGGCAGTAAAAAATATTGAAACCTTCCACACT
GCGCAAAAACTGCCGCCGGTAGATGTTGAAACACAGCCAGGCGTGCGTTGCCAGCAAGTC
ACGCGCCCGGTAGCTTCAGTTGGGTTGTATATTCCTGGCGGCTCCGCCCCACTCTTCTCA
ACGGTATTAATGCTGGCAACTCCGGCGCGTATTGCGGGCTGTAAAAAAGTGGTGTTGTGC
TCACCGCCGCCGATTGCCGATGAGATCCTTTATGCGGCGCAGCTGTGCGGTGTGCAGGAC
GTGTTTAACGTCGGCGGCGCACAGGCCATTGCCGCTCTGGCGTTTGGTACGGAATCTGTG
CCGAAAGTGGACAAAATCTTCGGGCCGGGTAACGCCTTTGTCACCGAAGCGAAACGTCAG
GTGAGCCAGCGTCTGGACGGTGCGGCGATCGATATGCCCGCAGGCCCGTCGGAAGTGCTG
GTGATTGCTGACAGCGGCGCTACGCCAGATTTCGTGGCTTCTGATTTGCTTTCTCAGGCT
GAACACGGCCCGGACTCTCAGGTGATTTTACTGACGCCCGATGCTGATATGGCGCGTCGC
GTTGCCGAAGCTGTCGAACGCCAGCTGGCAGAACTGCCGCGTGCCGAAACCGCACGTCAG
GCACTAAACGCCAGCCGCCTGATCGTGACTAAAGATTTAGCGCAGTGCGTAGAGATCTCC
AACCAGTACGGCCCGGAGCACCTGATCATTCAGACCCGCAACGCCCGCGAACTGGTCGAT
GGCATCACCAGCGCCGGTTCGGTATTTCTTGGTGACTGGTCACCGGAATCGGCAGGTGAT
TACGCCTCCGGCACCAACCACGTTCTACCGACTTACGGTTACACCGCCACCTGTTCCAGC
CTCGGGCTGGCAGATTTCCAGAAGCGCATGACCGTGCAGGAACTGTCGAAAGAAGGCTTT
TCTGCGCTGGCTTCGACCATAGAAACACTGGCCGCCGCCGAGCGCCTGACCGCCCATAAA
AATGCCGTTACTTTGCGTGTTAACGCCCTTAAGGAGCAAGCATGA
>IAL7250_Cromossomo_contig_1_polypolish.fasta_00078 hisG
ATGACAGACAACACTCGTTTACGCATAGCTATGCAGAAATCCGGCCGTTTAAGTGATGAC
TCACGCGAATTGCTGGCGCGCTGTGGCATTAAAATCAATCTTCACACCCAGCGCCTGATC
GCGATGGCAGAAAACATGCCGATTGATATTCTGCGCGTGCGTGACGACGACATTCCCGGT
CTGGTAATGGATGGCGTGGTAGACCTTGGGATTATCGGCGAAAACGTGCTGGAAGAAGAG
CTGCTTAACCGCCGCGCCCAGGGTGAAGATCCACGCTACTTTACCCTGCGTCGTCTGGAT
TTCGGCGGCTGCCGTCTTTCGCTGGCAACGCCAGTTGATGAAGCCTGGGACGGCCCGCTC
TCCTTAAACGGTAAACGTATCGCCACCTCTTATCCTCACCTGCTCAAGCGTTATCTCGAC
CAGAAAGGCATCTCTTTTAAATCCTGCTTACTGAACGGTTCTGTTGAAGTCGCCCCGCGT
GCCGGACTGGCGGATGCGATTTGCGATCTGGTTTCCACCGGTGCCACGCTGGAAGCTAAC
GGCCTGCGCGAAGTCGAAGTTATCTACCGCTCGAAAGCCTGCCTGATCCAGCGCGATGGC
GAAATGGAAGAATCCAAACAGCAACTGATCGACAAACTGCTGACCCGTATTCAGGGTGTG
ATCCAGGCGCGCGAATCAAAATACATCATGATGCACGCACCGACCGAACGTCTGGATGAA
GTCATCGCCCTGCTGCCAGGTGCCGAACGCCCAACTATTCTACCGCTGGCGGGTGATCAA
CAGCGCGTAGCGATGCACATGGTCAGTAGCGAAACCCTGTTCTGGGAAACCATGGAAAAA
CTGAAAGCGCTGGGTGCCAGTTCAATCCTGGTCCTGCCGATTGAGAAGATGATGGAGTGA
>IAL7250_Cromossomo_contig_1_polypolish.fasta_00079 yefM
ATGCGTACAATTAGCTACAGCGAAGCGCGTCAGAATTTGTCGGCAACAATGATGAAAGCC
GTTGAAGATCATGCCCCGATCCTTATTACTCGTCAGAATGGAGAGGCTTGTGTTCTGATG
TCACTCGAAGAATACAACTCGCTGGAAGAGACGGCTTATCTACTGCGCTCCCCCGCTAAC
GCCCGGAGATTGATGGACTCAATCGATAGCCTGAAATCAGGCAAAGGAACGGAAAAGGAC
ATCATTGAGTGA
>IAL7250_Cromossomo_contig_1_polypolish.fasta_00080 yoeB
GTGAAACTAATCTGGTCTGAGGAATCATGGGACGATTATCTGTACTGGCAGGAAACAGAT
AAGCGAATTGTTAAAAAGATCAATGAACTTATCAAAGATACCCGCAGAACGCCATTTGAA
GGTAAGGGGAAGCCAGAACCCCTGAAACATAATTTGTCAGGTTTCTGGTCCCGACGCATT
ACAGAGGAGCACCGTCTGGTATACGCGGTTACCGACGATTCACTGCTCATTGCAGCATGT
CGTTATCATTATTGA
>IAL7250_Cromossomo_contig_1_polypolish.fasta_00081 yeeZ
ATGAAAAAGGTCGCAATTGTCGGGTTAGGGTGGTTAGGCATGCCGCTGGCGATGTCACTT
TCAGCGCGAGGCTGGCAAGTCACCGGGAGTAAAACCACACAAGATGGTGTCGAAGCGGCC
CGAATGAGTGGCATTGATAGCTATCTGCTTCGCATGGAGCCTGAGTTAGTTTGCGATTCT
GACGATCTGGATGCCCTGATGGATGTCGATGCGCTGGTCATTACGCTTCCGGCACGTCGT
AGCGGCCCCGGCGATGAGTTCTATTTACAAGCGGTACAAGAGTTAGTGGATAGCGCGCTG
GCCCATCGTATTCCCCGCATTATTTTTACCAGCTCAACATCTGTCTATGGCGACGCGCAA
GGCACGGTGAAAGAAACTACCCCGCGTAATCCGGTAACCAACAGTGGACGAGTATTAGAA
GAACTCGAAGACTGGCTGCACAATTTACCCGGTACTTCGGTCGATATTCTGCGTCTTGCG
GGGCTGGTCGGACCGGGACGTCATCCCGGACGCTTCTTTGCCGGAAAAACCGCGCCTGAT
GGTGAACATGGTGTTAATTTAGTCCATTTAGAAGATGTTATTGGCGCTATCACTCTGTTG
TTACAGGCACCTAAAGGCGGACACATCTATAATATATGCGCGCCAGCTCACCCTGCGCGT
AATGTTTTCTATCCGCAGATGGCCCGTTTACTGGGGCTGGAGCCTCCGCAGTTCAGAAAT
AGTCTGGACAGCGGCAAAGGTAAGATTATTGATGGCAGTCGGATTTGTAATGAACTGGGA
TTTGAATACCAGTATCCCGATCCGCTGGTAATGCCGCTGGAGTAA
>IAL7250_Cromossomo_contig_1_polypolish.fasta_00082 yeeY
ATGCACTGCAAGGGGGCGTGTATGAAACCACTGCTGGATGTGTTGATGATCCTCGATGCC
TTAGAAAAAGAAGGCAGTTTTGCGGCGGCGTCGGCCAAACTCTATAAGACGCCGTCCGCT
CTGAGTTACACCGTTCACAAGCTGGAAAGCGACCTTAATATTCAATTGCTTGATCGTAGC
GGTCACCGCGCTAAATTCACCCGTACCGGAAAAATGTTATTAGAGAAAGGGCGGGAAGTT
CTGCATACCGTGCGAGAACTGGAAAAGCAGGCGATCAAACTGCATGAAGGCTGGGAAAAC
GAGCTGGTGATTGGCGTGGACGACACGTTTCCTTTTTCTCTGCTTGCGCCACTGATTGAA
GCTTTTTATCAACATCATAGCGTGACGCGCCTGAAGTTTATCAATGGCGTACTCGGTGGT
TCCTGGGATGCCCTGACTCAGGGGCGAGCGGATATTATTGTTGGCGCGATGCATGAGCCA
CCATCTTCCAGTGAGTTTGGTTTTTCACGGTTGGGCGATCTGGAACAAGTCTTTGCGGTC
GCGCCTCATCATCCGTTAGCTCTGGAAGAAGAGCCGTTAAACCGTCGTATTATTAAGCGA
TATCGGGCGATTGTGGTGGGGGATACTGCGCAGGCAGGCGCTTCTACGGCCTCACAACTT
CTCGACGAACAAGAAGCCATTACCGTTTTCGATTTTAAAACCAAGCTGGAGCTGCAAATT
AGCGGCCTCGGCTGCGGCTATTTACCCCGTTATCTGGCGCAACGGTTTCTCGATAGTGGC
GCGTTAATCGAGAAGAAAGTGGTCGCCCAAACTCTCTTTGAACCCGTCTGGATTGGCTGG
AATGAACAGACCGCAGGGCTTGCCAGCGGCTGGTGGCGGGATGAAATTTTAGCAAATAGT
GCGATCGCCGGTGTTTATGCAAAATCTGATGACGGAAAATCAGCCATTTAA
>IAL7250_Cromossomo_contig_1_polypolish.fasta_00083 plaP
ATGTCGCATAACGTTACTCCAAACACCTCTCGCGTGGAATTGCGTAAAACGCTTACGTTA
GTTCCGGTTGTAATGATGGGTCTTGCCTATATGCAGCCGATGACGCTGTTTGATACTTTT
GGTATCGTTTCAGGCCTCACGGATGGTCATGTGCCGACAGCCTATGCGTTCGCATTGATT
GCGATCCTGTTTACGGCTCTGAGCTACGGGAAGCTGGTTCGCCGCTATCCTTCTGCTGGC
TCTGCATACACTTACGCCCAGAAATCCATTAGCCCGACTGTCGGCTTTATGGTGGGTTGG
TCTTCTCTGCTCGACTATCTGTTCGCGCCGATGATCAACATTCTGCTGGCGAAAATTTAT
TTTGAAGCTCTGGTGCCTTCCATCCCATCGTGGATGTTTGTGGTGGCGCTGGTGGCCTTT
ATGACCGCCTTTAACCTGCGTAGTCTGAAATCCGTAGCGAACTTCAACACTGTAATCGTC
GTGTTGCAGGTAGTGCTGATCGCGGTGATTCTGGGCATGGTTGTTTATGGCGTATTTGAA
GGTGAAGGCGCTGGTACGCTGGCGAGCACTCGTCCATTCTGGTCTGGCGATGCGCATGTT
ATCCCGATGATTACCGGGGCGACAATCCTGTGCTTCTCCTTTACCGGCTTTGACGGCATC
AGCAACCTGTCGGAAGAAACCAAAGATGCAGAGCGCGTGATCCCGCGTGCGATTTTCCTG
ACCGCGCTGATTGGCGGCATGATCTTCATCTTTGCAACTTACTTCCTGCAGCTGTACTTC
CCGGATATCTCTCGCTTTAAAGATCCGGATGCGTCACAGCCTGAAATCATGCTGTATGTT
GCAGGTAAAGCATTCCAGGTTGGTGCGCTGATCTTCTCCACCATTACCGTACTGGCGTCC
GGTATGGCGGCGCATGCAGGCGTTGCGCGTCTGATGTACGTAATGGGGCGTGACGGCGTA
TTCCCGAAAAGCTTCTTCGGTTATGTACACCCGAAATGGCGTACTCCGGCGATGAACATC
ATCCTGGTTGGCGCGATTGCCTTGCTGGCAATCAACTTCGACCTGGTAATGGCTACAGCG
CTGATCAACTTTGGTGCGTTGGTGGCGTTCACCTTCGTTAACCTGTCGGTCATCTCGCAG
TTCTGGATCCGTGAGAAGCGTAACAAGACGCTGAAAGATCACTTCCAGTATCTGTTCCTG
CCGATGTGTGGTGCGCTGACCGTTGGTGCGCTGTGGGTTAACCTGGAAGAAAGCTCAATG
GTTCTGGGTCTGATCTGGGCGGCTATCGGTCTGATTTACCTGGCTTGCGTCACCAAGAGT
TTCCGTAATCCGGTTCCGCAGTACGAAGACGTAGCGTAA
>IAL7250_Cromossomo_contig_1_polypolish.fasta_00084 group_3458
ATGCAGCGTGGGCGTTTTTGCCTGACTGGTGGTTTTCGCGATATGTATATCGCGAAAAAT
AATCGCATGTTTTATGCCCTGCTGATTGCAATTTCGGTACAAAGCGTGGGGGTTTTTGCG
TTAATTCAGGCGGGCCTACTGACTTACGAAGCCGGGGCGTTCCCGTGGCTTGGTACTGTT
ATAGGTGGGTATATCTTCGGGCTGGGAATTGTTCTGGCGGGTGGATGTGCCACCGGGACC
TGGTATCGCGCGGGGGAGGGATTGATCGGCAGTTGGATCGCGCTTTTCACTTATATGGTG
ATGAGTGCGGTGATGCGTTCTCCACATGCCAGTGGTTTAAATCAAACCTTGCAGCACTAC
AGTACTGAACATAACTCTATTGCTGAGACTTTTAATTTGTCTGTGTGGCCGTTGGTTACC
GTTTTGCTGGTGATAACGCTCTGGGTGGTGATGAAAGAGTTGAAGAAGCCAAAACTCAAA
GTCGCGACCTTACCGCCGCGCCGAACCGGGATCGCTCATATTCTGTTTGAAAAACGCTGG
CATCCCTTTGTCACTGCTGTACTCATCGGTTTGATTGCGCTTTTAGCCTGGCCCCTGAGT
GAAGCAACCGGACGCATGTTTGGGTTAGGAATCACTTCCCCAACGGCCAATATTCTGCAA
TTTCTGGTCGCGGGTGACGTGAAATACATTAACTGGGGCGTTTTCCTGGTGTTAGGGATC
TTCGTGGGGTCATTTATTGCAGCCAAAGGGAGCCGTGAGTTCCGCGTTCGCGCAGCTGAT
GCACAAACAACATTACGTAGCGGGTTAGGTGGTGTACTGATGGGCTTCGGTGCCAGTATT
GCAGGTGGTTGCTCTATCGGTAATGGACTGGTTATGACTGCAATGATGACCTGGCAGGGC
TGGGTTGGCCTTGTATTTATGATTCTCGGTGTCTGGACTGCGTCCTGGCTTGTGTATGTT
CGACCGCAGCGTAAGGCGCGACTGGCGACTGCTGCGGCAAATTAA
>IAL7250_Cromossomo_contig_1_polypolish.fasta_00085 yeeD
ATGGCGATTAAAAAGCTGGATGTGGTGACGCAGGTCTGTCCGTTTCCACTCATAGAAGCA
AAAGCAGCACTGGCAGAAATGACCAGCGGCGATGAGTTGGTAATTGAGTTTGATTGCACC
CAGGCAACAGAAGCAATCCCACAATGGGCGGCAGAAGAAGGACATGCCATCACCGATTAT
CAGCAGATTGGCGATGCTGCGTGGAGCATCACCGTTCAAAAAGCCTGA
>IAL7250_Cromossomo_contig_1_polypolish.fasta_00086 sbcB
ATGATGAATGACGGTAAGCAACAATCTACCTTTTTGTTTCACGATTACGAAACCTTTGGC
ACGCACCCCGCGTTAGATCGCCCTGCACAGTTCGCAGCCATTCGCACCGATAGCGAATTC
AATGTCATCGGCGAACCCGAAGTCTTTTACTGCAAGCCCGCTGATGACTATTTACCCCAG
CCTGGAGCAGTATTAATTACCGGTATTACCCCGCAGGAAGCACGGGCGAAAGGAGAAAAC
GAAGCCGCGTTTGCCGCCCGTATTCACTCGCTTTTTACCGTACCGAAGACCTGTATTCTG
GGCTACAACAATGTGCGTTTCGACGACGAAGTCACACGCAACGTTTTTTATCGTAATTTC
TACGATCCTTACGCCTGGAGCTGGCAGCATGATAACTCGCGCTGGGATTTACTGGATGTT
ATGCGTGCCTGTTATGCCCTGCGCCCGGAAGGAATAAACTGGCCTGAAAATGATGACGGT
CTACCGAGCTTTCGCCTTGAGCATTTAACCAAAGCGAATGGTATTGAACATAGCAACGCC
CACGATGCGATGGCTGATGTGTACGCCACTATTGCGATGGCAAAGCTGGTAAAAACGCGT
CAGCCACGCCTGTTTGATTATCTCTTTACCCATCGTAATAAACACAAACTGATGGCGTTG
ATTGATGTTCCGCAGATGAAACCCCTGGTGCACGTTTCCGGAATGTTTGGGGCATGGCGC
GGCAACACCAGCTGGGTGGCACCGCTGGCGTGGCATCCTGAAAATCGCAATGCCGTAATT
ATGGTGGATTTGGCAGGAGACATTTCGCCATTACTGGAACTGGATAGCGACACATTGCGC
GAGCGTTTATATACCGCAAAAACCGATCTTGGCGATAACGCCGCCGTTCCGGTTAAGCTG
GTGCACATCAATAAATGTCCGGTGCTGGCCCAGGCGAATACGCTACGCCCGGAAGATGCC
GACCGACTGGGAATTAATCGTCAGCATTGCCTCGATAACCTGAAAATTCTGCGTGAAAAT
CCGCAAGTGCGCGAAAAAGTGGTGGCGATATTCGCGGAAGCCGAACCGTTTACGCCTTCA
GATAACGTGGATGCACAGCTTTATAACGGCTTTTTCAGTGACGCCGATCGTGCAGCAATG
AAAATTGTGCTGGAAACCGAGCCGCGTAATTTACCGGCACTGGATATCACTTTTGTCGAT
AAACGGATTGAAAAGCTGTTGTTCAATTATCGGGCGCGCAACTTCCCGGGGACGCTGGAT
TATGCCGAGCAGCAACGCTGGCTGGAGCACCGCCGCCAGGTATTCACACCCGAGTTTTTA
CAAGGCTATGCAGAAGAGATTCAGATGCTGGCGCAGCAGTATGCCGACGATAAAGAAAAA
GTGGCGCTGTTAAAAGCGCTTTGGCAGTACGCGGAAGAGATTGTCTAG
>IAL7250_Cromossomo_contig_1_polypolish.fasta_00087 dacD
TTGAAACGCCGTCTTATTATTGCTGCTTCTTTGTTCGTTTTTAACTTATCGTCTGGTTTT
GCGGCGGAAAACATTCCTTTTTCACCTCAGCCTCCAGAGATTCATGCCGGGTCCTGGGTA
TTGATGGATTACACCACCGGTCAGATCCTCACCGCGGGTAATGAGCATCAACAGCGCAAT
CCCGCCAGCCTGACAAAGCTGATGACGGATCGCGCTATCGATAGTCATCGCATTACGCCA
GACGATATTGTCACCGTGGGGCGCGATGCGTGGGCGAAAGATAATCCGGTGTTTGTCGGT
TCTTCACTGATGTTTTTGAAAGAGGGCGATCGCGTATCGGTACGTGATTTAAGCCGTGGT
TTAATTGTGGATTCCGGAAATGACGCTTGTGTTGCTCTGGCTGACTATATTGCCGGTGGG
CAACGGCAGTTTGTTGAAATGATGAACAACTATGCCGAGAAGCTGCATCTCAAGGATACG
CATTTTGAAACAGTGCATGGTCTGGATGCACCTGGCCAGCATAGCTCGGCTTATGATTTA
GCTGTGCTTTCTCGTGCTATCATCCACGGCGAGCCCGAGTTTTATCATATGTACAGTGAG
AAAAGTCTCACCTGGAACGGTATCACCCAGCAAAACCGTAACGGGTTGTTGTGGGATAAA
ACCATGAATGTTGACGGCCTGAAAACGGGTCATACTTCTGGTGCCGGGTTTAATCTCATT
GCTTCGGCTGTAGATGGGCAGCGTCGTCTCATTGCAGTGGTAATGGGGGCTGACAGTGCA
AAAGGTCGTGAGGAAGAGGCAAGAAAATTACTGCGTTGGGGGCAACAAAACTTTACTACG
GTGCAAATTTTGCACCGTGGGAAAAAGGTCGGAACGGAACGCATCTGGTATGGCGATAAA
GAAAATATCGACCTGGGAACGGAACAAGAGTTCTGGATGGTGCTACCGAAAGCCGAAATT
CCACATATCAAAGCCAAATATACCCTTGATGGTAAAGAACTCACCGCGCCAATTAGCGCC
CATCAGCGGGTAGGGGAAATTGAACTTTACGACCGTGATAAACAGGTGGCGCACTGGCCG
CTGGTTACCCTGGAATCTGTCGGGGAAGGCAGCATGTTTTCTCGCCTGAGTGATTATTTC
CACCATAAGGCCTGA
>IAL7250_Cromossomo_contig_1_polypolish.fasta_00088 sbmC
ATGAACTACGAGATTAAGCAGGAAGAGAAACGTACCGTTGCAGGTTTCCATCTCGTTGGC
CCGTGGGAACAGACGGTAAAGAAAGGCTTTGAGCAGTTGATGATGTGGGTAGATAGCAAA
AATATTGTGCCGAAGGAGTGGGTTGCTGTCTATTACGACAATCCAGATGAAACACCCGCC
GAAAAATTACGCTGCGACACCGTCGTGACGGTGCCGGGTTACTTTACGCTTCCCGAAAAC
AGTGAGGGCGTCATTCTGACAGAAATTACAGGTGGTCAGTATGCGGTGGCGGTAGCTCGT
GTAGTCGGTGATGATTTTGCTAAACCCTGGTATCAGTTCTTTAATAGTCTCTTGCAGGAC
AGTGCTTATGAAATGTTACCAAAGCCCTGCTTCGAGGTTTATTTGAACAATGGCGCGGAA
GATGGGTACTGGGATATCGAAATGTATGTTGCGGTGCAGCCAAAACATCACTAA
>IAL7250_Cromossomo_contig_1_polypolish.fasta_00089 yeeA
GTGCGTGCCGATAAGTCATTAAGCCCGTTTGAAATCCGGGTATACCGCCATTACCGCATT
GTGCATGGTACTCGGGTCGCGCTGGCATTCCTGCTCACTTTTCTCATTATCCGCCTGTTT
ACTATCCCGGAAAGCACCTGGCCGCTGGTCACCATGGTGGTGATTATGGGGCCAATCTCG
TTCTGGGGTAACGTTGTCCCTCGCGCCTTTGAGCGTATTGGCGGTACGGTGTTGGGTTCG
ATTTTAGGTCTTATCGCTCTGCAACTGGAGTTAATCTCGTTACCGCTGATGTTAGTCTGG
TGCGCGGCGGCCATGTTCCTTTGCGGTTGGCTGGCGCTGGGCAAGAAACCGTATCAAGGT
TTATTGATTGGGGTGACGCTGGCAATTGTTGTGGGTTCCCCGACAGGTGAAATTGATACG
GCGTTATGGCGAAGCGGCGATGTGATCCTCGGCTCTTTACTGGCAATGTTGTTTACCGGT
ATCTGGCCACAACGGGCGTTCATCCACTGGCGCATTCAACTGGCGAAAAGTCTGACCGAG
TATAATCGGGTCTATCAATCTGCATTCTCACCGAACTTACTCGAACGCCCACGTCTGGAA
AGCCATCTACAAAAACTCCTGACCGATGCCGTGAAAATGCGTGGACTGATTGCGCCCGCC
AGCAAAGAAACCCGTATTCCAAAATCGATATATGAAGGTATCCAGACCATTAACCGCAAT
CTGGTTTGTATGCTGGAGTTGCAAATCAATGCATACTGGGCCACGCGCCCCAGCCATTTC
GTGTTATTGAACGCGCAAAAACTTCGTGATACCCAGCACATGATGCAGCAAATACTGCTG
AGCCTTGTTCATGCGCTGTACGAAGGTAATCCGCAGCCGGTTTTTGCCAATACGGAAAAA
TTGAACGATGCTGTGGAAGAGCTGCGTCAGTTGCTCAATAACCACCATGACCTGAAGGTT
GTGGAAACACCAATCTATGGTTATGTGTGGCTGAACATGGAAACGGCGCATCAGCTTGAG
TTGCTATCGAATCTGATTTGCCGGGCCTTGCGCAAATAA
>IAL7250_Cromossomo_contig_1_polypolish.fasta_00090 group_4121
ATGGAAACTACCAAGCCTTCATTCCAGGACGTACTGGAATTTGTTCGTCTGTTCCGTCGT
AAGAACAAACTGCAACGTGAAATTCAGGACGTTGAGAAAAAGATCCGTGACAACCAGAAG
CGCGTCCTGCTGCTGGACAACCTGAGCGATTACATCAAGCCGGGGATGAGCGTTGAAGCA
ATCCAGGGCATCATCGCCAGCATGAAAGGTGACTATGAAGATCGCGTTGACGATTACATC
ATCAAAAATGCCGAGCTCTCCAAAGAACGCCGCGATATCTCCAAAAAGCTGAAAGCTATG
GGCGAAATGAAAAACGGCGAAGCGAAGTAA
>IAL7250_Cromossomo_contig_1_polypolish.fasta_00091 group_1989
ATGATGACACTGGAAGCCGACAGCGTTAACGTACAGGCGCTGGATATGGGGCACATTGTC
GTTGACATTGATGGTGTTAATATCACTGAACTGATTAATAAGGCCGCTGAAAACGGTTAT
TCACTCCGCGTGGTGGATGACCGTGACTCTACCGAAACACCGGCAACTTATGCCAGCCCT
CACCAGTTGCTGTAA
>IAL7250_Cromossomo_contig_1_polypolish.fasta_00092 group_4579
ATGAGACGAACATTTACAGCAGAGGAAAAAGCCTCTGTTTTTGAACTATGGAAGAACGGA
ACAGGCTTCAGTGAAATAGCGAATATCCTGGGTTCAAAACCCGGAACGATCTTCACTATG
TTAAGGGATACTGGCGGCATAAAACCCCATGAGCATAAGCGGGCTGTAGCTCACCTGACA
CTGTCTGAGCGCGAGGAGATACGAGCTGGTTTGTCAGCCAAAATGAGCATTCGTGCGATA
GCTACTGCGCTGAATCGCAGTCCTTCGACGATCTCACGTGAAGTTCAGCGTAATCGGGGC
AGACGCTATTACAAAGCTGTTGATGCTAATAACCGAGCCAACAGAATGGCGAAAAGGCCA
AAACCGTGCTTACTGGATCAAAATTTACCATTGCGAAAGCTTGTTCTGGAAAAGCTGGAG
ATGAAATGGTCTCCAGAGCAAATATCAGGATGGTTAAGGCGAACAAAACCACGTCAAAAA
ACGCTGCGAATATCACCTGAGACAATTTATAAAACGCTGTACTTTCGTAGCCGTGAAGCG
CTACACCACCTGAATATACAGCATCTGCGACGGTCGCATAGCCTTCGCCATGGCAGGCGT
CATACCCGCAAAGGCGAAAGAGGTACGATTAACATAGTGAACGGAACACCAATTCACGAA
CGTTCCCGAAATATCGATAACAGACGCTCTCTGGGGCATTGGGAGGGCGATTTAGTCTCA
GGTACAAAAAACTCTCATATAGCCACACTTGTAGACCGAAAATCACGTTATACGATCATC
CTTAGACTCAGGGGCAAAGATTCTGTCTCAGTAAATCAGGCTCTTACCGACAAATTCCTG
AGTTTACCGTCAGAACTCAGAAAATCACTGACATGGGACAGAGGAATGGAACTGGCCAGA
CATCTAGAATTTACTGTCAGCACCGGCGTTAAAGTTTACTTCTGCGATCCTCAGAGTCCT
TGGCAGCGGGGAACAAATGAGAACACAAATGGGCTAATTCGGCAGTACTTTCCTAAAAAG
ACATGTCTTGCCCAATATACTCAACATGAACTAGATCTGGTTGCTGCTCAGCTAAACAAC
AGACCGAGAAAGACACTGAAGTTCAAAACACCGAAAGAGATAATTGAAAGGGGTGTTGCA
TTGACAGATTGA
>IAL7250_Cromossomo_contig_1_polypolish.fasta_00093 group_3456
ATGAAAACATTACCTGTATTACCCGGGCAGGCGGCCAGTTCTCGCCCGTCTCCTGTTGAA
ATCTGGCAGATACTGCTGTCCCGACTGCTGGACCAGCACTATGGCCTCACACTGAATGAC
ACACCTTTTGCCGATGAACGTGTGATTGAGCAGCATATTGAGGCAGGCATTTCACTGTGT
GATGCGGTTGTAGATTCAATCTGTCAATGCAACACCCCTTTCAATTATCTCTTTCGGTGT
TTTGAACTTCAGTGTCTTTCTCGGTCTGTTGTTTAG
>IAL7250_Cromossomo_contig_1_polypolish.fasta_00094 cbtA
GTGTCAGACACACTCCCCGGGACAACACTTCCCGACGACAATCACGACCGCCCCTGGTGG
GGGCTGCCCTGCACCGTGACGCCCTGTTTCGGGGCACGTCTGGTGCAGGAGGGTAACCGG
TTGCATTACCTTGCCGACCGCGCCGGTATCAGAGGCCTGTTCAGCGATGCAGATGCGTAC
CACCTGGACCAGGCCTTTCCGCTGCTGATGAAACAACTGGAACTCATGCTCACCAGCGGT
GAACTGAATCCCCGCCATCAGCATACCGTCACGCTGTATGCAAAAGGGCTGACCTGCAAA
GCCGATACCCTCAGCAGTTGTGGTTACGTTTATCTGGCTGTTTATCCGACGCCCGAAATG
AAAAATTAA
>IAL7250_Cromossomo_contig_1_polypolish.fasta_00095 group_1046
ATGAAAATTATCACCTGTGGTGAAGCCATGCGTATTCACCAACAACATCCGACATCCCGT
CTTTTTCCGTTCTGTACCGGTAAATACCGCTGGCACGGCAGTGCTGAAGCGTATACCGGT
CGTGAAGTGCAGGATATTCCCGGTGTGCTGGCCGTGTTTGCTGAACGCCGTAAGGACAGT
TTTGGTCCGTATGTCCGGCTGATGAGCGTCACCCTGAACTGA
>IAL7250_Cromossomo_contig_1_polypolish.fasta_00096 group_3279
ATGCAACAACTTTCCTTTCTGCCCGGAGAGATGACGCCCGGCGAGCGCAGCCTCATTCAA
CGGGCCCTGAAAACCCTGGACCGCCATCTTCATGAACCCGGCGTGGCCTTCACCTCCACC
CGTGCGGCACGGGAATGGCTGATTCTGAACATGGCGGGACTGGAGCGTGAAGAGTTCCGG
GTGCTGTATCTGAATAACCAGAATCAGCTGATTGCCGGTGAAACCCTCTTCACCGGCACC
ATCAACCGCACGGAAGTCCATCCCCGGGAAGTGATTAAACGCGCCCTGTACCACAATGCC
GCTGCCGTGGTACTGGCACACAATCACCCGTCCGGTGAAGTCACACCCAGTAAGGCAGAC
CGGCTTATCACCGAACGTCTGGTACAGGCACTGGGCCTGGTGGATATCCGGGTGCCGGAC
CATCTGATAGTCGGTGGCAACCAGGTTTTCTCCTTTGCCGAACATGGTCTGCTTTAA
>IAL7250_Cromossomo_contig_1_polypolish.fasta_00097 group_2062
ATGAAAACCGTTTCTCAGAATACCCCCACAATTTATTCAGCTACAACACCAGAGAATAAT
CCGCCTCAGTTGGTTGCCAGCCTCGTCCCTGATGAACAGCGCATCAGCTTCTGGCCGCAG
CATTTTGGCCTCATTCCACAGTGGGTGACCCTGGAGCCCCGTGTCTTCGGCTGGATGGAC
CGTCTGTGCGAAGACTACTGCGGTGGTATCTGGAATCTGTACACCCTGAACAACGGCGGG
GCATTTATGGCACCCGAACCGGATGACGATGATGACGAAACATGGGTACTGTTCAATGCC
ATGAACGGTAACCGCGCAGAAATGAGCCCGGAAGCCGCCGGTATTGCCGCCTGTCTGATG
ACGTACAGTCATCATGCCTGTCGTACGGAGAATTATGCCATGACGGTCCATTATTACCGG
TTGCGGGATTACGCCCTGCAGCATCCGGAATGCAGCGCCATTATGCGCATCATCGACTGA
>IAL7250_Cromossomo_contig_1_polypolish.fasta_00098 group_2024
ATGCAGTCGCTGGTCCTGCCGCCACCGGCACGCCAGGCGCTGGCACAGGCGGCACTGACT
TACCGTTATGGTGACGAACATCAGCCCGTCACCACCGCCGACATTCTGACGCCGCGACGC
CGGGAGGATTACGGTAAGGACCTGTGGAGCGCATATCAGACCATCCAGGAGAATATGCTG
AAAGGCGGGATTTCCGGTCGCAGTGCAAAAGGAAAACGTATCCATACCCGGGCCATTCAC
AGCATTGATACCGACATTAAGCTCAATCGCGCATTGTGGGTGATGGCAGAAACGATGCTG
GAGAGCCTGCGCTGA
>IAL7250_Cromossomo_contig_1_polypolish.fasta_00099 agn43
ATGAAACGACATCTGAATACCTGCTACAGGCTGGTATGGAATCACATTACGGGCGCTTTC
GTGGTTGCCTCCGAACTGGCCCGCGCACGGGGTAAACGTGGCGGTGTGGCGGTTGCACTG
TCTCTTGCCGCAGTCACGTCACTCCCGGTGCTGGCTGCTGACATCGTTGTGCACCCGGGA
GAAACCGTGAACGGCGGAACACTGGCAAATCATGACAACCAGATTGTCTTCGGTACGACC
AACGGAATGACCATCAGTACCGGGCTGGAGTATGGGCCGGATAACGAGGCCAATACCGGC
GGGCAATGGGTACAGGATGGCGGAACAGCCAACAAAACGACTGTCACCAGTGGTGGTCTT
CAGAGAGTGAACCCCGGTGGAAGTGTCTCAGACACGGTTATCAGTGCCGGAGGCGGACAG
AGCCTTCAGGGACGGGCAGTGAACACCACGCTGAATGGTGGCGAACAGTGGATGCATGAG
GGGGCGATAGCCACAGGAACCGTCATTAATGATAAGGGCTGGCAGGTCGTCAAGCCCGGT
ACAGTGGCAACGGATACCGTTGTTAATACCGGGGCGGAAGGGGGACCGGATGCAGAAAAC
GGTGATACCGGGCAGTTTGTTCGCGGGGATGCCGTACGCACAACCATCAATAAAAACGGT
CGCCAGATTGTGAGAGCTGAAGGAACGGCAAATACCACTGTGGTTTATGCCGGCGGCGAC
CAGACTGTACATGGTCACGCACTGGATACCACGCTGAATGGGGGATACCAGTATGTGCAC
AACGGCGGTACAGCGTCTGACACTGTTGTGAACAGTGACGGCTGGCAGATTGTCAAAAAC
GGGGGTGTGGCCGGGAATACCACCGTTAATCAGAAGGGCAGACTGCAGGTGGACGCCGGT
GGTACAGCCACGAATGTCACCCTGAAGCAGGGCGGCGCACTGGTTACCAGTACGGCTGCA
ACCGTTACCGGCATAAACCGCCTGGGAGCATTCTCTGTTGTGGAGGGTAAAGCTGATAAT
GTCGTACTGGGAAATGGCGGTGTACTGCTGGCCGATTCCGGTGCCGCTGTCAGTGGTACC
CGGAGCGACGGAAAGGCATTCAGTATCGGAGGCGGTCAAGCGGATGCCCTGATGCTGGAA
AAAGGCAGTTCATTCACGCTGAACGCCGGTGATACGGCCACGGATACCACGGTAAATGGC
GGACTGTTCACCGCCAGGGGCGGCACACTGGCGGGCACCACCACGCTGAATAACGGCGCC
ATACTTACCCTTTCCGGGAAGACGGTGAACAACGATACCCTGACCATCCGTGAAGGCGAT
GCACTCCTGCAGGGAGGCTCTCTCACCGGTAACGGCAGCGTGGAAAAATCAGGAAGTGGC
ACACTCACTGTCAGCAACACCACACTCACCCAGAAAGCCGTCAACCTGAATGAAGGCACG
CTGACGCTGAACGACAGTACCGTCACCACGGATGTCATTGCTCAGCGCGGTACAGCCCTG
AAGCTGACCGGCAGCACTGTGCTGAACGGTGCCATTGACCCCACGAATGTCACTCTCGCC
TCCGGTGCCACCTGGAATATCCCCGATAACGCCACGGTGCAGTCGGTGGTGGATGACCTC
AGCCATGCCGGACAGATTCATTTCACCTCCACCCGCACAGGGAAGTTCGTACCGGCAACC
CTGAAAGTGAAAAACCTGAACGGACAGAATGGCACCATCAGCCTGCGTGTACGCCCGGAT
AGAGGAGAAGCGTGA
>IAL7250_Cromossomo_contig_1_polypolish.fasta_00100 group_3213
ATGAATCCGTCTGATGCCATTGAGGCAATTGAAAAACCGCTCTCCTCCCTGCCTTACTCG
CTTTCCCGTCACATCCTGGAACATCTGCGCAAACTCACCCGTCACGAACCCGTGATTGGC
ATTATGGGTAAAAGCGGGGCCGGTAAATCCTCACTCTGTAATGCACTGTTTCAGGGGGAG
GTCACCCCGGTCAGTGATGTTCACGCCGGCACCCGGGAAGTACGGCGCTTCCGTCTGAGT
GGCCACGGTCACAGCATGGTTATCACTGACCTGCCCGGGGTGGGCGAGAGCCGGGACAGG
GATGCAGAGTATGAGGCCCTGTACCGTGACATTCTGCCTGAACTTGACCTGGTACTGTGG
CTGATTAAAGCCGATGACCGTGCCCTGTCTGTGGATGAGTATTTCTGGCGACACATCCTG
CACCGGGGACATCAGCGGGTACTGTTTGTGGTGACGCAGGCCGACAAAACGGAGCCCTGC
CATGAATGGGATATGGCCGGTATTCAGCCTTCTCCTGCACAGGCACAGAATATTCGCGAA
AAAACGGAGGCGGTATTCCGTCTGTTCCGGCCCGTACATCCGGTTGTGGCCGTATCGGCC
CGCACCGGCTGGGAACTGGATACGCTGGTCAGTGCGCTCATGACAGCGCTTCCCGACCAT
GCCGCCAGTCCCCTGATGACCCGACTGCAGGACGAGCTGCGCACGGAATCTGTCCGGTCT
CAGGCCCGTGAACAGTTTACCGGTGCGGTGGACCGGATATTTGACACAGCGGAGAGCGTC
TGTGTTGCCTCTGTTGTCCGTACGGCCCTGCGCGCTGTTCGTGACACGGTGGTCTCTGTT
GCCCGTGCGGTATGGAACTGGATTTTCTTCTGA
>IAL7250_Cromossomo_contig_1_polypolish.fasta_00101 group_741
ATGTCATTCGGTCAGCCTTGTGATGAGTTTCCCCTGAGTTCGCTGCCTCCACTCATTCGT
GATGCCGTTATTGAAGCTCAGCAAATTACGCAGGCTCCCCTTGGGCTTGTGGCAGCGTCT
GCCCTGGGCGCTGTTTCACTTGTCTGCCAGAATCTGATTGATGTCTGCAGACTGAATACA
CTGCGGGGGCCGGTCTCTCTTTTTTTCCTGACGCTTGCCGAGTCCGGAGAACGAAAAACC
GCAGTGGACAAATTATTAATGAAGCCCCTGTACCAGCAGGAGATGCAGTTATATTCCAGA
TACAAAAGTGAACTGGCTGTCTGGAAAAACAAGGAAGAGCTTTTAAAGGCTCAGAAAAAA
GCATTGTTGTCAAAACTGAATAAAGAACTCCGCAAAGGCGCGGATGAGTCAGAAACCCTC
AGACAACTGGAAGTACTTCAGAAAAACAGTGCGGAAGAACCTGTGAGGTATAAATTCATT
TTTAATGATGCCACGACTGCGGCAATTAAGAATCAGCTTTGTGGTAAATGGCGTTCAGTG
GGTATTATGTCAGATGAAGCCGGTATTATATTTGATGGATATACCCTGTCTGAGTTGCCT
TTTATTAACAAAATGTGGGATGGCTCTGTATTGTCTGTGGACAGAAAGAATGAACCCGAA
CAGATGATTGAAAATGCCAGAATGACGTTATCCCTCATGGTGCAACCCGGTCTTTTTGAC
CGATATATGGAGCGAAAAGGTTCTGTTGCCAGGGACAGTGGTTTTCTTGCCCGTTGTCTT
ATCAGTAAACCTGCAACCACGCAGGGGAAACGCTTTATTAACGGAGCTGTGATTCCGGGA
GGATCATTAACGGCATTTCATGAACGATTAATGGAACTGGCCAGAGGCAGTATTGAAAAA
TCCAGTGAGGATGAACGGTATTGTCTGCATTTTTCGCCTGAAGCGCAAAAAATATTTATT
GAGCACTATAATGTTCTGGAGCAGGATTTATCCCCTTCCGGACCCTTAAGCCCGTTTCGG
GGACATGTTTCAAAAAAAACAGAAAACATTGCAAGAATTGCAGCGTTATTTCAGTATTTC
AGCTATGGTGAAGGGAAAATCTCTGCCGATATCATGACGTCTGCTGTCGTAATAAGTTCG
TGGTACACAGATGAATATAAAAAATTATTTGCGTTACCTGATGAATCTGAACTGCAGCAG
AAGGACGCCGAGGAGCTGTTCGACTGGCTCATTGAGGAGTGCCGCGGAGAATGCCCGCCC
CGTGTCAGGAAAAATTATATTCTCCAGTGTGGCCCGGGCCGGTTCAGAAACAGGAAAAAA
CTGAACGCATTGCTGAACATTCTTGAATCTCAGTTCAGGCTTTCTGTCGTGCCGGAAGGA
AAAACCATGTATGTTCTGCTTCCCCAGATAGCCAGTTTAAAGTTGTCTGATGTCTCTGGT
ATTTTTACCTCGGGTTATCACTACAATAAGCTGAGAGCGAAGTAA
>IAL7250_Cromossomo_contig_1_polypolish.fasta_00102 group_3251
ATGAAACCACAGTATCAGACCCGTTACGAGCTGCTCCACGAAAGCTACCAGAAATGGCTG
ACCGGCTTCACCCGGCACGCCGTATCCTGGGGCGTGTGTCATCCGAATATCTACTACTTC
CATAATCTGACGCCCGGGTGGGTGTCATTCAATGGTGAAAAACCGGAGATTGCCATCGTA
CCCCAGAGTCTGCACCGGCTGATTTATGGTCCGGACAAACGGACCACGCCGCCCCTGGAT
GATGATCTGATAGTGAATTTATGCACCAGTGAACATCTGCTGGTTCATCATCCGATGCTG
GAAGGCATTCTCCTGTCTGAATGTGAACGTCTGAGGCAGCGTTCGCTGGCAAATAAACTG
ATCAGCCTCTTCCGTCAGTTTGGTGGCACGGAGTTGCGCCTCAAACTGGTCTGGCTTTGC
TGGCTTGATTTAATGACCGGAAACTGCCTTGACGACTGGACGGAGAATCTGAAACGGAAA
TCAGAAAAAGAGCTGGAGGAATGGATCATCAACCGTCAGAAGCAGAGCGCAGCACTGACG
GATCTGATGGATCAGTACGTGCTCCTGGCATACCGCACAACGGTTGACGATAAGCGCACC
TGA
>IAL7250_Cromossomo_contig_1_polypolish.fasta_00103 group_1995
ATGATCACCCCAGTTTCACTGATGGATGACCAGATGGTCGACATGGCATTTATCACTCAA
CTGACCGGCCTGACCGATAAGTGGTTTTACAAACTCATCAAGGATGGTGACTTTCCTGCG
CCCATCAAAATGGGCCGCAGCTCCCGATGGCTGAAAAGCGAAGTGGAAGCCTGGCTGCAG
GCGCGTATTGCACAGTCCCGTCCGTAA
>IAL7250_Cromossomo_contig_1_polypolish.fasta_00104 group_4017
ATGGTGATACGCAAAAAGAAGTGCAGGGACTGTGGAAACGCGATTACTCATAATACTGTG
TATTGCCCGTATTGTGGTTCTGTCGACCCCTTCGGCTATTACCGGAATACAGACCGTATC
GTTACCATACTGCTGGCACTGATTATTGTGGTCCTGCTGACTACTGTCAGCGTCAGTGTG
TATATACTGTGTAGCTGGTGA
>IAL7250_Cromossomo_contig_1_polypolish.fasta_00105 group_1100
ATGACCTACAAATACAACCCCTTCTGGCAGCAACGTATTCGTGAGACGGTGCGGCACGCA
CTGAATGTTCATCCCCGCCTGACGGCATTGCGGGTTGACCTGCGTTTCCCGGATGTACCG
GCAGCAACGGACGCAGCTGTGATATCCCGCTTCATCAATGCCCTGAAAGCCCGAATCGAC
GCTTACCAGAAACGTAAGCATCGGGAAGGTAAACGCGTGCATCCCACCACCCTGCATTAC
GTCTGGGCCCGGGAGTTTGGGGAGTGCAAAGGTAAAAAACACTATCACCTGATGCTGCTG
GTTAACCGGGATACCTGGTGTCGTGCCGGTGATTACCGTGCTCCGGGATCACTGGCCGGG
ATGATTAAACAGGCGTGGTGCAGTGCCCTGGGAGTGGATGTCGGGTGCCATGCCACGCTG
GTGCATTTTCCGGCCTGGCCGGCGGTGTGGCTGGAACGCGATGATGACACTGGCTTTCAG
CAGGTGCTGGAACGTGCTGACTATCTGGCGAAGGAACATACCAAAGCTCACTGCACCGGT
GAGCGCAACTTTGGCTGCAGTCGTGGCTGA
>IAL7250_Cromossomo_contig_1_polypolish.fasta_00106 group_3412
ATGTACGCAAAATCCTTTATCGCTCTTGATGGCAACGGACGTCTGACGGGCGCCCGTACT
GCACAGGCCGCACCTTATGCTAACTACACCTGCCACTTGTGTGGCAGTGCACTCAGATAC
CATCCGCAATACGACACTGAACGTCCCTGGTTTGAACACACTGACGACGGGCTGACAGCG
CACGGTCAGCAGTGTCCTTATGTCAGACCGGAACGCAGGGAGGTACGCTTGATTAAGCGT
CTGCAGCAATTCGTACCGGATGCCTTACCCGTGGTGCGTAAAGCCAGCTGGCACTGCAGA
CAATGTCACCACGATTATTATGGGGAGCAGTACTGCACAAACTGCCAGACCGGAGGATTC
AGTATTCCCCGGACAACTCAGGAGGAAATATGCGAATTCTGA
>IAL7250_Cromossomo_contig_1_polypolish.fasta_00107 group_2833
ATGCGAATTCTGAACTGTTATATGGCGAATGACAGCAAAGGCCATTTTGTTACGGCGAAA
GAAGCTGCGAAGCACAACCGACAGGACATTTTGTGCTGTGTGTCCTGTGGATGCCCTTTA
ACACTTAAGCGGGGCAATCACGGACAACCACCGTGGTTTGAACATGACCAGATGACTGTC
GCTGAGAAAATCCTGCTGCGATGCACCTGGCTTGACCCGGCAGAGAAAGAGGCCCGTCGT
TTGCATCTGCAGGGTATGACGGTTCCGGATTATACGGTGAAGGTGAGAAAGTGGTTTTGT
GTGATGTGTGACGAAGATTATGAAGGAGAAAAGTGCTGCCCGCGTTGTGGTACCGGGGTA
TACAGCAGGGAGGGGGGGCTGCAGGAAGGCAACTGGAAGGATAGGAACTGA
>IAL7250_Cromossomo_contig_1_polypolish.fasta_00108 group_1187
ATGGGCAACGCAATGCACTCTCTTAAGACACTTCTACAGTTACCTTGCGGATGGCGATGC
AGTCGACAAATTATTAGCTCTGACGGTATAACCCTCCATCTCCACGGAAAACGCAAAACA
GCACAATGTCCTGAATGCTTTAAGCGTAGCGACTCTGTTCATAGTTGTCGTCGGCGCCGG
ATACAGCATCTACCCTGCTCAGGGCAGACGCTATGGCTTGTATTTTCCGTCCGCCACTGG
TACTGCCGTAACCCGGCTTGTTCACGTAAAATTTTTGCCGAGTCGCTTGCTCCCTTCGCC
GGTTCACACCAGCAGTCTTCACAGGCGTTACAAAATTTACAACGTCAACTGGGATTAATA
GCTGGAGGTGAGGCTGGAAAACGGGCTGCAACGGCAGCGGGTCTCCGTTGCAGTGCTGAT
ACTCTTCTTCGCAGGGTTATCAATACCCCGGAGACGAAACAGTCAGGCGCGCCTCATGTC
GGTATTGATGAGTGGGCGTGGCATCGGGGCCACTGCTGCGGTATGTTAATAGTCAATCTT
GATACTCACCGTCCCCTCGTCCTGCTTCCCGGCCGTGATCAGCGTACGCTGGCGACCTGG
TTCAGAAAATATCCGGAAATACAGGTTGTCTCGCGTGATCGCAGTGGAGTCTATGCGACA
GCAGCACGTGAAGGTGCACCTCAGGCCAGACAGGTGGCCGATCGATGGCACCTGCTAAAA
AATATTGGTGATGAGCCTGAACGAATGATGTACAGACATATGCCTCTGATACGTCTTGTT
GTCAGAGAGTTATCACTGAAGAAATCACCTGAGCCAGAAATATCTGTGCCTGTAGCATCG
CTCCGTCGTCTGGAACGCCTTAAACAGCACATCCGCAAAAAACGGCATCAGCGTTGGACA
GAGGTTATGGCCCTGCATAACAAGGGATGTAGTTTCAGGGAAATATCCCGTATTACAGGC
CTGTCGCGAGTGACAGTCAGTCGCTGGGTGGGTTCAGGAACATTCCCTGAAATGTCAACT
AGGCCTCCAAAGCGAGGGCTTCTGGACCCATGGAGGGAGTGGTTAAAAGAGCAACGAGAA
TGTGGTAATTATAACTCCGGCCGGATATGGCGGGAAATGGTGGCCAGGGGGGTTACAGGC
AGTGAAACCATCGTCAGGGATGCTGTTGCCAAATGGCGTAAAGGCTGGATCCCACCGGTT
ACTACTGACGCAAGACTTCCTTCAGTGTCCCGGGTAAGCCGCTGGTTGATGCCCTGGAGA
ATAATCAGGGGTGAAGAAAATTATGCTTTCCGATTTATTAGTCTGATGTGTGAAAAAGAA
CCGGAGTTGAAAATAGCGCAGCAACTGGTACTCGAGTTCTATCGTATTCTGAAAACCTAA
>IAL7250_Cromossomo_contig_1_polypolish.fasta_00109 php_1
ATGAAAGATTATCTACAAACTGTGACGGGCCCCGTCGCCCGTGAAGATATGGGGCTAACA
CTTCCTCATGAACATCTGTTCAACAATCTTTCCTCTGTTGTGGATGCTCCTTGTTATCCT
TTTTCACAACGGCTTGTTGATAAAAAAGTCACGGCAGAAATCCAGTGGGCATTAAAACAC
GATCCTTATTGCTGCGCTGATAATATGGACCGCAAACCTATTGAAGATGTGATCTTCGAA
ATTAATAACTTTATCTCGCTCGGTGGTCGCACCATTGTTGATGCCACAGGGTCTGAGTCT
ATCGGACGAGATGCGCAGGCATTACGAGAAGTCGCATTAAAAACAGGTCTGAATATTGTT
GCTTCCTCCGGTCCCTACCTGGAAAAATTTGAAAGCCAGAGAATTCATAAAACGGTTGAT
GAACTGGCGACAACGATCGATAAAGAATTGAATCAAGGGATTGGCGATACGGATATTCGT
GCCGGAATGATCGGTGAAATAGGTGTCTCACCGACATTTACCGAAGCCGAGCATAACAGC
TTGCGGGCTGCCTCGCTGGCACAGATTAACAATCCTCATGTGGCGATGAATATTCACATG
CCGGGCTGGCTTCGTCGCGGTGATGAAGTACTCGACATTGTGTTAGGTGAAATGGGCGTC
TCGCCAAATAAAGTCTCTCTCGCACACTCGGATCCGTCAGGAAAAGACGTGGCGTATCAG
CGGAAAATGCTTGATAAAGGTGTCTGGCTGGAATTCGACATGATTGGCCTAGACATTACC
TTCCCGAAAGAGGGAATAGCGCCAGGGGTGCAGGAGACTGCCGATGCCGTCGCTCATCTC
ATTGAGTTGGGATACGCCGATCAGCTTGTTCTCAGCCACGATGTCTTCCTTAAACAAATG
TGGGCTAAAAATGGCGGTAATGGCTGGGGATTTGTTCCAGATGTTTTTCTGGCCTATCTG
GCGGAGCGCGGCGTCGATAAAACGATCCTCAAAAAACTCTGTATCGATAATCCCGGACGA
TTATTGACCGCATAA
>IAL7250_Cromossomo_contig_1_polypolish.fasta_00110 group_2199
ATGCCTGCGATCAATGCCAAACGTGTTTACCGGATCATGCGCCAGAATGCGCTGTTGCTT
GAGCGAAAACCTGCTGTACCGCCATCGAAACGGGCACATACAGGCAGAGTGGCCGTGAAA
GAAAGCAATCAGCGATGGTGCTCTGACGGGTTCGAGTTCTGCTGTGATAACGGAGAGAGA
CTGCGTGTCACGTTCGCGCTGGACTGCTGTGATCGTGAGGCACTGCACTGGGCGGTGACT
ACCGGCGGCTTCAACAGTGAAACAGTACAGGACGTCATGCTGGGAGCGGTGGAACGCCGC
TTCGACACGATCTTCCGTCGTCTCCAGTGGAGTGGCTGA
>IAL7250_Cromossomo_contig_1_polypolish.fasta_00111 cobU
TTGGGGGACTCTTCACAGGTTCTGTATATCGCCACCTCGCAAATCCTTGATGACGAGATG
GCTGCACGGATAGAACATCATCGGCAAGGCCGTCCGGCGCACTGGCGCACGGTGGAGCGT
TGGCAACATCTTGATGAATTAATTCATGCAGACATTAACCCGCATGAAGCTGTGTTGCTG
GAATGCGTTACCACAATGGTGACTAATCTGTTGTTTGATTATGGCGGCGATAAAGACCCT
GATGAATGGGATTATCAGGCGATGGAACAGGCGATTAATGCTGAGATTCAGTCGTTGATT
GCTGCCTGCCAACGTTGCCCCGCAAAGGTTGTATTAGTGACTAACGAAGTGGGAATGGGG
ATTGTGCCGGAGAGTCGTCTGGCACGACATTTTCGTGATATTGCCGGGCGGGTAAATCAG
CAGCTGGCCGCTGCGGCAAATGAAGTATGGCTGGTGGTTTCGGGTATTGGAGTAAAAATC
AAATGA
>IAL7250_Cromossomo_contig_1_polypolish.fasta_00112 cobS
ATGAGTAAATTATTTTGGGCGATGCTCTCATTTATTACGCGTCTGCCTGTACCGCGTCGC
TGGTCCCAGGGACTGGATTTCGAGCATTATTCTCGCGGTATTATTACTTTTCCTTTAATT
GGATTATTGCTTGGCGCGATTAGCGGGCTGGTCTTCATGGTGCTGCAGGCATGGTGTGGC
GTACCACTGGCGGCACTGTTTAGCGTACTTGTGCTGGCGCTGATGACCGGGGGATTCCAC
CTAGACGGCCTCGCCGATACCTGTGATGGCGTATTTTCTGCACGTAGCCGCGATCGCATG
TTGGAAATCATGCGTGATAGCCGTTTAGGTACCCACGGCGGTCTGGCATTGATTTTTGTT
GTACTGGCAAAGATTTTGGTGTTAAGCGAGTTGGCTCTGCGTGGCGAACCGATCCTTGCA
TCGCTGGCGGCAGCATGTGCGATCAGCCGCGGGACTGCCGCATTATTGATGTATCGTCAT
CGTTATGCCCGGGAAGAAGGGCTTGGCAATGTGTTCATTGGCAAAATTGATGGGCGACAA
ACCTGCGTCACACTCGGCTTAGCCGCTATTTTTGCTGCCGTATTATTGCCGGGTATGCAT
GGTGTGGCTGCTATGGTGGTGACGATGGTGGCGATTTTCATCCTCGGTCAGCTTCTCAAA
CGTACGCTGGGCGGGCAAACCGGCGATACGCTGGGAGCAGCCATAGAGCTTGGTGAACTG
GTCTTCCTGCTGGCACTGCTATAA
>IAL7250_Cromossomo_contig_1_polypolish.fasta_00113 cobT
ATGCAAACACTTGCCAATTTACTGAATACGATCCCTGCCATCGATCCTGCCGCTATGTCG
CGTGCACAACGGCATATTGACGGGTTACTCAAACCTGTTGGTAGCCTGGGAAGGCTGGAG
GCGCTTGGCGTACAACTGGCGGGAATGCCGGGGTTGAATGGCATACCGCATGTGGGCAAA
AAAGCGGTACTGGTTATGTGTGCCGATCACGGCGTCTGGGAGGAAGGGGTCGCTATTTCC
CCAAAAGAAGTGACAGCCATTCAGGCTGAAAATATGACCCGCGGAACAACCGGCGTGTGT
GTGCTGGCAGCACAAGCGGGCGCTAACGTCCACGTAATTGATGTTGGTATTGATACTGCT
GAGCCTATCCCCGGGCTTATCAACATGCGTGTCGCACGAGGTAGCGGCAATATTGCTTCA
GCTCCGGCAATGAGTCGCCGTCAGGCTGAAAAGTTACTTTTGGACGTCATATGTTATACG
CGGGAGCTGGCAAAAAACGGTGTCACGCTGTTTGGTGTAGGTGAACTGGGGATGGCAAAC
ACGACACCGGCAGCAGCAATAGTCAGCACAATCACTGGCCGGGATCCTGAAGAAGTGGTT
GGGATTGGCGCAAACCTGCCGACAGATAAACTGGCTAATAAAATTGATGTTGTGCGCCGG
GCGATTACGTTGAATCAGCCAAATCCGCAGGATGGCGTTAATGTTCTGGCAAAAGTGGGT
GGATTTGATTTGGTCGGAATGGCTGGCGTGATGTTAGGCGCTGCTTCCTGCGGTTTACCC
GTGTTGCTGGATGGATTTCTTTCTTATGCTGCTGCGCTCGCAGCCTGCCAGATGTCTCCT
GCAATCAAACCGTATCTCATTCCTTCTCACCTGTCGGCAGAAAAAGGGGCGCGTATAGCG
CTGTCGCATTTGGGGCTGGAGCCTTTTCTCAATATGGATATGCGTTTAGGTGAGGGGAGT
GGCGCAGCTCTGGCGATGCCCATCATCGAAGCTGCCTGTGCGATATACAACAACATGGGC
GAACTTGCTGCCAGTAAAATTGTTCTACCGGGGAATACGACTTCTGATTTGAACAGTTAA
>IAL7250_Cromossomo_contig_1_polypolish.fasta_00114 ldtA
ATGATGCGTCGTGTAAATATTCTTTGCTCATTTGCTCTGCTTTTTGCCAGCCATACTAGC
CTGGCGGTAACTTATCCATTACCTCCAGAGGGTAGCCGTTTAGTGGGGCAGTCGCTTACT
GTAACTGTTCCTGATCACAATACCCAGCCGCTGGAGACTTTTGCCGCACAATACGGGCAA
GGGTTAAGTAACATGCTGGAAGCGAATCCGGGCGCTGATGTCTTCTTACCGAAGTCAGGT
TCGCAACTCACCATTCCGCAGCAACTGATTTTGCCCGCCACTGTTCGTAAAGGGATTGTG
GTTAACGTCGCTGAGATGCGTCTTTATTACTACCCACCAGACAGTAATACTGTGGAAGTC
TTTCCTATTGGTATCGGCCAGGCTGGGCGAGAAACCCCGCGTAACTGGGTGACTACCGTT
GAACGTAAACAAGAAGCACCAACCTGGACGCCAACGCCGAACACCCGGCGCGAATATGCG
AAACGAGGGGAGAGTTTGCCCGCATTTGTTCCTGCGGGGCCCGATAATCCCATGGGGCTG
TACGCGATTTATATTGGCAGGCTATATGCCATCCACGGTACCAATGCCAATTTTGGTATT
GGGCTCCGGGTAAGTCAGGGCTGTATTCGTCTGCGCAATGACGATATCAAATATCTGTTT
GATAATGTTCCTGTAGGTACTCGTGTGCAAATTATTGATCAGCCAGTGAAATACACAACG
GAACCGGATGGTTCAAAGTGGCTGGAAGTTCATGAGCCGCTGTCGCGCAATCGTGCTGAA
TATGAGTCTGACCGAAAAGTGCCATTGCCGGTAACCCCATCTTTGCGGGCGTTTATCAAC
GGGCAAGAAGTTGATGTGAATCGCGCAAATGCTGCGTTGCAACGTCGATCGGGAATGCCT
GTGCAAATTAGTTCTGGTTCAAGACAGATGTTTTAA
>IAL7250_Cromossomo_contig_1_polypolish.fasta_00116 nac
ATGAACTTCAGACGCCTGAAATACTTCGTAAAAATTGTAGATATTGGTAGCCTGACTCAG
GCTGCTGAAGTATTGCATATCGCACAACCAGCGCTCAGCCAGCAGGTTGCCACACTCGAA
GGTGAGTTAAATCAACAACTTTTGATTCGCACAAAACGGGGCGTTACGCCAACAGACGCC
GGAAAAATTCTCTATACCCATGCGCGGGCCATTTTACGTCAGTGTGAGCAGGCCCAACTG
GCGGTGCATAACGTTGGTCAGGCATTATCGGGGCAAGTCTCGATTGGCTTTGCGCCAGGA
ACCGCTGCGTCATCCATCACCATGCCCTTATTACAGGCGGTTCGCGCTGAATTCCCGGAG
GTCGTTATCTATCTTCATGAAAATAGCGGTGCAGTGCTTAACGAAAAACTGATAAATCAC
CAACTCGATATGGCGGTGATTTATGAGCATTCCCCTGTGGCTGGTGTATCCAGTCAGGCT
TTGCTGAAAGAAGATCTTTTCCTGGTAGGAACTCAAGATTGCCCGGGGCAAAGCGTTGAT
GTTAATGCTATTGCACAAATGAACCTTTTTCTCCCCAGTGATTACAGCGCTGTTAGACTT
CGTGTTGATGAGGCGTTTTCCCTACGGCGGCTCACGGCAAAAGTCATTGGTGAAATTGAG
TCTATTGCTACGCTTACCGCAGCGATTGCCAGCGGCATGGGCGTTGCAGTATTACCCGAA
TCGGCCGCGCGTTCGTTATGTGGCGCAGTAAATGGGTGGATGTCACGCATTACCACGCCT
TCCATGAGTCTCTCTTTGTCATTAAATTTACCCGCCAGAGCGAACTTATCGCCACAGGCA
CAGGCAGTGAAAGAGTTGTTAATGTCAGTGATTAGTTCTCCAGTGATGGAAAAAAGGCAG
TGGCAATTGGTGAGCTAA
>IAL7250_Cromossomo_contig_1_polypolish.fasta_00117 cbl
GTGAATTTCCAACAACTAAAGATAATCCGCGAAGCTGCACGTCAGGATTACAACCTGACA
GAGGTTGCGAATATGCTTTTTACCTCACAGTCAGGCGTCAGCCGTCATATTCGGGAACTG
GAGGATGAACTTGGCATCGAAATATTTGTTCGACGAGGTAAGCGACTGCTGGGCATGACT
GAACCGGGCAAAGCATTACTGGTCATTGCAGAACGTATTCTCAATGAAGCCAGTAATGTT
CGTCGGCTTGCAGACCTGTTTACCAACGATACGTCTGGCGTTCTCACTATTGCAACGACG
CATACTCAGGCACGTTATAGCTTGCCAGAGGTCATTAAAGCTTTTCGCGAACTTTTCCCG
GAGGTTCGGCTCGAGCTAATCCAGGGGACGCCACAGGAAATTGCGACGTTGTTGCATAAT
GGTGAAGCTGATATTGGTATCGCCAGCGAGCGTTTGAGTAATGACCCGCAGCTCGTCGCC
TTCCCGTGGTTTCGTTGGCACCATAGTTTGCTTGTTCCACACGATCATCCCTTGACGCAA
ATTACACCATTGACGCTGGAATCAATAGCGAAGTGGCCGTTAATCACTTACCGACAGGGG
ATTACGGGGCGCTCACGTATTGATGACGCATTTGCCCGCAAAGGTTTGCTGGCAGATATT
ATATTAAGTGCGCAGGATTCTGATGTCATTAAAACCTATGTTGCTCTTGGGCTTGGGATC
GGATTAGTTGCCGAACAATCCAGCGGTGAACAAGAGGAAAAGAATTTAATCCGCCTGGAT
ACGCGGCATCTTTTCGATGCTAATACTGTCTGGTTGGGACTGAAGCGAGGACAACTTCAG
CGTAACTATGTCTGGCGCTTTCTGGAACTTTGTAATGCAGGACTTTCAGTTGAGGATATC
AAGCGGCAGGTGATGGAAAACAGTGAAGAGGAAATTGATTATCAGATATAG
>IAL7250_Cromossomo_contig_1_polypolish.fasta_00119 yeeO
TTGAATATCTCCTCTGCTTTACGCCAGGTTGTTCACGGCACTCGCTGGCACGCTAAACGC
AAGAGCTACAAAGTGTTGTTCTGGCGCGAGATAACCCCGCTTGCTGTTCCTATCTTCATG
GAGAATGCCTGTGTCCTGTTGATGGGGGTTCTGAGCACTTTTCTGGTCAGCTGGCTGGGA
AAAGATGCGATGGCCGGCGTGGGATTGGCGGACAGCTTCAATATGGTCATTATGGCTTTT
TTTGCAGCTATCGATCTTGGTACTACTGTCGTTGTAGCATTTAGTCTCGGTAAGCGAGAT
CGACGACGAGCGAGGGTGGCGACGCGGCAGTCATTGGTGATCATGACGTTGTTTGCCGTA
CTGTTGGCAACGCTAATTCATCATTTTGGCGAACAAATTATTGATTTCGTCGCGGGTGAT
GCCACGACAGACGTTAAAGCACTGGCGTTGACTTATCTGGAGCTGACCGTACTCAGTTAT
CCAGCAGCTGCCATCACTCTTATTGGTAGCGGGGCACTTCGTGGTGCAGGGAATACGAAA
ATACCGCTACTGATTAACGGTAGCCTGAATATTCTTAATATTATTATTAGCGGCATATTG
ATTTACGGCCTTTTCTCCTGGCCGGGACTGGGATTTGTCGGGGCTGGGTTGGGTTTAACC
ATTTCTCGTTATATTGGCGCAGTTGCAATTTTGTGGGTGCTGGCGATTGGTTTTAATCCT
GCGCTAAGGATTTCGTTAAAGAGCTATTTTAAACCGCTGAATTTTAGCATTATCTGGGAA
GTCATGGGGATTGGTATTCCAGCGAGTGTCGAATCAGTGTTATTTACCAGTGGTCGGTTA
TTAACCCAAATGTTCGTTGCCGGGATGGGGACCAGCGTTATTGCCGGAAATTTTATCGCG
TTCTCAATTGCGGCTCTTATCAACTTACCCGGAAGTGCGCTCGGTTCTGCTTCTACGATC
ATTACAGGCCGAAGGTTGGGGGTAGGGCAGATAGCGCAAGCAGAGATTCAGTTGCGGCAT
GTGTTCTGGCTGTCCACTCTTGGATTAACGGCCATCGCCTGGCTAACGGCTCCCTTTGCC
GGGGTTATGGCATCGTTTTACACCCAGGATCCACAGGTTAAACACGTCGTTGTGATTCTG
ATTTGGCTAAATGCTTTATTTATGCCTATTTGGTCCGCCTCATGGGTGCTACCCGCTGGA
TTTAAAGGTGCTCGTGATGCCCGTTACGCCATGTGGGTTTCGATGTTGAGCATGTGGGGT
TGTCGGGTTGTAGTCGGTTATGTGCTGGGAATCATGCTTGGCTGGGGTGTGGTTGGCGTC
TGGATGGGAATGTTTGCCGACTGGGCTGTGCGGGCCGTGCTGTTTTACTGGCGAATGGTT
ACTGGACGTTGGCTATGGAAATACCCTCGATCCGAGCCGCAAAAGTGTGAAAAAAAGCCA
GTTGTGTCGGAATAA
>IAL7250_Cromossomo_contig_1_polypolish.fasta_00121 yeeN
GTGGGACGTAAATGGGCCAATATTGTTGCTAAAAAAACGGCTAAAGACGGTGCAACGTCT
AAAATTTATGCAAAATTCGGTGTAGAAATCTATGCTGCTGCCAAACAAGGTGAACCCGAT
CCAGAATTAAACACATCTTTAAAATTCGTTATTGAACGTGCAAAGCAGGCACAAGTTCCA
AAGCACGTTATTGATAAAGCAATTGATAAAGCCAAAGGCGGTGGAGATGAAACGTTCGTA
CAGGGACGTTATGAAGGCTTTGGTCCTAATGGCTCAATGATTATTGCTGAGACATTGACT
TCAAATGTTAACCGTACGATTGCTAACGTTCGCACAATTTTCAATAAAAAAGGCGGCAAT
ATCGGAGCGGCAGGTTCTGTCAGCTATATGTTTGACAATACGGGTGTGATTGTATTTAAA
GGAACAGACCCTGACCATATTTTTGAAATTTTGCTTGAAGCTGAAGTTGATGTTCGTGAT
GTAACTGAAGAAGAAGGTAATATTGTTATTTATACTGAACCTACTGACCTTCATAAAGGA
ATCGCGGCGCTAAAAGCAGCTGGAATCACTGAGTTCTCAACAACAGAATTAGAAATGATT
GCTCAATCTGAAGTTGAGCTTTCCCCAGAAGATTTAGAAATCTTTGAAGGGCTTGTTGAT
GCCCTTGAAGATGACGACGATGTACAAAAAGTTTATCATAACGTCGCAAATCTCTAA
>IAL7250_Cromossomo_contig_1_polypolish.fasta_00122 amn
ATGAATAATAAGGGCTCCGGTCTGACCCCAGCTCAGGCACTGGATAAACTCGACGCGCTG
TATGAGCAATCTGTAGTTGCTTTACGCAACGCCATTGGCAACTATATTACAAGTGGCGAA
TTACCTGATGAAAACGCCCGCAAACAAGGTCTTTTTGTCTATCCATCACTGACCGTAACC
TGGGATGGTAGCACAACCAATCCCCCTAAAACGCGCGCATTTGGTCGTTTTACTCACGCA
GGCAGCTACACCACCACGATTACTCGCCCTACTCTCTTTCGTTCGTATCTCAATGAACAA
CTTACGTTGCTGTATCAGGATTATGGTGCGCATATCTCGGTGCAACCCTCGCAGCATGAA
ATCCCTTATCCTTATGTCATTGATGGCTCTGAATTGACACTTGATCGCTCAATGAGCGCT
GGGTTAACTCGCTATTTCCCGACAACAGAACTGGCGCAAATTGGCGATGAAACTGCAGAC
GGCATTTATCATCCAACTGAATTCTCCCCGCTATCGCATTTTGATGCGCGCCGCGTCGAT
TTTTCCCTCGCGCGGTTGCGCCATTATACCGGTACGCCAGTTGAACATTTTCAGCCGTTC
GTCTTGTTTACCAACTACACACGTTATGTGGATGAATTCGTTCGTTGGGGATGCAGCCAG
ATCCTCGATCCTGATAGTCCCTACATTGCCCTTTCTTGTGCTGGCGGGAACTGGATCACC
GCCGAAACCGAAGCGCCAGAAGAAGCCATTTCCGACCTTGCATGGAAAAAACACCAGATG
CCCGCGTGGCATTTAATTACCGCCGATGGTCAGGGTATTACTCTGGTGAATATTGGCGTG
GGACCGTCAAATGCTAAAACCATCTGCGATCATCTGGCAGTACTACGCCCGGATGTCTGG
TTGATGATTGGTCACTGTGGTGGCTTACGTGAAAGCCAGGCCATTGGCGATTATGTACTT
GCACATGCTTATTTACGCGATGATCACGTTCTTGATGCGGTTCTGCCGCCCGATATTCCT
ATTCCAAGCATTGCTGAAGTGCAACGTGCGCTTTATGACGCTACCAAGTTAGTCAGCGGC
AGGCCCGGTGAGGAAGTCAAACAGCGGCTGCGTACAGGTACTGTGGTAACCACAGATGAC
AGGAACTGGGAATTACGTTACTCAGCTTCTGCACTTCGTTTTAACTTAAGCCGGGCCGTG
GCAATTGATATGGAAAGTGCAACCATTGCCGCGCAAGGATATCGTTTCCGCGTGCCATAC
GGGACACTACTGTGTGTTTCAGATAAACCGTTGCATGGCGAGATTAAACTTCCCGGCCAG
GCTAACCGTTTTTATGAAGGCGCTATTTCCGAACACCTGCAAATTGGCATTCGGGCAATC
GATTTGCTGCGCGCAGAAGGCGACCGACTGCATTCACGTAAATTACGAACCTTTAATGAG
CCGCCGTTCCGATAA
>IAL7250_Cromossomo_contig_1_polypolish.fasta_00123 shiA_2
ATGGACTCCACGCTCATCTCCACTCGTCCCGATGAAGGGACGCTTTCGTTAAGTCGCGCC
CGACGAGCTGCGTTAGGCAGTTTCGCTGGTGCCGTCGTCGACTGGTATGATTTTTTACTC
TATGGCATTACCGCCGCACTGGTGTTTAATCGCGAGTTTTTCCCGCAAGTAAGCCCGGCG
ATGGGAACGCTCGCCGCATTTGCCACCTTTGGTGTCGGCTTCCTTTTCCGACCGCTCGGC
GGTGTCATTTTCGGTCACTTTGGTGACCGGCTGGGACGTAAGCGCATGTTAATGCTGACC
GTCTGGATGATGGGCATCGCGACAGCCTTGATTGGTATTCTTCCTTCATTCTCGACCATT
GGGTGGTGGGCACCTATTTTGCTGGTGACACTGCGTGCCATTCAGGGATTTGCCGTCGGC
GGCGAATGGGGAGGCGCAGCGTTGCTTTCCGTTGAAAGTGCGCCGAAAAATAAAAAAGCC
TTTTACAGTAGCGGTGTACAAGTTGGCTACGGAGTAGGTTTACTGCTTTCAACCGGACTG
GTTTCATTGATCAGTATGATGACGACTGACGTACAGTTTTTAAGCTGGGGCTGGCGCATT
CCTTTCCTGTTTAGCATCGTACTGGTACTAGGAGCATTGTGGGTGCGCAATGGCATGGAG
GAGTCCGCGGAATTTGAACAACAGCAACATAATCAAGCGGCCGCGAAAAAACGCATCCCG
GTTATCGAAGCTCTGTTACGACATCCCGGTGCTTTCCTGAAGATTATTGCGCTACGACTG
TGCGAGTTGCTGACGATGTACATCGTTACCGCCTTTGCACTTAATTATTCAACCCAGAAT
ATGGGGTTACCGCGCGAACTTTTCCTTAATATTGGTTTGCTGGTAGGTGGATTAAGCTGC
CTGACAATTCCCTGTTTTGCCTGGCTTGCCGATCGTTTTGGTCGCCGCAGGGTTTATATC
ACAGGTGCGTTAATCGGAATGTTGAGCGCATTTCCTTTCTTTATGGCGCTTGAAGCACAA
TCTATTTTCTGGATAGTTTTCTTCTCCATAATGCTGGCAAACATTGCGCATGACATGGTG
GTGTGTGTGCAACAACCGATGTTTACCGAAATGTTTGGTGCCAGTTATCGCTATAGTGGC
GCTGGAGTCGGTTATCAGGTTGCCAGTGTGGTTGGTGGTGGATTTACACCTTTTATTGCC
GCTGCACTCATCACTTACTTTGCCGGGAACTGGCATAGCGTCGCCATTTATTTGCTGGCT
GGATGCCTGATTTCCGCAATAACCGCTTTGTTGATGAAAGACAATCAACGCGCTTGA
>IAL7250_Cromossomo_contig_1_polypolish.fasta_00124 group_2303
ATGTTTTTAGTATCATTGTTGAGACGTATTGCATTTAGTTACTACGATTATAAAGCTTAT
AATTTTAATATTGAAAAAACAGACTTTGTTGTCATACATATTCCCGATCAGATTGGCGAT
GCTATGGCCATCTTTCCTGTTATTCGGGCGCTTGAATTGCATAAAATTAAGCATCTATTA
ATTGTTACGTCGACAATTAATTTAGAAGTCTTTAATGCGCTCAAACTTGAACAGACTAAA
TTAACATTAGTCACAATGACTATGCAGGATCACGCAACATTAAAAGAAATAAAAGATTTA
GCGAAGAATATAACACTGCAATACGGTACGCCGGATCTTTGTATAGAGGCGATGCGTAAA
AAGAACCTGAAAACGATGATATTTATCAGTCAGTTGAAAGCAAAAACGAATTTCCAGGTC
GTCGGTTTAACCATGAAGTGCTATTCCCCTTTGTGTAAGAACGCGTCCCGGATGGATCAG
AATCTCCGGACTCCTGTACCCATGACATGTGCATTTATGATGCGTGAGGCGGGTTTTCCG
GTAGTCAGGTCAATATATGAATTGCCATTAAGCGATGATGTACTCGATGAGGTACGCGAG
GAAATGCGATCGTTAGGATCTTACATTGCGCTCAATTTAGACGGTAGCTCGCAGGAACGT
ACATTTTCATTATCGATTGCAGAAAATCTAATAGCAAAAATTCAAAGTGAAACAGATATT
CCAATAGTGATCGTTTATGGACCCAAAGGGGAAGATAAAGCCAGGGCATTAGTGGATTGT
TATAATAATGTCTACCGTTTATCCTTATCACCCTCGATTAAACGCTCAGCAGCAATCATA
AAAGATGCTTATATTGCAATAACTCCTGACACCTCAATATTACATATGGCAAGTGCCTAT
AATACCCCTGTTGTTGCAATTTATGCTGATTACAAAACGCGATGGCCCGCAATGGCCGAT
GTTTCGGAGTCAGTCGTCGTTGGGCAAAAAATTGACAATATAAGTCTGGATGAATTCGCA
AAGGCATTAAAAAGTGTTTTGGCGAGAATTTGA
>IAL7250_Cromossomo_contig_1_polypolish.fasta_00125 group_61
GTGGCAGGCCCAGCAGACGCCTCGCAGTCCATCCTTAAGAACAACCAGTCATCACTGAAA
GGGGACTTTACCGATAGTGCTGAGCTACATCTTGTTCTGCACGATATATCAGGCAATCCG
ATCAAAGATTCTGAAGGGATGGAATTTGTGCAATCAGGTACAAACGTGCCCTATATGAAA
ATTAGCGCAATTGATTACAGTCAAAATATCAACGGTGATTACAAAGCTACTGTTACAGGA
GACGGAGAGGGTATCGCAACGCTGATCCCCGTATTGAATGGTGTTCATCAGGCGGGCCTG
AGTACCACGATAGAATTCATTAGCGCGGAAACCAGACCAATGACGGGTACAGTGTCAGTG
AATAGTGCAAACCTACCGACAGCTTCATTCCCTTCGCAGGGATTTACCGGGGCGTATTAT
CAGTTGAATAATGACAACTTTGCACCAGGAAAAACGGCGGCTGATTATTCGTTTTCAAGC
TCGGCCTCCTGGGTAGGCGTTGATGCTACTGGTAAAGTGACATTCAAAAATGACGGTGAT
AGCAATACAGTAATAATCACAGCGCCCCCAAGATCCGGTGGTGCTATTTACCAAACAGTT
CCTCCTGAATCGCGTTCGGTGTGA
>IAL7250_Cromossomo_contig_1_polypolish.fasta_00126 air
GTGAAGGCGAACTTCACGCTGAGCGATGGCGACAAAGCGGTTACTGATGCCGATGGCAAA
GCGAAAGTCACGCTGAAAGGTACAAAAGCAGGCGCTCATACCGTGACAGCATCGATGGTT
GGCGGTAAGAGTGAGCAGTTGGTGGTGAACTTTACTGCGGATACGCTCACTGCGCAGGTT
AATCTTAACGTTACCGAGGACAATTTCATCGCCAATAACATTGGAATGACCAGGCTACAG
GCAACAGTGACTGATGGAAACGGCAACCCAGTAGAAGGTATAAAAGTTAATTTCCGTGGA
ACCTCCGTCACGCTAAGCAGCACCAGCGTTGAAACGGATGATCAGGTTTTCGCTGAAATT
CTTGTGACAAGCACCGAGGTCGGACTAAAAACAGTTTCAGCCTCTCTGGCAGATAAACCT
ACTGAAGTCATCTCGCGATTACTGAATGCCAAGGTAGATGTTAATTCTGCGACGATTACC
AGTCAGGAGATACCTGAAGGTCAGGTCATGGTCGCACAAGACATAGCAGTTAAAGCTCAC
GTTAACGACCAGTTTGGCAACCCGGTGACGCATCAACCCGCGACATTCAGTGCAGCGCCA
TCCTCGCAAATGATCATCAGCCAGAACACGGTCTCTACTAATACGCAGGGAGTAGCCGAG
GTCACCATGACGTCTGAAAGAAACGGCTCGTATACTGTAAAAGCATCCCTAGCGAATGGA
GCTTCACTTGAGAAACAACTGGAGGCTATTGATGAAAAACTGACACTCACGTCCAGTCCG
CTTATCGGTGTCAATGCTCCTAAAGGCGCTACTCTGACGGCAACGCTAACCTCTGCAAAT
GGCACTCCAGTGGAGGGTCAGGTCATCAACTTTAGCGTAACGCTAGAAGGTGCGACGTTA
AGTGGCGGAAAAGTGAGAACCAACTCTTCAGGTCAGGCTCCAGTCGTTCTGACCAGCAAT
AAAGTCGGTACATATACGGTGACTGCATCGTTCCATAACGGCGTCACAATACAGACACAG
ACAACCGTGAAGGTTACTGGCAACCCAAGCACCGCACATGTTGCTAGCTTTATCGCTGAT
CCGTCGACTATCGCCGCCACCAACAGTGATTTAAGTACCTTAAAGGCAACGGTTGAGGAT
GGCAGTGGTAACCTGATCGAAGGTCTCACTGTGTACTTCGCCTTAAAAAGCGGCTCCACC
ACATTAACGTCATTAACAGCGGTGACCGATCAAAACGGAATCGCGACAACAAACGTGAGA
TGA
>IAL7250_Cromossomo_contig_1_polypolish.fasta_00127 group_1842
ATGTCAAAAAAATATCAGCCATTGCTTATAACTCATTATATGTCAACATGGGTCACTATA
ACGGAAGCAGTTGAGATCACTACCAAAGCCATAAAACAAAAAATTACTCCTAGCGATATT
TATCGTCATGCCTTGAGTGGCAACATCCTACTATTGGTCTATTTCCAGTCTCCTGTGATA
CTTAAGAAGATACAAACTTTTAATGGAAAAATAAAATTCAGGCAGTTTGTGGGAGACCTA
CTTGATAAACTATGCATGCTTGACAGGGACGGTTTTATTTATGGTCAAAATTTAAGACTC
TGTACAGAAGCCAGATATATTTGTCCTGTGCAACAAATTATAGATACCCCCCTGTTACGC
AAACTCAACCAGTTTCGTACGTTTGTTCGTAATGTCCGCCCGGGTGATGAACTGGATGTC
CAGGCACAAGTTAGTGAAAAAAATTTAACCCCGCCGCCGGGTAACAGCAGTGGCAACCTT
GAGCAACAGATAGCCAGTACTTCACAGCTAATTGGATCTCTGCTCGCCGAAGATATGAAC
AGCGAGCAAGCGGCAAACATAGCACGTGGATGGGCCTCTTCTCAGGCTTCAGGGGTAATG
ACAGACTGGTTAAGCCGCTTCGGTACCGCAAGAATCACGCTGGGCGTGGATGAAGATTTC
AGCCTGAAGAACTCCCGTGACGGCAACCCTCGAAAATGGCGATTCGATGCAACAAACAGT
GAACTATGTGCCGAACGTCACGAATGCTGA
>IAL7250_Cromossomo_contig_1_polypolish.fasta_00128 fyuA
ATGAAAATGACACGGCTTTATCCTCTGGCCTTGGGGGGATTATTGCTCCCCGCCATTGCT
AATGCCCAGACTTCACAGCAAGACGAAAGCACGCTGGTGGTTACCGCCAGTAAACAATCT
TCCCGCTCGGCATCAGCCAACAACGTCTCGTCTACTGTTGTCAGCGCGCCGGAATTAAGC
GACGCCGGCGTCACCGCCAGCGACAAACTCCCCAGAGTCTTGCCCGGGCTCAATATTGAA
AATAGCGGCAACATGCTTTTTTCGACGATCTCGCTACGCGGCGTCTCTTCAGCGCAGGAC
TTCTATAACCCCGCCGTCACCCTGTATGTCGATGGCGTCCCTCAGCTTTCCACCAACACC
ATCCAGGCGCTTACCGATGTGCAAAGCGTGGAGTTGCTGCGAGGCCCACAGGGAACGTTA
TATGGCAAAAGCGCTCAGGGCGGGATCATCAACATCGTCACCCAGCAGCCGGACAGCACG
CCGCGCGGCTATATTGAAGGCGGCGTCAGTAGCCGCGACAGTTATCGAAGTAAGTTCAAC
CTGAGCGGCCCCATTCAGGATGGCCTGCTGTACGGCAGCGTCACCCTGTTACGCCAGGTT
GATGACGGCGACATGATTAACCCCGCGACGGAAAGCGATGACTTAGGCGGCACCCGCGCC
AGCATAGGGAATGTGAAACTGCGTCTGGCGCCGGACGATCAGCCCTGGGAAATGGGCTTT
GCCGCCTCACGCGAATGTACCCGCGCCACCCAGGATGCCTATGTGGGATGGAATGATATT
AAGGGCCGTAAGCTGTCGATCAGCGATGGTTCACCAGACCCGTACATGCGGCGCTGCACT
GACAGCCAGACCCTGAGTGGGAAATACACCACCGATGACTGGGTTTTCAACCTGATCAGC
GCCTGGCAGCAGCAGCATTATTCGCGCGCCTTCCCTTCCGGTTCGTTAATCGTCAATATG
CCTCAGCGCTGGAATCAGGATGTGCAGGAGCTGCGCGCCGCAACCCTGGGCGATGCGCGT
ACCGTTGATATGGTGTTTGGGCTGTACCGGCAGAACACCCGCGAGAAGTTAAATTCAGCC
TACGACATGCCGACAATGCCTTATTTAAGCAGTACCGGCTATACCACCGCTGAAACGCTG
GCCGCATACAGTGACCTGACCTGGCATTTAACCGATCGCTTTGATATCGGCGGCGGCGTG
CGCTTCTCGCATGATAAATCCAGTACACAATATCACGGCAGCATGCTCGGCAACCCGTTT
GGCGACCAGGGTAAGAGCAATGACGATCAGGTGCTCGGGCAGCTATCCGCAGGCTATATG
CTGACCGATGACTGGAGAGTGTATACCCGTGTAGCCCAGGGATATAAACCTTCCGGGTAC
AACATCGTGCCTACTGCGGGTCTTGATGCCAAACCGTTCGTCGCCGAGAAATCCATCAAC
TATGAACTTGGCACCCGCTACGAAACCGCTGACGTCACGCTGCAAGCCGCGACGTTTTAT
ACCCACACCAAAGACATGCAGCTTTACTCTGGCCCGGTCGGGATGCAGACATTAAGCAAT
GCGGGTAAAGCCGACGCCACCGGCGTTGAGCTTGAAGCGAAGTGGCGGTTTGCGCCAGGC
TGGTCATGGGATATCAATGGCAACGTGATCCGTTCCGAATTCACCAATGACAGTGAGTTG
TATCACGGTAACCGGGTGCCGTTCGTACCACGTTATGGCGCGGGAAGCAGCGTGAACGGC
GTGATTGATACGCGCTATGGCGCACTGATGCCCCGACTGGCGGTTAATCTGGTCGGGCCG
CATTATTTCGATGGCGACAACCAGTTGCGGCAAGGCACCTATGCCACCCTGGACAGCAGC
CTGGGCTGGCAGGCGACTGAACGGATGAACATTTCCGTCTATGTCGATAACCTGTTCGAC
CGTCGTTACCGTACCTATGGCTACATGAACGGCAGCAGCGCCGTCGCGCAGGTCAATATG
GGTCGCACCGTCGGTATCAATACGCGAATTGATTTCTTCTGA
>IAL7250_Cromossomo_contig_1_polypolish.fasta_00129 ybtE
ATGAATTCTTCCTTTGAATCTCTGATTGAACAGTATCCCTTACCCATTGCCGAACAGTTG
CGCCACTGGGCGGCCCGTTATGCCTCGCGAATTGCCGTCGTTGATGCAAAGGGGTCGTTA
ACCTACAGCGCGCTTGATGCACAAGTTGACGAACTTGCCGCAGGTCTGTCATCACTGGGT
TTGCGTTCGGGGGAGCATGTAATTGTGCAGCTTCCCAACGACAACGCGTTTGTTACCCTG
CTGTTCGCCTTGTTAAGACTGGGCGTTATCCCCGTGCTGGCGATGCCCTCGCAACGGGCG
CTGGATATCGACGCGCTGATTGAGCTGGCGCAACCCGTCGCTTACGTTATTCACGGGGAA
AACCACGCAGAGCTGGCCCGACAGATGGCGCACAAACACGCCTGCTTGCGTCATGTTCTG
GTCGCTGGAGAGACCGTGAGCGACGATTTTACGCCGCTCTTCTCCCTTCACGGTGAGCGA
CAGGCATGGCCGCAGCCTGATGTTTCCGCCACCGCGTTGTTGTTGCTCTCAGGCGGCACA
ACCGGCACGCCCAAACTCATCCCGCGCCGACATGCCGACTATAGCTATAACTTCAGCGCT
TCTGCTGAACTGTGCGGCATCAGCCAACAGAGCGTGTATCTCGCCGTCCTCCCGGTGGCG
CATAACTTTCCGCTGGCCTGCCCCGGTATTCTGGGAACGCTTGCCTGCGGCGGAAAAGTG
GTGCTGACCGACAGCGCCAGCTGTGATGAGGTGATGCCTTTAATCGCGCAGGAAAGAGTG
ACTCACGTCGCCCTGGTTCCGGCGCTGGCGCAATTATGGGTGCAGGCCAGGGAGTGGGAA
GACAGCGACCTTTCGTCGCTGCGCGTCATTCAGGCAGGCGGCGCCCGGCTCGACCCGACG
CTTGCTGAGCAGGTTATCGCCACCTTTGACTGTACCCTGCAACAGGTTTTCGGTATGGCG
GAAGGCCTGCTCTGTTTTACCCGGCTGGACGATCCGCATGCCACCATTCTCCACAGCCAG
GGGCGCCCGTTGTCCCCTCTGGATGAAATCCGCATCGTTGATCAAGACGAGAACGACGTC
GCGCCGGGCGAAACCGGGCAATTGTTAACGCGCGGCCCTTATACCATTTCGGGCTATTAC
CGCGCCCCTGCCCACAACACGCAGGCCTTTACCGCGCAAGGGTTTTACCGCACAGGCGAC
AATGTCAGGCTGGATGAGGTGGGGAACCTGCACGTTGAGGGACGCATAAAAGAGCAGATC
AACCGCGCCGGAGAAAAAATAGCCGCGGCTGAAGTGGAATCGGCACTGCTGCGTTTAGCG
GAAGTGCAAGATTGCGCGGTGGTCGCCGCGCCGGACACGCTGCTTGGCGAGCGGATTTGC
GCGTTTATCATCGCGCAGCAGGTGCCAACTGACTATCAGCAGTTGCGTCAACAACTGACC
CGTATGGGGCTCAGCGCGTGGAAAATTCCTGACCAAATCGAGTTTCTGGACCACTGGCCG
CTCACCGCCGTCGGCAAGATAGACAAAAAACGCCTGACGGCTCTCGCCGTCGACCGTTAT
CGCCATTCTGCCCAATAA
>IAL7250_Cromossomo_contig_1_polypolish.fasta_00130 ybtT
GTGACGCAATCTGCAATGTGCATCCCGCTGTGGCCCGCCCGGAACGGCAATACTGCGCAT
CTGGTCATGTGCCCTTTCGCTGGCGGCAGCAGTAGCGCGTTTCGCCACTGGCAAGCTGAG
CAACTGGCTGATTGCGCGCTTTCTCTGGTGACCTGGCCGGGGCGCGATCGCCTTCGCCAT
CTGGAACCGCTCAGAAGCATTACACAACTGGCGGCACTGCTGGCGAACGAGCTGGAAGCA
TCCGTATCGCCTGACACGCCGCTTTTACTCGCCGGGCACAGCATGGGGGCGCAGGTGGCG
TTTGAAACCTGCCGACTTCTGGAGCAACGGGGGCTTGCGCCACAAGGACTGATTATTTCC
GGGTGCCATGCCCCGCATCTGCATTCTGAACGCCAGCTCAGCCATCGCGATGATGCCGAC
TTTATCGCTGAGCTGATAGACATTGGCGGATGTTCTCCTGAACTGCGGGAAAACCAGGAA
TTAATGTCGCTGTTTCTTCCTCTTCTGCGCGCTGATTTTTACGCCACCGAGAGCTATCAC
TACGACTCGCCCGACGTCTGTCCGCCGCTGCGCACGCCTGCGCTGTTATTGTGCGGCAGC
CACGATCGCGAAGCCTCCTGGCAGCAGGTCGATGCCTGGCGTCAGTGGCTGAGCCACGTT
ACAGGCCCGGTGGTGATTGACGGCGATCACTTCTATCCCATTCAACAAGCCCGGTCCTTT
TTTACGCAGATTGTCCGCCATTTTCCCCACGCATTTTCTGCAATGACCGCGTGGCAAAAA
CAGCCCAGTACTTCAGAAAGGTGA
>IAL7250_Cromossomo_contig_1_polypolish.fasta_00131 ybtU
ATGATGCCGTCCGCCTCCCCAAAGCAACGCGTACTGATTGTGGGCGCCAAATTTGGCGAA
ATGTACCTGAATGCCTTTATGCAGCCCCCGGAGGGGCTGGAACTGGTCGGCCTGCTGGCG
CAGGGAAGCGCCCGTTCAAGAGAGCTGGCTCATGCGTTTGGCATTCCGCTGTATACCTCG
CCGGAACAGATAACCAGGATGCCGGATATCGCCTGTATTGTCGTGCGTTCGACCGTCGCC
GGAGGAACCGGTACGCAGCTTGCCAGACACTTTCTGACGCGCGGCGTACACGTCATTCAG
GAGCATCCCCTCCACCCGGATGACATCAGTTCCTTACAAACGCTGGCGCAGGAACAGGGC
TGCTGCTATTGGGTAAACACGTTTTATCCGCATACGCGCGCGGGACGCACATGGCTTCGC
GATGCGCAGCAGCTGCGTCGCTGCCTGGCTAAGACGCCGCCGGTAGTCCACGCCACCACC
AGCCGACAGTTGCTCTACTCCACTCTGGATTTGTTGTTGCTGGCTCTGGGCGTTGATGCC
GCCGCCGTGGAGTGCGACGTGGTTGGCAGCTTTAGCGATTTTCACTGTCTGAGACTCTTC
TGGCCGGAGGGAGAAGCCTGCCTGCTGCTTCAGCGCTATCTCGATCCTGACGATCCAGAT
ATGCATAGCCTTATCATGCACCGCCTGCTGCTGGGCTGGCCGGAAGGTCATCTTTCGCTG
GAGGCGAGCTACGGCCCCGTCATCTGGTCATCCAGCCTGTTTGTCGCAGACCATCAGGAG
AACGCCCACAGCCTCTACCGCAGACCGGAGATCCTGCGCGATCTGCCGGGTCTGATGCGC
AGCGCGGCGCCCCTGAGCTGGCGCGACTGCTGCGAAACCGTCGGGCCGGAGGGCGTCAGC
TGGTTGCTACACCAGTTGCGCAGCAATCTGGCGGGCGAACATCCACCAGCGGCCTGCCAA
AGCGTACATCAGATCGCGTTATCACGTTTATGGCAGCAGATTTTACGTAAGACCGGCAAT
GCGGAGATCAGACGCCTGACGCCGCCGCACCACGACCGGTTAGCCGGTTTCTACAACGAT
GATGATAAGGAGGCGCTGTGA
>IAL7250_Cromossomo_contig_1_polypolish.fasta_00132 irp1
ATGGATAACTTGCGCTTCTCTTCTGCGCCGACAGCAGATTCCATTGATGCATCGATCGCT
CAACACTACCCGGACTGCGAACCTGTCGCGGTTATCGGCTACGCCTGCCATTTTCCTGAA
TCGCCGGATGGCGAAACGTTCTGGCAAAATCTGCTGGAAGGTCGTGAATGCAGCCGACGC
TTTACGCGCGAAGAGCTTCTGGCCGTCGGTCTGGATGCCGCCATCATTGACGATCCTCAT
TATGTCAATATCGGTACGGTGTTAGACAACGCCGACTGCTTCGACGCCACCCTGTTTGGC
TATTCGCGACAGGAAGCGGAGTCGATGGACCCGCAGCAGCGCCTGTTTTTGCAGGCGGTC
TGGCATGCGCTGGAACATGCCGGTTATGCCCCCGGCGCCGTCCCCCATAAGACCGGCGTT
TTCGCCTCTTCCCGGATGAGTACCTACCCCGGTCGCGAAGCATTGAACGTGACAGAAGTC
GCGCAGGTAAAAGGTCTGCAATCTCTGATGGGCAATGATAAAGACTATATTGCCACCCGC
GCCGCGTACAAACTCAACCTGCACGGCCCGGCGTTATCGGTACAGACCGCCTGCTCCAGC
TCGCTGGTTGCCGTGCATCTGGCCTGTGAAAGCCTGCGCGCAGGCGAATCCGATATGGCG
GTGGCCGGCGGCGTGGCGCTCTCTTTCCCCCAGCAGGCGGGCTATCGCTACCAGCCCGGA
ATGATTTTCTCTCCCGATGGCCACTGTCGTCCTTTTGACGCCTCGGCTGAGGGCACCTGG
GCCGGTAATGGTCTCGGCTGCGTGGTTCTGCGTCGCCTGAAAGACGCGCTACTGTCAGGC
GATCCGATTATCTCGGTGATCCTCTCCAGCGCGGTCAATAACGACGGCAACAGAAAGGTC
GGCTATACCGCCCCTTCCGTCGCCGGGCAGCAGGCGGTCATCGAAGAGGCGTTAATGCTG
GCGGCCATCGACGACAGGCAGGTAGGTTACATTGAAACCCACGGCACCGGCACACCGCTG
GGCGATGCGATTGAAATAGAAGCGTTACGCAACGTCTATGCGCCGCGCCCGCAGGACAGG
CGCTGTGCGCTCGGTTCCGTGAAAAGCAATATGGGGCATCTGGATACCGCGGCAGGCATT
GCCGGACTGCTGAAAACCGTTCTGGCCGTCAGTCGCGGACAAATTCCACCCTTATTGAAT
TTCCACACCCCCAACCCGGCGCTGAAGCTTGAGGAGAGCCCCTTTACCGTACCAGTGTCG
GCGCAAGCGTGGCAGGATGAAATGCGCTATGCGGGCGTATCCTCCTTTGGTATTGGCGGC
ACCAACTGCCATATGATCGTCGCCTCGCTGCCCGATGCGCTCAACGCGCGCCTCCCCAAT
ACGGATGGCGGCAGAAAAAGTACTGCGCTGCTGCTCAGCGCCGCCAGCGACAGCGCGTTG
CGGCGGCTGGCGACGGATTATGCCGGGGCGCTGAGGAAGAATGCGGATGCCAGCGATCTG
GCCTTCACGGCCCTGCACGCGCGCCGTCTCGATCTTCCTTTCCGCCTGGCGGTGCCATTA
AACCGTGAAACCGCCGACGCGCTCAGCACCTGGGCTAGTGAGAAATCGGGGGCGCAGGTA
TACAGCGGCCACGGCGCCAGCGGCAAGCAGGTGTGGCTGTTTACCGGCCAGGGCTCGCAC
TGGCGCACTATGGGCCAAACGATGTACCAGCACTCAACGGCGTTTGCCGACACGCTGGAT
CGCTGTTTTTCCGCCTGTAGCGAAATGCTCACGCCGTCACTGCGCGAAGCGATGTTTAAC
CCCGATTCGGCGCAGCTGGACAATATGGCCTGGGCGCAGCCGGCGATTGTCGCGTTTGAA
ATCGCGATGGCGGCGCACTGGCGTGCTGAAGGACTGAAGCCAGACTTCGCCATTGGGCAT
TCCGTCGGTGAATTTGCCGCTGCCGTTGTCTGCGGACACTATACGATTGAACAGGTCATG
CCACTGGTTTGTCGGCGCGGCGCGCTAATGCAGCAGTGCGCAAGCGGCGCGATGGTGGCG
GTATTTGCAGACGAAGACACGCTGATGCCGCTGGCTCGCCAGTTTGAGCTGGATCTCGCC
GCCAACAACGGTACGCAACATACGGTATTTTCCGGGCCGGAAGCCCGTCTCGCGGTATTT
TGCGCCACGCTCTCGCAGCATGACATTAACTATCGTCGCCTGAGCGTAACCGGTGCGGCG
CACTCCGCTTTACTGGAGCCGATACTCGATCGGTTCCAGGACGCCTGCGCGGGACTGCAC
GCGGAGCCGGGGCAAATACCGATTATTTCCACGCTCACCGCCGACGTCATTGATGAGTCA
ACGCTCAACCAGGCGGATTACTGGCGCCGACATATGCGCCAGCCGGTGCGTTTTATCCAG
AGTATTCAGGTGGCGCATCAGCTCGGCGCCCGCGTTTTTCTGGAGATGGGGCCCGATGCC
CAGTTGGTTGCTTGCGGGCAGCGCGAATACCGCGATAACGCATACTGGATAGCCAGCGCC
CGGCGTAACAAAGAGGCGAGCGATGTCCTCAATCAGGCCCTGCTCCAGCTTTACGCTGCC
GGCGTCGCCCTACCGTGGGCCGACCTGCTGGCGGGCGATGGACAACGTATCGCTGCGCCA
TGTTATCCGTTTGATACTGAACGTTACTGGAAAGAGCGCGTCTCCCCGGCCTGCGAGCCT
GCCGACGCAGCGCTGTCTGCCGGGCTGGAGGTGGCGAGTCGCGCCGCGACAGCGCTCGAT
CTCCCTCGCCTGGAAGCGCTTAAACAGTGCGCCACGCGACTGCACGCCATCTACGTCGAT
CAACTGGTACAACGCTGTACCGGCGATGCCATTGAGAACGGCGTGGACGCCATGACCATC
ATGCGCCGTGGACGTCTGCTGCCCCGCTACCAGCAGCTACTCCAGCGCCTGCTGAATAAC
TGCGTGGTCGACGGCGATTACCGCTGCACCGACGGGCGATACGTCCGCGCCCGCCCCATT
GAACATCAACAGCGGGAATCACTGCTGACGGAACTTGCCGGTTATTGTGAAGGTTTTCAG
GCTATTCCCGACACCATCGCCCGTGCCGGCGATCGGTTATATGAAATGATGAGCGGCGCG
GAAGAACCGGTGGCGATTATCTTCCCGCAAAGCGCCTCCGACGGCGTGGAAGTGCTGTAT
CAGGAATTCAGCTTTGGCCGCTATTTCAACCAAATCGCCGCCGGGGTATTACGCGGCATT
GTCCAGACGCGTCAGCCCCGCCAGCCGTTGCGTATTCTTGAAGTTGGCGGCGGAACCGGC
GGCACCACCGCGTGGCTGCTGCCGGAACTCAACGGCGTTCCGGCACTGGAGTACCATTTC
ACCGATATCTCGGCGCTGTTCACCCGTCGCGCCCAGCAGAAATTCGCCGACTATGATTTT
GTGAAGTATAGCGAGCTGGATCTCGAAAAAGAGGCGCAGTCTCAGGGTTTCCAGGCACAG
TCTTACGATCTTATCGTGGCAGCGAACGTGATTCACGCCACCCGCCATATTGGCCGCACG
CTCGATAATCTGCGCCCCCTGCTCAAGCCGGGCGGGCGCCTGCTGATGCGCGAAATCACC
CAGCCAATGCGTCTGTTTGACTTCGTTTTCGGCCCGCTGGTTCTTCCGCTACAGGATCTC
GACGCCCGCGAAGGTGAGTTATTCCTCACCACCGCTCAGTGGCAACAACAGTGCCGCCAC
GCCGGATTCAGCAAAGTGGCGTGGCTACCGCAGGATGGCAGCCCGACCGCCGGGATGAGC
GAACATATCATTCTCGCCACGCTGCCCGGTCAGGCGGTTAGCGCCGTAACATTCACCGCG
CCATCAGAACCCGTGTTGGGGCAGGCGCTGACGGATAACGGTGATTATCTCGCCGACTGG
TCTGATTGCGCAGGTCAGCCCGAACGGTTTAACGCCCGCTGGCAGGAGGCCTGGCGTCTG
CTTTCACAGCGTCATGGCGACGCTCTGCCTGTGGAACCGCCCCCCGTCGCCGCCCCGGAG
TGGCTAGGGAAGGTTCGCTTAAGCTGGCAAAACGAAGCCTTTTCCCGCGGTCAGATGCGC
GTTGAAGCCCGTCATCCTGCTGGCGAGTGGCTGCCGCTATCGCCCGCCGCGCCTCTTCCT
GCGCCGCAAACGCATTATCAATGGCGCTGGACGCCCCTCAACGTCGCCAGCATTGACCAT
CCGCTTACCTTTAGCTTCAGCGCCGGTACGCTTGCGCGCAGCGACGAGCTGGCGCAATAC
GGCATCATTCACGATCCGCACGCCTCTTCACGACTGATGATTGTTGAGGAGAGCGAGGAT
ACGCTGGCCTTAGCGGAGAAAGTGATAGCAGCGCTCACCGCCAGCGCAGCCGGATTGATT
GTGGTTACTCGCCGCGCGTGGCGAGTCGAGGAAAATGAAGCACTCTCTGCATCCCATCAC
GCGCTATGGGCCTTGCTTCGCGTCGCGGCCAACGAACAGCCGGAACGGTTGCTTGCCGCC
ATCGATCTCGCCGAAAACACCCCGTGGGAAACGCTGCATCAAGGGTTGAGTGCAGTCTCA
CTATCACAGCGCTGGCTCGCCGCACGGGGTGACACCCTTTGGCTTCCTTCACTGTCGCCC
AATACGGGATGCGCCGCTGAATTACCGGCAAACGTGTTTACCGGCGATAGCCGCTGGCAT
CTGGTGACCGGAGCGTTTGGCGGATTAGGCCGCCTTGCCGTGAACTGGCTCAGAGAAAAA
GGGGCGCGACGCATCGCCCTGCTGGCGCCGCGCGTGGATGAGTCATGGCTACGCGACGTG
GAGGGCGGGCAGACGCGCGTCTGCCGTTGTGATGTGGGCGATGCCGGGCAACTGGCCACG
GTTCTTGACGATCTGGCGGCCAACGGCGGCATTGCCGGAGCGATTCATGCCGCTGGCGTA
TTGGCTGACGCGCCCTTGCAGGAGCTTGATGACCACCAGCTGGCTGCCGTTTTCGCGGTA
AAAGCGCAGGCGGCAAGCCAGCTGGTGCAAACCCTGCGCAACCACGACGGACGCTATCTT
ATTCTCTACTCTTCCGCTGCCGCCACCCTCGGCGCGCCGGGTCAGAGCGCCCATGCGCTG
GCCTGCGGCTACCTGGACGGGCTGGCCCAGCAGTTTTCCACCCTTGATGCGCCGAAAACG
CTCTCTGTCGCCTGGGGCGCATGGGGAGAAAGCGGTCGGGCGGCCACGCCGGAAATGCTG
GCGACGCTCGCCAGCCGAGGTATGGGCGCGTTAAGCGATGCCGAAGGCTGCTGGCACCTG
GAACAGGCGGTGATGCGCGGCGCCCCGTGGCGACTGGCGATGCGCGTTTTTACCGACAAA
ATGCCCCCGTTACAACAGGCTCTGTTTAACATCAGCGCCACAGAAAAAGCCGCAACGCCG
GTCATTCCTCCTGCTGATGACAACGCCTTTAACGGCAGCCTGAGCGATGAAACAGCGGTG
ATGGCATGGCTGAAAAAGCGGATTGCGGTTCAGCTAAGGCTGAGCGATCCGGCGTCACTG
CATCCAAACCAGGATCTGTTGCAACTCGGCATGGACTCGCTGCTCTTCCTTGAACTCAGT
AGCGATATTCAGCACTACCTGGGCGTACGCATCAATGCGGAACGGGCGTGGCAGGATCTG
TCTCCTCATGGACTCACGCAGCTTATCTGTTCTAAGCCAGAGGCGACGCCTGCCGCTTCG
CAGCCGGAAGTGTTGCGGCACGACGCCGACGAGCGTTATGCGCCCTTCCCTTTGACGCCC
ATTCAGCACGCCTACTGGCTGGGGCGAACCCACCTCATTGGCTATGGCGGCGTCGCCTGT
CACGTCCTGTTTGAGTGGGATAAACGCCACGATGAGTTCGATCTCGCCATACTGGAGAAA
GCATGGAACCAGCTCATCGCACGCCACGATATGTTGCGTATGGTGGTTGATGCCGACGGG
CAGCAGCGAATCCTGGCGACAACGCCGGAGTATCACATCCCGCGTGACGATCTGCGCGCG
CTTTCCCCGGAAGAACAGCGCATCGCGCTGGAAAAACGGCGGCATGAACTGAGCTATCGC
GTTTTGCCTGCCGACCAGTGGCCTCTTTTTGAGCTGGTGGTCAGCGAAATCGACGATTGC
CATTACCGTCTGCATATGAACCTCGACCTTTTGCAGTTTGATGTGCAGAGTTTTAAAGTC
ATGATGGACGACCTGGCGCAGGTCTGGCGCGGTGAAACGCTGGCGCCGCTCGCTATTACC
TTCCGTGATTATGTGATGGCTGAACAGGCGCGCCGACAGACATCGGCATGGCACGATGCC
TGGGATTACTGGCAGGAAAAACTGCCGCAACTGCCCTTAGCGCCAGAGCTGCCGGTGGTT
GAGACGCCCCCGGAAACGCCACACTTCACCACCTTCAAATCGACGATCGGCAAGACAGAA
TGGCAGGCCGTGAAACAGCGCTGGCAGCAGCAAGGCGTCACACCGTCTGCCGCGCTGCTC
ACGCTGTTTGCCGCCACCCTTGAGCGCTGGAGCCGTACCACAACATTTACGCTGAACCTG
ACGTTCTTCAATCGCCAGCCGATCCATCCGCAAATCAACCAGTTGATTGGTGATTTTACC
TCCGTCACGCTGGTTGATTTTAACTTCTCAGCGCCGGTGACGTTGCAAGAGCAGATGCAA
CAGACCCAACAGCGCCTCTGGCAAAACATGGCGCACAGTGAAATGAACGGTGTTGAGGTG
ATCCGTGAGCTGGGCCGCCTGCGCGGATCACAACGTCAACCGCTGATGCCGGTAGTGTTT
ACCAGTATGCTGGGGATGACGCTGGAAGGCATGACTATCGATCAGGCGATGAGCCATCTG
TTCGGCGAACCCTGCTATGTATTCACGCAAACGCCGCAGGTCTGGCTGGATCATCAGGTC
ATGGAGAGCGACGGCGAGTTGATGTTTAGCTGGTACTGCATGGACAACGTGCTGGAACCC
GGCGCTGCCGAGGCGATGTTTAATGACTATTGCGCCATCCTGCAAGCCGTCATCGCCGCC
CCTGAAAGCCTGAAGACTCTCGCCAGCGGCATCGCCGGGCACATTCCCCGCCGACGCTGG
CCGCTGAACGCGCAGGCGGACTACGACCTGCGGGATATTGAGCAGGCGACGCTCGAATAC
CCCGGCATCCGGCAGGCCAGAGCGGAAATAACCGAACAGGGCGCGTTGACGCTGGATATC
GTGATGGCCGACGATCCGTCGCCATCAGCGGCGATGCCTGATGAGCACGAACTTACCCAA
CTGGCGCTGCCGTTGCCTGAGCAGGCGCAGCTTGATGAGCTGGAGGCGACCTGGCGCTGG
CTGGAGGCGCGTGCGCTACAGGGGATCGCGGCTACGCTAAATCGTCACGGCCTGTTTACC
ACGCCGGAGATCGCCCATCGCTTTAGCGCAGTAGTACAGGCGCTGTCCGCGCAAGCGTCT
CACCAGCGTCTGCTGCGCCAGTGGCTACAGTGTCTGACGGAAAGAGAGTGGTTAATCCGC
GAAGGTGAAAGCTGGCGCTGCCGCATTCCGCTCAGCGAGATTCCTGAGCCTCAGGAAGCG
TGCCCGCAAAGCCAATGGAGCCAGGCGCTGGCGCAGTATCTGGAAACCTGCATCGCCCGG
CACGACGCCCTCTTCTCCGGGCAGTGTTCTCCGCTGGAATTGCTGTTCAACGAGCAGCAT
CGCGTTACCGACGCGCTGTATCGCGACAACCCCGCCAGCGCCTGTCTGAATCGCTATACC
GCGCAGATTGCCGCCTTGTGCAGCGCAGAACGGATTCTGGAGGTTGGCGCCGGAACCGCA
GCCACTACCGCGCCGGTGCTGAAGGCCACGCGGAACACGCGGCAGTCGTACCACTTCACG
GACGTCTCCGCGCAGTTCCTCAATGACGCCAGAGCCCGTTTCCATGATGAATCGCAGGTG
TCTTATGCCTTGTTCGACATCAACCAGCCGCTGGATTTCACCGCCCACCCGGAGGCGGGT
TACGACCTGATCGTTGCCGTCAATGTGCTCCACGACGCCAGCCATGTCGTCCAGACGTTG
CGCAGATTAAAACTGTTGCTGAAAGCCGGCGGACGTTTGCTGATCGTTGAAGCGACGGAG
CGAAACAGCGTATTCCAGCTGGCGAGCGTGGGCTTTATTGAGGGATTAAGCGGATACCGC
GATTTCCGCCGCCGGGATGAGAAACCGATGCTCACCCGCTCCGCATGGCAGGAGGTTCTC
GTTCAGGCCGGGTTTGCAAACGAGCTGGCGTGGCCCGCGCAGGAATCGTCGCCGCTGCGC
CAGCATCTGCTGGTAGCGCGTTCGCCTGGCGTAAATCGCCCGGATAAAAAAGCCGTGAGC
CGCTATTTACAGCAGCGCTTTGGCACCGGTCTGCCCATTTTACAGATCCGGCAAAGAGAA
GCGTTATTTACGCCGCTGCATGCCCCGTCTGATGCGCCGACTGAGCCAGCCAAACCCACG
CCAGTTGCCGGGGGGAATTCGGCGCTGGAAAAACAGGTGGCTGAACTCTGGCAATCGCTG
CTGTCTCGCCCCGTGGCAAGGCATCACGACTTTTTCGAACTGGGCGGCGACAGCCTGATG
GCGACAAGGATGGTCGCGCAGCTAAACCGGAGAGGGATTGCCAGGGCTAACCTTCAGGAT
CTGTTCAACCATTCGACGCTGAGCGACTTCTGCGCCCATCTACAGGCGGCTACGTCAGGA
GAGGACAACCCGATACCCCTTTGCCAGGGCGACGGTGAGGAAACCCTGTTTGTCTTCCAC
GCTTCAGACGGCGATATCAGCGCCTGGCTGCCGCTCGCTAACGCGTTGAACAGGCGCGTT
TTCGGCCTGCAAGCAAAATCGCCGCAGCGCTTTGCCACGCTCGACCAGATGATCGATGAG
TATGTCGGGTGCATCCGTCGTCAGCAGCCTCACGGCCCTTATGTGCTGGCGGGTTGGTCG
TATGGCGCGTTTCTTGCGGCGGGCGCCGCACAGCGCCTGTACGCCAAAGGCAAGCAGGTT
CGGATGGTGTTAATCGATCCCGTGTGCCGACAGGATTTCTGTTGCGAAAACCGGGCGGCC
CTGCTGCGCCTGTTAGCCGAAGGACAAACGCCTCTGGCACTGCCCGAACATTTCGACCAG
CAGACGCCCGACAGCCAGCTTGCCGACTTTATCAGCCTCGCTAAAACGGTCGGTATGGTG
TCGCAAAACCTGACGCTGCAAGCGGCAGAAACGTGGCTCGACAACATCGCGCATCTGCTG
CGTTTACTGACTGAGCATACGCCGGGCGAAAGCGTTCCGGTCCCCTGTCTCATGGTGTAT
GCCGCCGGGAGACCCGCGCGCTGGACGCCAGCAGAAACCGAGTGGCAGGGCTGGATAAAC
AACGCCGACGACGCTGTGATTGAAGCCAGCCACTGGCAAATCATGATGGAAGCCCCCCAC
GTTCAGGCTTGTGCGCAACACATTACGCGCTGGCTTTGCGCAACCTCAACGCAACCGGAG
AACACGTTATGA
>IAL7250_Cromossomo_contig_1_polypolish.fasta_00133 irp2
ATGATTTCTGGCGCACCATCTCAGGATTCGCTGTTACCGGACAACCGCCACGCGGCTGAT
TACCAACAATTACGCGAGCGGCTCATACAGGAACTGAATTTAACGCCGCAGCAGTTACAT
GAAGAGAGCAACCTGATCCAGGCCGGCCTGGATTCCATAAGATTGATGAGATGGTTACAC
TGGTTTCGTAAAAATGGCTACCGCCTTACCCTTCGCGAGCTGTATGCCGCCCCCACGCTG
GCGGCATGGAACCAGTTAATGCTCAGCCGGTCGCCGGAGAACGCGGAAGAAGAAACGCCG
CCCGACGAATCATCCTGGCCGAACATGACCGAAAGTACCCCCTTCCCATTGACGCCAGTA
CAGCACGCCTACCTGACGGGCCGCATGCCGGGGCAGACGCTTGGCGGCGTGGGTTGCCAC
CTGTATCAGGAGTTTGAAGGCCATTGTCTGACGGCGTCGCAGCTGGAGCAGGCCATCACG
ACCTTGCTGCAACGCCACCCAATGCTGCATATCGCCTTTCGCCCCGACGGGCAGCAGGTC
TGGCTACCGCAACCTTACTGGAACGGCGTCACCGTTCATGATTTACGCCATAACGACGCT
GAAAGCCGCCAGGCCTATCTGGACGCACTGCGCCAGCGCCTGAGCCACCGTCTTTTACGC
GTGGAAATCGGCGAAACGTTTGATTTTCAGCTGACGCTCTTGCCGGACAATCGCCACCGC
CTCCATGTCAATATTGACCTGCTGATTATGGATGCCTCCAGCTTTACGCTTTTCTTCGAT
GAGCTTAACGCCCTGCTGGCCGGAGAATCGCTGCCGGCTATCGACACCCGCTATGATTTC
CGCTCGTATTTGCTGCACCAGCAGAAGATTAATCAACCACTGAGAGACGACGCGCTCGCT
TACTGGCTGGCGAAAGCATCGACGCTTCCCCCCGCGCCCGTCTTGCCGCTGGCCTGCGAA
CCCGCCACGCTATGTGAAGTCCGTAATACCCGACGCCGCATGATTGTCCCGGCAACACGC
TGGCACGCCTTTAGCAACCGGGCCGGCGAGTATGGCGTGACGCCGACAATGGCACTGGCG
ACCTGTTTTTCTGCCGTGCTGGCTCGCTGGGGCGGCCTGACGCGTCTGCTGCTTAACATC
ACCTTATTCGACCGCCAGCCGCTGCACCCGGCGGTTGGCGCGATGCTTGCCGACTTCACC
AATATTCTTCTGCTGGATACCGCCTGCGATGGCGATACCGTCAGCAACCTGGCGCGTAAA
AACCAGCTCACGTTTACGGAGGACTGGGAGCATCGCCACTGGTCCGGCGTCGAATTACTC
CGTGAACTCAAACGCCAGCAGCGCTACCCCCACGGCGCCCCGGTGGTATTTACCAGCAAT
CTGGGGCGTTCCCTCTACAGCAGCCGCGCAGAATCGCCGTTGGGCGAGCCGGAATGGGGC
ATCTCGCAAACGCCGCAGGTCTGGATAGATCATCTGGCGTTCGAGCATCACGGCGAGGTC
TGGCTACAATGGGACAGCAACGACGCGCTGTTCCCTCCGGCGTTAGTCGAAACATTGTTC
GACGCCTACTGCCAGTTGATTAACCAACTCTGCGATGACGAAAGCGCCTGGCAAAAGCCG
TTCGCAGATATGATGCCCGCCAGCCAGCGCGCGATACGCGAACGGGTCAACGCCACCGGC
GCCCCCATTCCCGAAGGCTTGCTGCATGAAGGCATTTTCCGTATCGCTCTGCAACAGCCG
CAGGCGCTGGCGGTAACGGACATGCGTTATCAGTGGAATTATCATGAGCTGACAGACTAT
GCCCGCCGTTGCGCGGGCAGGTTAATCGAGTGCGGGGTTCAGCCCGGCGATAATGTGGCT
ATCACGATGTCGAAAGGCGCAGGACAACTTGTTGCGGTTCTGGCCGTCCTGCTGGCCGGG
GCGGTTTACGTTCCGGTTTCGCTGGATCAGCCTGCCGCACGGCGCGAGAAAATCTACGCT
GACGCCAGCGTCCGGCTGGTGCTCATTTGTCAGCACGACGCCAGCGCCGGGTCAGACGAT
ATTCCCGTCCTTGCCTGGCAGCAGGCCATTGAGGCGGAGCCGATCGCCAACCCGGTAGTA
CGCGCCCCCACGCAACCGGCCTACATTATCTACACCTCCGGCTCTACCGGTACGCCGAAA
GGGGTAGTCATTTCTCACCGGGGAGCGCTTAACACCTGTTGCGATATCAATACCCGCTAT
CAGGTTGGCCCGCATGACAGGGTGCTGGCCCTCTCCGCCCTACATTTTGATTTATCGGTT
TACGACATTTTTGGCGTACTGCGCGCGGGCGGCGCGCTGGTGATGGTGATGGAAAATCAA
CGGCGCGATCCTCACGCATGGTGTGAGCTGATCCAGCGCCATCAGGTCACGCTCTGGAAC
AGCGTCCCGGCGCTGTTCGATATGCTGCTGACCTGGTGTGAAGGTTTCGCCGACGCCACG
CCGGAAAACCTGCGCGCAGTGATGCTTTCCGGCGACTGGATCGGGCTTGACCTCCCCGCC
CGTTATCGGGCCTTCCGGCCACAAGGACAATTTATCGCGATGGGCGGTGCCACCGAGGCG
TCTATCTGGTCTAACGCCTGCGAAATTCACGACGTCCCCGCCCACTGGCGCTCCATCCCT
TACGGTTTTCCGCTAACCAACCAACGCTACCGGGTGGTGGATGAACAGGGCCGGGACTGC
CCTGACTGGGTGCCGGGTGAATTATGGATTGGCGGCATTGGGGTCGCGGAAGGCTATTTC
AACGATCCCCTGCGTAGCGAGCAGCAATTTTTGACGCTCCCGGACGAGCGCTGGTATCGC
ACCGGCGATCTCGGCTGCTACTGGCCAGATGGCACAATCGAGTTCCTCGGTCGTCGTGAC
AAGCAGGTCAAAGTCGGAGGATATCGCATCGAGCTGGGCGAAATCGAAAGCGCGCTCAGC
CAGCTGGCGGGGGTGAAACAAGCAACCGTTCTGGCGATCGGCGAAAAAGAAAAAACGCTG
GCGGCATACGTTGTTCCTCAGGGCGAGGCTTTTTGCGTTACCGATCATCGGAACCCGGCA
CTGCCGCAGGCGTGGCACACGCTTGCGGGAACGTTGCCCTGTTGCGCCATCTCGCCAGAG
ATCTCCGCAGAACAGGTAGCCGATTTCCTTCAGCATCGCCTGCTAAAACTGAAGCCGGGT
CACACCGCTGGCGCCGATCCTCTCCCCCTGATGAACTCACTCGCTATCCAGCCGCGCTGG
CAGGCCGTGGTGGAACGCTGGTTAGCATTTCTGGTGACACAACGGCGACTGAAGCCCGCT
GCTGAAGGTTATCAGGTCTGCGCTGGTGAAGAACGCGAGGATGAGCACCCGCACTTCAGC
GGACATGATTTAACGTTATCGCAAATTCTTCGCGGTGCCCGTAACGAACTGTCGTTACTG
AACGACGCGCAGTGGTCGCCGGAAAGCCTGGCCTTTAACCATCCGGCCAGCGCCCCGTAT
ATTCAGGAACTGGCGACAATTTGCCAACAGCTTGCACAGCGCTTACAGCGCCCGGTACGC
CTGCTTGAGGTGGGAACCCGCACTGGCCGCGCCGCAGAATCGCTGTTAGCACAGCTCAAC
GCCGGACAGATTGAGTATGTCGGGCTTGAGCAGAGCCAGGAGATGCTGCTGAGCGCCCGG
CAGAGGCTCGCCCCCTGGCCTGGCGCCCGTCTGTCCCTCTGGAATGCAGACACGCTGGCG
ACGCACGCTCACTCGGCGGACATTATCTGGCTTAATAACGCCCTGCATCGTCTGCTGCCG
GAAGATCCCGGGCTCCTTGCGACATTACAACAGCTTGCCGTTCCCGGCGCGCTGCTCTAC
GTGATGGAGTTTCGCCAGTTAACGCCGTCCGCCCTACTCAGCACGCTCCTGTTAACCAAT
GGGCAGCCGGAGGCCTTGCTGCATAACAGCGCCGACTGGGCGGCATTATTTAGCGCGGCC
GGCTTCAACTGTCAGCATGGCGATGAGGTCGCGGGGTTACAACGCTTCCTCGTACAATGT
CCTGACAGGCAGGTGCGCCGCGATCCCCGTCAACTTCAGGCCGCCCTCGCCGGGAGTCTG
CCGGGGTGGATGGTGCCGCAACGGATCGTATTCCTCGACGCCTTACCGCTGACGGCTAAC
GGGAAAATTGACTACCAGGCGCTGAAGCGTCGTCATACCCCTGAAGCGGAAAACCCGGCC
GAAGCGGATTTACCCCAGGGCGACATTGAAAAACAGGTTGCCGCCCTCTGGCAGCAACTC
TTATCAACTGGCAATGTCACCAGAGAAACCGACTTCTTCCAGCAAGGCGGCGATAGCCTG
CTGGCGACCCGTCTGACCGGGCAACTTCATCAGGCAGGTTATGAAGCGCAATTAAGCGAC
CTGTTTAATCATCCCCGGCTGGCGGATTTTGCCGCCACGCTGCGGAAAACCGACGTCCCG
GTCGAACAACCATTCGTCCACTCCCCTGAAGATCGCTACCAGCCCTTTGCGCTTACCGAC
GTGCAGCAGGCTTACCTGGTGGGGCGTCAGCCGGGCTTTGCCCTGGGCGGCGTCGGCTCA
CATTTCTTTGTTGAATTTGAAATTGCCGATCTGGACCTCACCCGGCTGGAGACGGTCTGG
AACCGATTAATCGCCCGCCACGATATGCTGCGCGCCATCGTGCGTGATGGACAGCAACAG
GTGCTCGAACAGACGCCCCCTTGGGTGATACCCGCACACACCCTCCATACGCCTGAAGAG
GCGTTGCGGGTGCGCGAAAAACTGGCGCATCAGGTACTCAACCCCGAAGTGTGGCCGGTA
TTCGATCTCCAGGTCGGATACGTGGACGGGATGCCTGCCCGCCTGTGGCTGTGTCTGGAT
AACCTGTTGCTTGACGGTCTGAGCATGCAGATCCTGCTGGCGGAGCTGGAGCACGGCTAC
CGCTACCCGCAACAGCTGCTTCCGCCGCTGCCCGTCACCTTCAGGGATTATCTGCAACAA
CCCTCGCTACAGTCGCCCAATCCAGATTCTCTGGCATGGTGGCAGGCGCAGCTTGATGAT
ATTCCTCCGGCGCCTGCGTTGCCGCTGCGCTGCTTGCCTCAGGAGGTTGAAACACCGCGC
TTCGCCCGCCTGAACGGCGCACTGGACAGCACGCGCTGGCATCGGCTGAAAAAACGGGCG
GCTGACGCCCATCTCACCCCGTCGGCCGTACTGTTGTCGGTGTGGTCAACGGTTCTCTCT
GCATGGAGTGCACAGCCTGAGTTCACGCTTAACCTTACGCTTTTCGACAGGCGACCGCTG
CACCCGCAAATCAACCAGATTCTGGGCGATTTCACCTCGCTGATGCTGCTGAGCTGGCAT
CCCGGCGAAAGCTGGCTGCACAGCGCGCAGTCACTACAGCAGCGGCTGAGCCAGAACCTC
AACCACCGCGATGTGTCAGCCATCCGCGTGATGCGTCAACTGGCGCAACGGCAAAACGTG
CCTGCCGTTCCGATGCCCGTCGTCTTTACCAGCGCACTGGGCTTTGAGCAGGATAACTTC
CTCGCCCGGCGTAATCTGCTCAAACCGGTCTGGGGCATCTCCCAGACGCCGCAGGTCTGG
CTCGATCACCAGATTTATGAATCCGAAGGCGAACTGCGCTTTAACTGGGATTTTGTCGCC
GCGCTGTTTCCTGCCGGGCAGGTGGAGCGCCAGTTTGAACAGTATTGCGCATTGCTAAAC
CGAATGGCCGAGGATGAAAGCGGCTGGCAACTGCCGCTCGCCGCGCTGGTGCCTCCCGTT
AAACACGCAGGGCAATGCGCAGAGCGCTCACCGCGCGTATGCCCTGAGCACTCTCAGCCA
CACATTGCGGCGGACGAGAGCACCGTCAGCCTGATTTGCGACGCCTTCCGCGAGGTGGTT
GGCGAGTCTGTCACGCCCGCAGAAAACTTCTTTGAGGCGGGCGCAACGTCGCTGAATCTG
GTGCAACTGCACGTTTTGTTACAACGTCACGAATTTTCCACCCTGACGTTGCTTGACCTC
TTCACCCACCCTTCTCCTGCTGCCCTGGCCGATTATCTGGCCGGCGTCGCCACGGTGGAG
AAAACAAAACGACCTCGCCCTGTTCGCCGTCGTCAGCGGCGGATATAG
>IAL7250_Cromossomo_contig_1_polypolish.fasta_00134 ybtA
ATGACGGAGTCACCGCAAACGCAATCTGAAATCTCTATTCACCAGTTGGTGGTCGGGAAA
CCTGCAAACGATGGCAATATTCCTGCTCAGTGTGAACTGCTGCGCTGTTCGTTGCAGGAA
GGTATGGATATTTTGCTCTGGAGGGGCCATTTTGCGCGGCCAGAGACGTTGCAGCTACAC
GACGATCTGGGCAGGATTAACTTCTCGTGCATCCTGGAAGGCACATCGCGCTTTGCGATT
CAGGGACTCCGGCGCCACACCGACTGGGAGCTTGCGCGCAATCGCCATTACATTACCCAT
ACGCCAGACTGTCGCGGCAGCGCCTCCTATTGTGGCCGATTCGAGAGCATTACCCTCTCC
TTCAGCCCTGAAACCCTCGCGCTGTGGGTGCCGGATATTAGCGCGGTCATTAAGAATAAG
ATCGACTCCCACTGCTGTTGCCAGCAGCAGCGTTGTAATGCTGAAACCCACTTAACGGCT
CAGGCCTTGCGTCACGCGCTGATGCGCATGCACGGCGGCTTCAGTCATGAACAAAAGCCG
TCGACGCTATGGTTGCAGGGGCAAAGTCTGGTCATGCTCAGCCTGGTGCTGGATGAACAT
CGCGAAGACGCCAGTTGCCTCTCCTGCCACTTCAACCCGATGGAACGCCAGAAACTGCTG
CGGGCGAAGGATCTGCTGCTGGCTGATCTGACGCAAGCGCCGGGCGTCGCGGAGCTGGCC
AGAGAGTCCGGTCTGAGCGTTCTCAAAATTAAGCGAGGCTTCCGCGTTCTGTTCAACAAC
AGCGTCTATGGCCTGTTTCAGGCTGAACGAATGCAGGAAGCCAGAAGACGCCTGGCCAAC
GGCAATACCTCCGTCATGACGGTGGCGGCCGATCTGGGCTATGCCAACGCCAGCCATTTC
TCTGCCGCCTTCCAGAAACAGTTTGGCGTAACTCCTTCGACCTTTAAACGCGGGATGTAA
>IAL7250_Cromossomo_contig_1_polypolish.fasta_00135 ybtP
ATGGCGCTGGCGGGGCTGGCGGCATTAACCAGCCTGGGGGCGCTCCTTTTTCTGGCGTGG
AGCCTGCGTGACATTCGCGCGACGCCTGACGCTATTCCGGCCTGGCCGCTGGGCGGCGTG
ATCGGCTGCGTGGTCTTAACTTTTGTTCTGCGCTTACAGGCGTTCAACACCTCTCATTAC
GCGGCTTTTCATCTGGAGAACATTCTGCGCAGCAGGTTAGCCCGTAAAGCATTGCAGCTT
CCGCCTGGCGTGTTACAGCAAATGGGCAGCGGGTCAGTGGCGAAAGTGATGCTGGATGAC
GTGAAGTCGTTACATATTTTTGTGGCCGACAGCACGCCGCTCTATGCCCGCGCGATCATC
ATGCCGCTGGCGACAATCGTTATCTTGTTCTGGCTGGACTGGCGGCTGGCAATCGCGACG
CTGGGGGTACTGGCGTTTGGATCGGTTGTTCTCGTGCTCGCCCGCCAGCGTTCGGAAAAT
ATGGCTCAGCGTTATCATAAGGCGCGCGAGCAGGTTAGCGCGGCGGTTATTGAGTTCGTG
CAGGCCATGCCCGTGGTGAGAACGTTTGATAGCGGCAGCACCAGTTTTTTGCGCTATCAA
CGCGCCCTTGAAGAGTGGGTCGATGTGCTCAAAACCTGGTATCGCAAAGCCGGTTTTTCA
GCGCGTTTTTCCTTCTCGATTCTGAATCCTCTCCCGACCCTGTTTGTCCTGATCTGGTCG
GGATACGGCCTGTTGCACTATGGCAGTTTCGATTTTATCGCGTGGGTGGCCGTTTTACTG
CTGGGCAGCGGAATGGCCGAAGCCGTAATGCCAATGATGATGCTCAATAACCTGGTCGCG
CAAACGCGTTTAAGCATTCAGCGTATTTATCAGGTTCTCGCGATGCCGGAGTTATCGCTG
CCGCAGTCTGACCAGCAGCCGCAAGAGGCGAGCATTACCTTTGAGCAGGTGAGCTTTCAT
TATCCGCAAGCGCGTACTGGCGCCGCGTTGCAGGAGGTGAGCTTTCATGTGCCTGCCGGG
CAAATTGTGGCGCTGGTCGGGCCAAGCGGCGCCGGAAAAAGCACCGTGGCGCGCTTGCTG
CTGCGTTACGCCGACCCGGACAAAGGCCATATCCGTATTGGCGGCGTGGATCTGCGTGAT
ATGCAGACGGACACCCTGATGAAGCAACTCTCGTTTGTGTTTCAGGACAACTTCCTTTTT
GCCGACACGATAGCCAATAACATTCGTCTGGGCGCGCCGGATACGCCGCTGGAGGCGGTT
ATAGCGGCGGCCAGAGTGGCGCAGGCCCATGATTTTATTAGCGCTCTGCCAGAAGGTTAC
AACACTCGAGTCGGGGAACGTGGGGTATTTCTCTCCGGCGGCCAGCGGCAGCGCATTACT
ATCGCCCGGGCGCTTTTGCAGGATCGCCCCATCCTGGTGCTCGATGAGGCGACGGCGTTT
GCTGACCCGGAAAACGAAGCGGCGCTTATCAAGGCGCTCGCGGCGGCCATGCGTGGCCGG
ACGGTCATCATGGTCGCGCATCGTCTCTCAATGGTGACTCAGGCCGATGTGATATTGCTG
TTTTCCGACGGACAACTCAGGGAAATGGGGAACCATACGCAACTGTTGGCGCAGGGCGGC
CTGTATCAACGGCTCTGGCAACACTATCAGCAGGCGCAGCATTGGGTGCCGGGTGGAACA
CAGGAAGAGGTGGTGGAAAATGAAAGACAATAA
>IAL7250_Cromossomo_contig_1_polypolish.fasta_00136 ybtQ
ATGAAAGACAATAATCCTGCGGATAACCTGGCCTGGCGCGTCATCTGGCGCCAGCTTATC
TCCAGCGTTGGCAGTCAGGCCAGGATGCTGCGACGCAGTATGCTGGCGCTGTTGCTGGCG
GCATTCATGCAGGGGATCGCCTTTGCCTGTCTTTATCCGATCATTGATGCGCTGTTACGG
GGAGACGCGCCGCAACTTCTTAACTGGGCTATGGCCTTCAGCGTCGCCGCAATTGTGACG
CTGGTGCTACGCTGGTATGGCCTGGGCTTTGAATACCGTGGTCATCTGGCGCAGGCTACC
CATGAGTTGCGCCTGCGACTTGGCGAGCAGTTACGCCGCGTGCCGCTGGATAAGCTCCAG
CGCGGCAGGGCGGGTGAAATGAACGCCTTGCTGCTGGGCAGCGTGGATGAAAACCTCAAT
TATGTTATTGCGATAGCCAATATTTTGCTGCTCACCATTGTCACGCCGCTGACGGCGTCG
CTGGCGACATTGTGGATAGACTGGCGGCTGGGGCTGGTGATGTTGCTGATCTTCCCTCTG
CTGGTGCCGTTTTATTACTGGCGCCGCCCGGCGATGCGGCGACAAATGCAGACGCTGGGG
GAAGCGCACCAGCGTCTGAGCGGCGATATCGTTGAATTTGCTCAGGGGATGATGGTATTG
CGCACCTGCGGCAGCGATGCCGATAAAAGCCGGGCGCTGCTGGCGCATTTCAATGCGCTG
GAAAACTTACAGACCCGCACTCACCGTCAGGGCGCTGGCGCAACGATGCTGATCGCCAGC
GTCGTGGAGTTGGGCCTACAGGTGGTGGTGTTATCCGGGATCGTCTGGGTAGTGACGGGC
ACTCTGAACCTCGCCTTTTTGATTGCCGCCGTCGCGATGATTATGCGCTTCGCAGAACCG
ATGGCGATGTTTATCAGCTACACCTCGGTTGTGGAACTGATCGCCAGCGCCCTGCAACGG
ATTGAGCAGTTTATGGCGATAGCACCGCTTCCCGTCGCAGAGCAAAGCGAGATGCCGGAA
CGTTACGATATCCGCTTTGACAACGTCAGCTATCGCTACGAAGAAGGTGACGGCCACGCG
CTTAATCATGTTTCTTTGACGTTCCCGGCAGCCAGTATGAGCGCGCTGGTGGGTGCCTCC
GGCGCAGGCAAAACTACGGTCACCAAACTGTTAATGCGCTATGCCGATCCGCAGCAAGGG
CAGATTTCTATTGGCGGCGTCGATATTCGCCGCCTGACGCCGGAACAGCTCAATAGCCTG
ATTTCTGTTGTTTTCCAGGATGTCTGGCTGTTTGATGACACGCTGCTGGCGAATATCCGT
ATCGCGCGCCCACAGGCGACGCGGCAGGAGGTAGAAGAGGCCGCCCGCGCGGCGCAGTGC
CTTGAGTTTATTTCCCGTCTTCCGCAAGGCTGGCTGACGCCAATGGGAGAGATGGGCGGC
CAGCTATCGGGCGGCGAGCGCCAGCGGATTTCCATTGCCAGAGCGTTATTGAAAAACGCG
CCGGTCGTCATTCTCGATGAACCGACTGCCGCGCTGGATATTGAAAGCGAGCTGGCGGTG
CAAAAAGCGATCGATAACCTGGTTCACAACCGGACGGTGATTATCATCGCTCACCGTTTA
TCCACCATCGCCGGGGCCGGAAACATTCTGGTGATGGAAGAGGGACAGGTGGTTGAGCAG
GGTACTCATGCGCAATTGCTCTCACATCATGGACGTTATCAGGCGCTGTGGCAGGCGCAA
ATGGCCGCGCGCGTGTGGCGCGACGACGGGGGTTCCGCGTCTGGAGAGTGGGTGCATGAG
TGA
>IAL7250_Cromossomo_contig_1_polypolish.fasta_00137 ybtX
ATGAGTGATGTTCAGTCGAATGTGAAACCTCTGACGTTGACGACCGGGCGGGTGATTTTT
GCTATTGCCGGCGTCTATGTGACGCAGAGTCTGGTATCGGCGCTGTCTATGCAGTCCTTA
CCCGCGCTGGTGCGCGCTGCTGGCGGTTCGCTGGCGCTTGCCGGTGCGACAACCCTGTTT
ATGCTGCCCTGGGCGCTGAAGTTTATTTGGGCGCCGTGGATCGAGCGCTGGCGGCTTCCG
CCCGGTAGCCAGGAACGCCGTTCCCGCATGTTAATCCTGCGTGGTCAGGTCGCGCTAGCG
GCGATCCTGACTATTGCCGCAGCGATTGGCTGGTTTGGGCGAGAAGGGGGATTCCCCGAT
ACGCAAATCGTCGCGTTATTTGTTCTGTTTATGGTGGCAGGCACGGTCGCCTCCACCATT
GATATCGCCAGCGACGGCTTTTGTGTCGATCAACTGACCCGCACGGGTTACGGCTGGGGA
AACAGCGTGCAGGTCGGCGGCAGCTATCTGGGAATGATGTGCGGCGGCGGGGTGTTCCTG
ATGCTGTCGGCGGCATCCGGCTGGCCTGTCGCCATGCTGATGATGGCGGTGCTGATTATG
GCGCTGTCACTCCCGCTGTGGCGCATTACGGAGCCGACGCGAACAGCGACTATCCCGCAT
GTTCCGGCGTTAGGTTATGCGCTAAGGAGGAAGCAGGCGCGCCTGGGCTTACTGCTGGTA
TTGATGCTGAATTCAGGCATGCGGTTTGTGCTGCCTCTTCTGGCACCGCTGTTGTTGGAT
CATGGGTTGAGCATGTCCGCATTGGGCGCGCTGTTCAGCGGCGGCAATATTGCAGCGGGC
ATAGCAGGAACGCTGGCCGGCGGATTGCTGATGAAATACACCTCACCCGGCAGAGCGCTG
TTGACGGCTTATGGCGTCCAGGGGATCGCGCTGCTGGCGGTGGTGATGACGCTCATGATG
GCGCCGGGTCATCTGCTGCTGCAGATTCTCCAGTGTCTGGTCATTGTCCAGTCCATTTCG
CTGGCCTGCGCGCTGGTCTGTCTTTACGCCACGCTGATGTCGCTTTCATCGCCTTTGCAG
GCCGGTGTCGACTTCACCCTCTTTCAATGTACTGACGCGGCAATCGCCATTCTGGCTGGC
GTTATCGGTGGCGTTGTTGCTCAACATTTTGGCTATGCGGCCTGCTTCCTGTTTGCCGGG
GCATTCACGTTGCTGGCGGCGTGGGTTGCTTATATCCGGCTGCATTCGGCAAGAGAACTG
ATGACAAGCGCAATTGATTGA
>IAL7250_Cromossomo_contig_1_polypolish.fasta_00138 ybtS
ATGAAAATCAGTGAATTTCTACATCTGGCGTTACCAGAGGAACAATGGCTACCGACGATT
TCTGGCGTTTTACGCCAGTTCGCAGAAGAAGAGTGTTATGTCTATGAGCGTCAACCCTGT
TGGTATTTAGGCAAAGGGTGCCAGGCACGGCTGCACATTAATGCCGACGGAACGCAGGCG
ACATTTATTGATGATGCTGGGGAGCAAAAATGGGCGGTGGATTCCATTGCCGACTGCGCG
CGTCGTTTTATGGCGCATCCTCAGGTGAAAGGACGTCGGGTATATGGACAGGTTGGGTTC
AACTTTGCGGCGCATGCGCGGGGGATTGCCTTTAACGCCGGGGAGTGGCCGCTGCTGACG
TTAACCGTTCCCCGTGAAGAACTTATTTTTGAAAAGGGAAATGTCACCGTTTATGCGGAC
TCCGCCGACGGGTGCCGACGTTTGTGCGAGTGGGTAAAAGAGGCCGGTACAACGACGCAG
AACGCACCACTGGCGGTGGATACCGCCCTCAATGGTGAGGCATATAAACAACAGGTTGCG
CGCGCCGTTGCGGAGATCCGCCGTGGCGAGTATGTCAAAGTGATTGTCTCGCGCGCCATT
CCCCTGCCATCGCGGATTGATATGCCCGCCACGCTGTTATACGGGCGGCAGGCAAACACG
CCTGTGCGCTCGTTTATGTTCCGTCAGGAAGGACGCGAAGCGCTGGGCTTTAGCCCGGAA
CTGGTGATGTCAGTGACGGGCAATAAAGTGGTCACTGAACCGCTTGCGGGCACCCGCGAT
CGCATGGGAAACCCGGAGCATAATAAGGCGAAAGAGGCAGAACTGCTGCACGACAGTAAA
GAGGTGCTTGAGCATATCCTTTCTGTCAAAGAAGCTATTGCTGAACTGGAGGCTGTTTGC
CAGCCGGGCAGCGTGGTGGTTGAAGATTTAATGTCGGTTCGCCAGCGCGGCAGCGTTCAG
CATCTGGGGTCTGGCGTGAGCGGTCAGCTTGCGGAAAACAAGGATGCCTGGGATGCGTTT
ACCGTGCTGTTTCCGTCGATTACCGCCTCAGGTATCCCTAAAAATGCTGCTCTGAACGCG
ATTATGCAAATTGAGAAGACGCCGCGAGAGCTTTATTCCGGCGCAATCCTGCTGCTGGAC
GATACGCGCTTTGATGCGGCGCTAGTTCTGCGTTCCGTATTTCAGGATAGCCAGCGCTGC
TGGATACAGGCGGGGGCGGGAATCATCGCGCAATCTACGCCGGAACGCGAACTGACAGAA
ACCCGGGAGAAATTAGCGAGCATTGCGCCCTATTTAATGGTGTAG
>IAL7250_Cromossomo_contig_1_polypolish.fasta_00139 group_3716
ATGCTGGCGCTGAATATCAACCCGGTACAGCAGCGGGCTGCTGTACGTGGCTCACGAACA
CCGGAGAAAGTTTTTAAAAACGTGGCGCTGGCGTGGCATAAAAGTAACAGGAAATGGTCG
CAGAACACCGCCGACCGTCTGCTTGCCAGCCTGAACAATCACATCTTTCCGGTCATCGGG
AACCTACCTGTATCAGAACTTAAACCCCGTCATTTCATTGACCTGCAGAAAGGGATCGAG
GAAAAAGGTCTGCTGGAGGTTGCGTCCCGCACACGGCAGCACCTGAGTAACATAATACGC
CATGCGGTCCATCAGGAGTTAATCGATACGAACCCTGCAGCAAACCTTGGCGGCGTGACC
ACACCTCCTGTCAGACGGCACTATCCTGCCCTGCCGCTGGAGCGGCTGCCTGAACTGCTT
GAACGTATTGGGGCATATCATCAGGGCCGTGAACTGACCCGGCATGCCGTTCTGCTGATG
CTGCATGTGTTCATTCGCTCCAGTGAACTGCGTTTCGCCCGCTGGTCAGAGATTGATTTC
ACAAACCGAGTCTGGACGATACCCGCGACGCGAGAACCCATTATTGGCGTGCATTATTCC
GGCCGCGGGGCAAAAATGCGAATGCCGCATATCGTCCCCCTCTCAGAACAGTCCATCGCC
ATTCTGAAACAGATTAAGGATATCACCGGTAATAATGAACTGATCTTCCCCGGCGACCAT
AACCCGTATAAGCCAATGTGTGAAAACACGGTCAATAAGGCACTGCGGGTGATGGGTTAC
GACACGAAAAAGGATATCTGCGGTCACGGCTTCCGGGCAATGGCATGCAGTGCGCTGATG
GAATCGGGTTTATGGGCAAAGGACGCAGTAGAACGCCAGATGAGTCATCAGGAGCGCAAT
ACCGTGCGCATGGCTTATATTCATAAGGCAGAGCACCTGGAAGCCCGCAAAGCGATGATG
CAGTGGTGGTCGGATTATCTGGAAGCATGCCGAGAATCTTATGCACCGCCTTATACAATT
GGTAAAAATAAGTTTATCCCATAG
>IAL7250_Cromossomo_contig_1_polypolish.fasta_00141 mtfA
ATGATTAAGTGGCCCTGGAAAGTACAAGAATCAGCACATCAAACTGCCCTTCCCTGGCAG
GAAGCACTATCGATCCCCCTTTTAACGTGTCTGACGGAACAGGAACAAAGCAAATTAGTC
ACTCTTGCCGAACGTTTTTTACAGCAAAAACGGCTTGTTCCTTTACAGGGCTTTGAGCTG
AATTCATTAAGAAGCTGCCGGATAGCACTTCTATTTTGCCTGCCCGTTCTGGAGTTAGGA
CTGGAATGGCTGGATGGTTTTCATGAAGTCTTAATTTATCCTGCGCCATTTGTGGTCGAT
GATGAATGGGAAGACGATATCGGTCTGGTGCATAACCAACGTATTGTTCAGTCAGGTCAG
AGCTGGCAGCAAGGGCCTATCGTTTTGAACTGGTTGGATATACAAGATTCTTTTGATGCT
TCTGGTTTTAACCTGATTATTCATGAAGTCGCTCATAAGCTGGACACCCGTAACGGCGAT
CGCGCCAGCGGAGTTCCCTTTATTCCGTTGCGTGAGGTTGCTGGCTGGGAACACGATCTT
CATGCTGCAATGAACAACATTCAGGAAGAAATCGAATTGGTTGGCGAGAATGCGGCGAGC
ATCGATGCTTATGCTGCCAGTGATCCTGCTGAATGTTTTGCCGTACTTTCTGAATATTTC
TTTAGCGCCCCAGAACTTTTTGCTCCTCGTTTCCCTTCATTGTGGCAACGTTTCTGCCAA
TTTTATCAACAAGATCCTTTGCAGAGACTGCATCACGCTAATGATACAGACTCGTTTTCG
GCGACGAATGTTCATTAA
>IAL7250_Cromossomo_contig_1_polypolish.fasta_00143 cybB_2
ATGAACCGATTCTCAAAAACTCAAATTTATTTACATTGGATAACGCTGCTTTTCGTTGCA
ATAACCTATGCCGCGATGGAACTCCGTGGCTGGTTTCCTAAAGGTAGTAGTACTTATCTG
CTGATGCGAGAAACACATTACAATGCGGGTATATTCGTTTGGGTGTTAATGTTTTCACGC
CTGATTATAAAACACCGTTATAGTGATCCTTCTATTGTACCACCGCCACCTGCCTGGCAA
ATGAAAGCGGCTTCGCTAATGCACATCATGCTTTATATAACCTTCCTTGCACTTCCTCTG
CTGGGGATTGCTTTAATGGCTTACAGTGGAAAATCGTGGAGTTTCCTTGGTTTCAATGTG
TCTCCCTTTGTTACCCCAAACAGCGAAATTAAAGCACTGATAAAAAATATTCACGAAACC
TGGGCAAATATAGGTTACTTTTTAATCGCAGCTCACGCTGGCGCAGCACTCTTTCATCAC
TACATTCAGAAAGATAATACTCTGTTACGAATGATGCCTCGCCGCAAATAA
>IAL7250_Cromossomo_contig_1_polypolish.fasta_00144 zinT
ATGACTCTGGAGGAAACTGTTTTGGCGATTCGTCTTCACAAACTGGCTGTTGCTTTAGGT
GTCTTTATGGTTAGCGCTCCTGCCTTTTCGCATGGTCATCACTCACACGGCAAACCCTTA
ACAGAGGTCGAACAAAAAGCTGCTAATGGTGTTTTTGATGATGCCAATGTACAAAACCGA
AAGCTGAGTGACTGGGATGGAGTCTGGCAATCCGTTTATCCTTTACTGCAAAGTGGCAAA
CTTGACCCCGTCTTTCAGAAGAAAGCGGATGCAGATAAAACTAAAACATTTGCTGAAATT
AAAGATTATTATCACAAAGGTTATGCGACAGATATCGAGATGATTGGCATTGAGGACGGC
ATTGTTGAATTCCATAGAAATAATGAAACAACATCCTGTAAATATGATTACGATGGATAC
AAAATACTCACCTATAAATCAGGCAAGAAAGGCGTTCGTTACTTATTCGAATGTAAAGAT
CCTGAAAGCAAAGCCCCTAAATATATACAATTTAGCGATCATATAATTGCACCACGAAAA
TCATCTCATTTTCACATTTTTATGGGTAATGATTCACAGCAATCTTTATTAAATGAAATG
GAAAACTGGCCAACGTATTATCCATATCAGTTGAGTAGCGAAGAAGTGGTCGAGGAAATG
ATGTCTCATTGA
>IAL7250_Cromossomo_contig_1_polypolish.fasta_00145 msrQ
ATGCGTCTGACAGCAAAACAGGTGACATGGCTGAAAGTTAGCCTGCATCTTGCCGGATTG
TTGCCGTTTCTCTGGCTGGTCTGGGCGATCAATCACGGTGGACTGGGTGCCGATCCGGTG
AAAGATATTCAGCATTTTACCGGTCGCACTGCACTGAAATTTTTGCTGGCGACCTTGTTA
ATCACACCTCTGGCACGCTACGCAAAACAGCCGTTATTGATACGCACTCGCCGCCTGTTA
GGCTTATGGTGCTTTGCCTGGGCGACACTGCATTTAACCAGTTACGTATTGCTGGAGCTG
GGCGTGAATAATCTGGCGTTATTAGGCAAGGAGTTAATTACCCGGCCTTATTTAACGTTA
GGAATTATCAGCTGGGTTATTTTGCTTGCTTTAGCGTTTACTTCAACCCAGGCGATGCAG
CGAAAACTCGGCAAGCACTGGCAACAGTTGCATAATTTCGTCTATCTTGTCGCGATCCTG
GCCCCAATACATTATCTGTGGTCAGTGAAGATTATTTCACCGCAGCCGCTCATCTACGCT
GGGCTGGCTTTACTGCTTTTAGCCTTACGGTATAAGAAGTTGCGTTCCCTTTTTAACCGG
TTACGCAAGCAGGTTCACAACAAATTATCTGTATAA
>IAL7250_Cromossomo_contig_1_polypolish.fasta_00146 msrP
ATGAAAAAGAATCAATTTTTAAAAGAATCAGATGTTACGGCCGAGTCGGTATTCTTTATG
AAGCGTCGGCAGGTGTTAAAAGCACTGGGCATCAGTGCAACTGCACTTTCTTTGCCTCAC
GCTGCGCATGCCGATCTGCTTAGCTGGTTTAAAGGGAACGATCGCCCGCCCGCCCCCGCC
GGAAAAGCGCTGGAGTTCAGCAAGCCTGCCGCCTGGCAAAATAACCTGCCACTGACGCCA
GCAGATAAAGTTTCCGGTTATAACAACTTCTATGAATTCGGGCTGGATAAAGCCGATCCC
GCCGCTAATGCTGGTAGCCTGAAAACCGATCCATGGACACTGAAAATCAGCGGCGAAGTG
GCAAAACCATTGACCCTCGATCATGATGACTTAACCCGTCGCTTCCCGCTGGAAGAGCGT
ATTTATCGTATGCGCTGCGTGGAAGCGTGGTCGATGGTGGTGCCGTGGATTGGTTTTCCG
CTGCACAAATTGCTGGCGCTTGCCGAACCTACCAGCAATGCGAAGTATGTCGCTTTCGAA
ACAATTTATGCACCGGAACAGATGCCAGGCCAGCAGGACCGCTTTATCGGTGGTGGGCTG
AAATATCCTTATGTCGAAGGATTGCGTCTCGACGAAGCAATGCATCCGCTCACACTGATG
ACCGTGGGTGTTTATGGCAAGGCGTTACCGCCACAAAATGGCGCGCCGGTACGACTGATT
GTGCCGTGGAAATATGGCTTTAAAGGGATTAAATCGATAGTCAGTATTAAGCTGACCCGC
GAGCGTCCGCCAACCACCTGGAATCTGGCAGCGCCTGACGAATACGGTTTTTACGCCAAC
GTTAATCCGCATGTTGATCACCCGCGCTGGTCACAGGCTACCGAACGATTTATTGGTTCA
GGCGGCATCCTCGATGTTCAGCGCCAGCCAACGCTACTGTTTAATGGTTACGCCGACCAG
GTGGCATCGCTGTATCGTGGCCTGGATTTGCGGGAGAATTTCTGA
>IAL7250_Cromossomo_contig_1_polypolish.fasta_00147 hiuH
ATGTTAAAGCGTTATTTAGTACTCTCGGTAGCAACGGCAGCATTTTCATTACCTTCTTTG
GTTAATGCCGCACAACAAAACATTCTTAGCGTGCACATTTTGAACCAGCAAACAGGAAAA
CCCGCTGCTGACGTGACAGTCACTCTTGAAAAGAAGGCGGATAACGGCTGGTTACAACTT
AATACCGCCAAAACAGATAAGGATGGACGAATTAAGGCACTGTGGCCCGAGCAAACTGCA
ACTACGGGCGATTACCGTGTCGTATTTAAAACCGGGGACTATTTCAAGAAACAAAATCTT
GAAAGTTTCTTCCCTGAGATCCCCGTTGAATTTCATATTAATAAAGTGAACGAGCATTAT
CATGTGCCTTTATTACTTAGCCAATATGGGTATTCAACCTATCGTGGCAGTTAA
>IAL7250_Cromossomo_contig_1_polypolish.fasta_00148 hprR
ATGAGTTTTGAGGATAGCGAAAAAGCGTCCAGGGTAACCTTACAGCAGCATTACAATTTT
GTAATGAACCAGGCTGTTTCTATAACATATGATTTATGGCATATTATTTTCATGAAGATT
CTACTTATTGAAGATAATCAAAGGACCCAGGAATGGGTAACGCAGGGGCTTTCCGAAGCG
GGTTATGTCATCGATGCCGTTTCTGATGGCAGAGATGGGCTTTATCTTGCGCTGAAGGAT
GATTATGCATTGATCATTCTGGATATTATGCTTCCGGGTATGGATGGCTGGCAGATCTTA
CAAACGTTAAGAACAGCAAAGCAAACCCCTGTTATTTGCCTTACTGCAAGGGATTCTGTC
GATGACAGAGTCAGAGGGCTGGACAGTGGGGCAAATGATTATCTGGTAAAACCTTTTTCA
TTTTCTGAGTTGCTGGCAAGGGTTCGGGCACAATTAAGGCAACATCACGCTTTGAATTCA
ACATTAGAAATCAGCGGCTTAAGAATGGACTCTGTTAGTCAAAGTGTGAGCAGGGACAAT
ATCAGTATTACACTGACGCGCAAGGAGTTTCAGTTACTTTGGCTACTGGCCTCCAGAGCT
GGCGAAATTATACCCAGAACGGTTATTGCGAGTGAAATTTGGGGAATCAACTTTGATAGT
GATACCAATACGGTGGACGTCGCCATTCGCAGGCTCCGCGCAAAAGTTGATGATCCTTTT
CCTGAAAAGCTAATCGCCACAATCCGGGGGATGGGCTATTCATTCGTAGCGGTAAAAAAA
TAA
>IAL7250_Cromossomo_contig_1_polypolish.fasta_00149 hprS
ATGAAAAGATTATCTATAACCGTCCGTTTAACCTTGCTTTTTATATTGCTGCTGTCTGTT
GCTGGCGCTGGAATTGTCTGGACTCTCTATAATGGCCTGGCAAGTGAGTTGAAATGGCGC
GATGATACAACACTCATTAACCGGACAGCACAGATCAAGCAGTTGTTAATTGATGGGGTA
AATCCAGATACGTTACCTGTGTACTTTAACCGGATGATGGATGTTAGTCAGGATATCTTG
ATCATTCATGGTGATAGCATCAATAAAATTGTTAACCGGACAAATGTCAGTGATGGCATG
TTAAATAACATACCTGCTAGTGAGACAATCAGCGCAGCTGGCATTTACAGAAGCATTATT
AATGACACAGAGATAGATGCTTTACGAATTAATATTGATGAAGTTTCGCCATCATTAACG
GTTACTGTGGCTAAATTGGCTTCAGCCAGACATAACATGCTTGAACAGTATAAAATCAAT
AGCATTATAATTTGCATTGTCGCCATTATACTGTGCTCAGTATTAAGTCCGCTGTTAATC
CGAACGGGGTTACGAGAGATCAAAAAGTTGAGTGGTGTAACGGAAGCGCTGAATTATAAC
GATAGCCGGGAGCCTGTTGAGGTTAGTGCATTACCGAGAGAACTAAAACCTCTTGGGCAG
GCGTTGAATAAAATGCATCATGCTTTAGTCAAAGATTTTGAGCGTCTAAGTCAGTTTGCT
GACGATCTCGCTCATGAACTTAGAACGCCAATTAATGCATTACTGGGTCAGAATCAGGTT
ACGCTCAGTCAAACCAGAAGTATCGCTGAATATCAAAAAACAATTGCCGGAAACATTGAA
GAGCTGGAAAATATTTCGCGGTTAACAGAGAACATACTGTTTCTTGCCAGGGCAGATAAA
AACAATGTTTTGGTGAAACTGGACTCGCTTTCTCTCAATAAGGAAGTCGAAAATTTGTTG
GACTATCTTGAATATCTTTCAGACGAGAAAGAGATTTGCTTTAATGTCGAGTGCAATCAG
CAAATCTTTGCGGATAAAATTTTACTGCAACGAATGTTATCGAATCTTATTGTTAACGCT
ATTCGATATTCGCCAGAAAAATCGCGTATTCATATAACCAGTTTTCTTGATACCAACAGC
TATCTTAATATTGATATCGCCAGCCCTGGAACGAAAATTAATGAGCCTGAAAAACTCTTC
CGTAGATTTTGGCGGGGAGATAATTCGCGTCATTCCGTAGGTCAGGGACTTGGTCTTTCT
TTAGTCAAAGCGATTGCCGAATTACATGGGGGAAGTGCTACGTATCACTATCTCAATAAG
CATAATGTGTTCCGGATTACGTTACCGCAAAGAAATTAA
>IAL7250_Cromossomo_contig_1_polypolish.fasta_00150 hchA
ATGACTGTTCAAACAAGTAAAAATCCGCAGGTCGATATTGCTGAAGATAATGCATTCTTT
CCTTCAGAATATTCGCTTAGCCAATATACCAGTCCTGTCTCTGATCTTGATGGCGTGGAC
TATCCAAAACCTTATCGCGGTAAACATAAAATTCTGGTGATCGCCGCGGACGAACGTTAT
TTGCCGACCGATAACGGAAAACTGTTCTCGACCGGTAACCATCCGATTGAAACGTTGCTG
CCGTTGTATCATCTCCATGCTGCAGGTTTCGAATTCGAAGTGGCGACCATTTCCGGTCTG
ATGACCAAGTTTGAATACTGGGCTATGCCGCACAAAGATGAAAAAGTAATGCCATTCTTT
GAGCAGCATAAATCGTTGTTCCGCAATCCGAAGAAACTCGCGGATGTTGTCGCCAGCCTC
AACGCTGATAGCGAATATGCAGCAATCTTTGTTCCTGGTGGTCATGGCGCACTTATTGGT
TTACCTGAAAGCCAGGACGTAGCTGCCGCTTTACAGTGGGCAATCAAAAATGACCGTTTT
GTTATCTCCCTTTGCCACGGCCCGGCGGCTTTTCTGGCGCTTCGCCACGGCGATAACCCA
CTGAATGGTTATTCCATTTGCGCATTCCCAGACGCCGCAGACAAACAAACGCCAGAGATT
GGCTATATGCCGGGTCATCTCACCTGGTACTTCGGCGAAGAACTGAAGAAAATGGGCATG
AACATCATTAATGACGACATCACCGGGCGAGTACATAAGGACCGTAAACTTCTCACCGGC
GACAGTCCTTTTGCAGCGAATGCGTTGGGTAAACTGGCGGCGCAGGAAATGCTGGCAGCT
TACGCGGGTTAA
>IAL7250_Cromossomo_contig_1_polypolish.fasta_00151 group_1191
ATGAAAAGAAAAGTTCTGGCAATGCTGGTCCCGGCGTTATTAGTTGCTGGCGCAGCAAAT
GCGGCTGAAATTTATAATAAAGATGGCAATAAAGTTGATTTCTACGGCAAGATGGTTGGC
GAACGCATCTGGTCAAATACTGATGATAATAACAGCGAAAACGAAGATACCTCCTATGCT
CGTTTCGGTGTTAAAGGTGAAACCCAAATCACCAGCGAACTGACTGGTTTTGGTCAGTTT
GAATACAACCTCGACGCCAGCAAGCCCGAAGGTGAAAACCAGGAAAAAACCCGTTTAACC
TTCGCCGGTTTGAAATATAACGAGTTAGGATCATTTGACTATGGCCGTAACTACGGTGTT
GCTTATGATGCCGCAGCTTATACCGATATGTTAGTTGAATGGGGTGGCGATTCCTGGGCT
TCCGCTGACAACTTCATGAATGGTCGTACCAACGGTGTTGCAACCTACCGTAACTATGAT
TTCTTTGGCCTGGTTGATGGTCTTGATTTTGCGATTCAGTACCAAGGCAAAAACAGCAAC
CGTAGCACTAAGAAACAAAATGGTGACGGCTATGCGTTGTCTGTAGACTATAACATCAAT
GGTTTTGGTATCGTTGGTGCATATAGCAAATCTGATCGCACCAACGATCAAGTTGCCGAT
GGAAACGGTTCAAATGCTGAACTGTGGTCGTTGGCTGCAAAGTATGACGCGAACAATGTC
TACGCAGCTGTAATGTACGGCGAAACTCGTAATATGACTCCGGGTTCTATTGATACAGGT
GTTGCCGATCGAGAAGGCAATACAATAATGCGTGATCAACTTATCAATGAAACCCAGAAC
TTTGAAGCGGTTGTTCAGTATCAATTCGACTTTGGTCTGCGTCCGTCCTTAGGTTATGTG
TACTCTAAAGGTAAAGATATCAAAGGGGTACCTGGACATAGATATGTTGACGCTGACCGT
GTGAACTACATTGAAGTTGGTACCTGGTACTACTTTAATAAGAACATGAACGTTTATACT
GCATACAAATTCAACATGCTGGATAAAGATGACGCCGCCATTACTGGCGCAGCAGCTGAT
GACCAGTTTGCAGTTGGTATCGTCTACCAGTTCTAA
>IAL7250_Cromossomo_contig_1_polypolish.fasta_00152 yedR
TTGACTGGCTCATCCAATGTGGAAAAATGTGACTTTTATCACATAATAGTACTAAGTCTG
AATTTTCCGGGTTATCTCAAAATGGAATACGGTTCGACAAAGATGGAAGAGAGACTCTCT
CGCAGCCCTAGTGGCAAACTGGCTTTGTGGGCTTTCTATACATGGTGTGGCTATTTCGTC
TGGGCAATGGCGCGTTACATCTGGGTGATGAGCCGGATCCCCGATGCCCTCGTGTCGGGA
TTTGAAAGCGATTTAGGCTCTACCGCGGGAAAGTGGTTAGGGGCACTGGTCGGATTTTTA
TTTATGGCTCTGGTCGGGGCATTGTTAGGCAGCATTGCCTGGTACACCCGACCTCGTCCC
GCACGTAGCAGACGCTATGAATAA
>IAL7250_Cromossomo_contig_1_polypolish.fasta_00153 yedJ
ATGGACTTACAACACTGGCAGGCACAGTTCGAAAACTGGTTGAAAAACCATCATCAGCAC
CAGGACGCGGCCCATGACGTGTGTCATTTTCGCCGCGTCTGGGCTACGGCACAGAAGCTG
GCGGCAGATGATGACGTCGATATGCTGGTGATTTTAACAGCCTGTTATTTTCACGATATT
GTGAGCCTGGCGAAAAATTATCCGCAAAGGCAGCGTTCTTCAATCCTGGCGGCAGAAGAG
ACGCGTCGCCTGCTCCGTGAAGAGTTCGTGCAATTTCCGGCGGAGAAAATCGAGGCCGTT
TGTCATGCCATTGCCGCTCACAGTTTCAGCGCGCAAATCGCCCCCTTAACCACGGAAGCT
AAAATCGTCCAGGATGCGGATCGGCTGGAAGCCCTGGGGGCGATTGGCCTGGCGCGCGTG
TTTGCCGTTTCAGGGGCATTGGGCGTGGCGCTGTTTGATGGCGAAGATCCGTTCGCACAG
TATCGCCCGCTTGATGATAAACGCTACGCGCTGGATCATTTCCAGACTAAGTTGTTGAAG
CTACCGCAAACCATGCAAACCGTAAGAGGCAAGCAGCTGGCGCAGCACAACGCGCAATTT
TTAGTCGAGTTTATGGCGAAGCTCAGTGCCGAACTGGCGGGGGAGAATGAAGGTGTCGAT
CACAAGGTGATAGATGCGTTTTCACCCGCGGGCTGA
>IAL7250_Cromossomo_contig_1_polypolish.fasta_00154 dcm
ATGCAGGAAAATATATCAGTAACCGATTCATACAGCACCGGGAATGCCGCACAGGCAATG
CTGGAGAAACTGCTGCAAATTTATGATGTTAAAACGCTGGTGGCTCAGCTTAATGGTGTG
GGTGAGAATCACTGGAGCGCGGCAATTTTAAAACGTGCGCTGGCGAATGACTCGGCATGG
CACCGTTTAAGTGAGAAAGAGTTCGCCCATCTGCAAACGTTGTTACCCAAACCACCGGCA
CATCATCCGCATTATGCGTTTCGCTTTATCGATCTATTTGCCGGAATTGGCGGCATCCGT
CGCGGTTTTGAATCGATTGGCGGACAGTGCGTGTTTACCAGCGAATGGAACAAACATGCG
GTACGCACTTATAAAGCCAATCATTATTGCGACCCGGCGACGCATCATTTTAATGAAGAT
ATCCGCGACATCACCCTCAGCCATAAAGAAGGCGTGAGTGATGAGGCGGCGGCGGAACAT
ATTCGTCAACACATTCCTGAACACGATGTTTTACTGGCCGGTTTCCCTTGTCAGCCATTT
TCGCTGGCTGGCGTATCGAAAAAGAACTCGCTCGGGCGGGCGCACGGTTTTGCCTGCGAT
ACTCAGGGCACGCTGTTCTTTGATGTGGTGCGCATTATCGACGCGCGTCGTCCGGCGATG
TTTGTGCTCGAAAACGTCAAAAACCTGAAAAGCCACGACCAGGGTAAAACGTTCCGCATC
ATCATGCAGACGCTGGACGAACTGGGCTATGACGTGGCTGATGCAGAAGATAACGGGCCG
GACGATCCGAAAATCATCGATGGTAAACATTTTCTGCCGCAGCACCGTGAACGCATCGTG
CTGGTGGGTTTTCGTCGCGATCTTAACCTGAAAGCCGATTTTACTCTGCGTGATATCAGC
GGATGTTTCCCTGCGCAGCGAGTGACGCTGGCGCAGCTGCTGGACCCGATGGTCGAGGCG
AAATATATCCTGACGCCGGTACTGTGGAAGTACCTCTATCGATATGCGAAAAAACATCAG
GCGCGCGGTAACGGCTTCGGTTATGGAATGGTTTATCCGAACAATCCGCAAAGCGTCACC
CGTACGCTGTCTGCGCGTTATTACAAAGATGGCGCGGAAATTTTAATCGATCGCGGATGG
GATATGGCCACGGGTGAAAAAGACTTTGACGATCCGCTGAATCAGCAACATCGTCCACGT
CGGTTAACGCCTCGGGAATGCGCGCGCTTAATGGGTTTTGAAGCGCCGGGAGAAGCGAAA
TTCCGCATTCCGGTTTCGGACACTCAGGCCTATCGCCAGTTCGGTAACTCGGTGGTCGTG
CCGGTCTTTGCCGCGGTGGCAAAACTGCTTGAGCCAAAAATCAAACAGGCGGTGGCGTTG
CGTCAGCAAGAGGCACAACATGGCCGATGTTCACGATAA
>IAL7250_Cromossomo_contig_1_polypolish.fasta_00155 vsr
ATGGCCGATGTTCACGATAAGGCCACACGCAGCAAAAATATGCGCGCGATTGCCACGCGT
GATACGGCGATTGAGAAGCGCCTCGCCAGTTTGTTAACCGGGCAGGGACTGGCGTTTCGC
GTTCAGGACGCCAGTCTGCCCGGACGCCCGGATTTTGTCGTTGATGAATATCGCTGCGTG
ATATTTACCCATGGCTGCTTCTGGCATCATCATCACTGCTATCTGTTTAAAGTGCCTGCG
ACTCGAACCGAGTTCTGGCTGGAGAAGATAGGTAAAAATGTTGAGCGCGATCGCCGCGAT
ATCAGTCGCTTGCAGGAACTCGGCTGGCGCGTATTGATTGTCTGGGAGTGCGCGTTACGT
GGGCGCGAGAAGCTGACGGATGAAGCGCTTAGCGAGCGTCTGGAAGAGTGGATCTGCGGC
GAAGGTGCCAGCGCGCAGATCGACACGCAGGGGATTCATTTACTCGCTTGA
>IAL7250_Cromossomo_contig_1_polypolish.fasta_00156 yedA
ATGCGTTTCCGCCAGTTATTACCGCTTTTTGGCGCGCTGTTTGCGTTGTATATCATTTGG
GGCTCAACCTATTTTGTCATTCGGATTGGCGTGGAAAGCTGGCCTCCATTAATGATGGCG
GGCGTTCGATTCCTGGCAGCCGGTATTTTATTGCTGGCATTTTTGCTACTGCGCGGACAC
AAGCTCCCCCCGCTACGTCCGCTGCTCAATGCCGCGCTGATTGGCCTGTTATTGCTGGCT
GTCGGTAATGGCATGGTGACGGTTGCCGAACATCAAAATGTTCCTTCCGGCATCGCCGCC
GTAGTGGTTGCAACCGTGCCCCTCTTTACCCTGTGCTTCAGCCGCCTGTTTGGCATTAAA
ACGCGCAAACTGGAATGGGTGGGTATTGCCATTGGGCTTGCCGGAATCATCATGCTCAAT
AGCGGTGGAAATTTAAGCGGCAATCCGTGGGGCGCGATTCTGATTTTAATCGGCTCGATT
AGCTGGGCGTTTGGCTCAGTTTATGGCTCGCACATTACCTTACCTGTAGGGATGATGGCG
GGTGCGATTGAGATGCTGGCGGCAGGCGTGGTGTTAATGATCGCGTCGATGATTGCGGGT
GAAAAACTGACGGCGCTCCCTTCCCTTTCAGGCTTCCTTGCGGTCGGCTATCTGGCGCTG
TTTGGTTCGATTATCGCCATCAACGCTTATATGTATTTAATCCGCAACGTCAGTCCGGCT
CTCGCCACCAGCTACGCCTACGTTAACCCGGTGGTCGCGGTCTTGCTGGGTACGGGACTG
GGTGGAGAGACGCTTTCGAAGATTGAATGGCTGGCGCTCGGCGTAATTGTCTTCGCGGTG
GTGCTGGTCACGTTGGGAAAATATCTCTTTCCGGCAAAACCCGTAGTTGCGCCAGTTATT
CAGGACGCATCAAGCGAGTAA
>IAL7250_Cromossomo_contig_1_polypolish.fasta_00157 group_2688
ATGCTTTTGGCCGGGAGTAGTTTACTGACGTTGCTCGATGATATCGCCACACTGCTGGAC
GATATCTCCGTGATGGGCAAACTGGCGGCGAAGAAAACCGCCGGTGTATTAGGGGATGAC
TTATCGCTCAATGCGCAACAAGTTTCAGGTGTGCGGGCCAACCGGGAACTTCCCGTGGTC
TGGGGCGTGGCGAAAGGATCGCTGATCAATAAAGTGATTCTGGTGCCACTGGCGCTGATT
ATCAGTGCGTTTATCCCGTGGGCGATTACGCCATTGTTGATGATCGGTGGCGCGTTTCTC
TGCTTTGAAGGGGTAGAGAAAGTGCTGCATATGCTGGAGGCGCGTAAACATAAAGAAGAT
CCGGCGCAGAGTCAGCAGCGTCTGGAGAAGCTGGCGGCGCAGGATCCGCTGAAGTTTGAA
AAGGACAAAATAAAAGGGGCGATTCGTACCGATTTTATATTGTCTGCGGAAATCGTCGCC
ATCACGCTGGGGATTGTGGCCGAAGCGCCGTTGCTTAATCAGGTGCTGGTGCTTTCAGGC
ATCGCGCTGGTAGTGACCGTGGGCGTCTACGGTCTGGTAGGGGTTATCGTTAAGATTGAT
GACCTGGGGTATTGGCTGGCGGAAAAATCCAGCGCGCTGATGCAGGCATTAGGTAAAGGA
TTATTGATTATCGCGCCCTGGCTGATGAAAGCGTTTTCGATTGTCGGCACGCTGGCGATG
TTCCTCGTCGGCGGCGGGATTGTGGTACATGGTATTGCGCCGCTGCATCACGCCATTGAA
CATTTCGCCGGGCAGCAAAGTGCAGTGGTGGCGATGATATTACCGACTGTTTTAAATCTG
ATTCTTGGATTTATCATCGGCGGCATCGTGGTGCTGGGAGTGAAAGCCGTAGCAAAAATG
CGCGGTCAGGCACATTAA
>IAL7250_Cromossomo_contig_1_polypolish.fasta_00158 group_2140
ATGAGCTTTATGGTTAGTGAGGAAGTTACGGTTAAAGAGGGCGGCCCGCGGATGATTGTC
ACTGGATACTCCAGCGGTATGGTTGAGTGTCGTTGGTATGACGGTTACGGGGTCAAGCGG
GAAGCTTTTCATGAAACCGAGCTTGTTCCAGGGGAGGGGAGTCGTTCTGCGGAAGAAGTT
TGA
>IAL7250_Cromossomo_contig_1_polypolish.fasta_00159 yedQ_2
GTGCAGCACGAGACAAAAATGGAAAACCAGAGCTGGTTGAAAAAACTCGCACGCCGCCTG
GGGCCTGGTCATATCGTTAATCTCTGCTTTATAGTGGTATTGCTTTTTTCCACCTTGCTC
ACCTGGCGTGAAGTAGTGGTGCTGGAAGATGCCTATATCTCCAGCCAGCGTAATCATCTG
GAAAACGTAGCCAACGCGCTCGATAAGCATTTGCAGTATAACGTCGACAAACTGATCTTT
TTGCGTAATGGCATGCGCGAAGCTCTCATAGCGCCACTGGATTTCACCTCTCTGCGTGAT
GCTGTAACCGAGTTCGAACAGCATCGCGACGAGCACGCCTGGAAAATCGAACTCAACCGA
CGGCGCACCCTGCCAGTCAATGGCGTGTCGGATGCATTAGTCAGCGAGGGGAATCTCCTG
TCTCGCGAAAATGAAAGCCTCGACAATGAAATTACCGCTGCACTGGAAGTTGGTTACTTG
CTGCGACTAGCGCACAACTCCTCGTCGATGGTTGAACAGGCGATGTATGTCTCGCGTGCC
GGATTTTACGTTTCGACGCAGCCGACCTTGTTTACGCGCAATGTTCCAACGCGTTATTAC
GGCTATGTCACCCAACCCTGGTTTATTGGCCATTCACAACGAGAAAATCGTCACCGCGCG
GTACGCTGGTTCACTTCGCAACCGGAACACGCCAGCAATACTGAACCGCAGGTTACCGTC
AGTGTTCCGGTAGACAGTAATAACTACTGGTATGGCGTGCTGGGGATGAGTATTCCCGTG
CGTACTATGCAGCAATTTTTAAGAAACGCCATCGATAAAAACCTCGATGGTGAGTATCAG
CTCTATGACAGTAAGCTGAGATTTTTGACCTCTTCCAATCCTGACCATCCAACAGGGAAT
ATTTTTGATCCTCGTGAACTGGCCTTGCTGGCGTAG
>IAL7250_Cromossomo_contig_1_polypolish.fasta_00160 yedQ_1
ATGGAACATGACACGCGGGGCGGCATTCGTATGGACAGTCGCTATGTTAGCTGGGAACGT
CTGGACCATTTCGACGGTGTGCTGGTGCGCGTCCATACGTTAAGCGAAGGCGTGCGCGGC
GATTTCGGCAGTATCAGCATTGCATTAACCCTGCTGTGGGCGCTCTTTACCACCATGTTA
CTCATCTCCTGGTATGTGATTCGCCGGATGGTCAGCAACATGTATGTTCTGCAAAGTTCG
TTGCAGTGGCAGGCGTGGCACGACACCTTAACCCGTTTATATAATCGTGGCGCACTGTTC
GAAAAAGCCCGTCCGCTCGCTAAATTGTGTCAGACGCACCAACATCCTTTTTCTGTCATT
CAGGTCGATCTTGACCATTTTAAAGCGATTAATGACCGCTTTGGTCATCAGGCGGGCGAC
CGTGTTCTTTCTCATGCTGCCGGATTAATTAGCAGTTCCTTGCGTGCGCAGGACGTTGCC
GGGCGGGTCGGTGGTGAGGAGTTTTGTGTGATTCTGCCAGGCGCGAGTCTGACGGAGGCT
GCGGAAGTCGCAGAACGTATTCGCCTGAAGTTAAATGAAAAAGAGATGTTGATTGCTAAG
AGTACGACGATACGCATCAGTGCCTCGTTGGGGGTAAGTAGCAGCGAGGAAACCGGTGAT
TATGATTTTGAACAATTCCAGTCACTGGCCGACCGTCGGCTTTATCTCGCTAAACAGGCT
GGGCGTAATCGGGTATTCGCGAGCGATAACGCTTAA
>IAL7250_Cromossomo_contig_1_polypolish.fasta_00161 yedP
ATGTTTTCAATTCAACAACCACTACTGGTTTTTAGCGATCTTGATGGCACCCTGCTGGAC
AGTCATAGTTATGACTGGCAACCGGCAGCCCCCTGGCTCACCCGTTTACGCGAAGCAAAT
GTTCCCGTCATTCTCTGTAGCAGTAAAACATCAGCGGAAATGCTGTACTTGCAAAAAACG
TTGGGGCTACAAGGTTTACCGCTGATTGCCGAAAATGGCGCAGTGATCCAGCTTGCTGAG
CAATGGCAGGAGATAGACGGTTTTCCACGCATCATCTCAGGTATTAGCCATGGCGAAATC
AGCCAGGTTTTAAATACGCTACGCGAGAAAGAACATTTTAAATTCACGACTTTTGATGAT
GTCGACGATGCAACTATCGCCGAATGGACGGGATTAAGCCGTAGCCAGGCGGCGCTGACG
CAGCTTCATGAGGCGTCGGTAACGCTAATCTGGCGCGACAGTGACGAGCGTATGGCACAA
TTTACCGCTCGTCTGAACGAACTGGGCTTACAGTTTATGCAAGGTGCGCGCTTCTGGCAC
GTCCTGGATGCCTCTGCCGGAAAAGATCAGGCTGCCAACTGGATTATCGCGACCTATCAA
CAATTGTCAGGCAAACGCCCAACCACACTTGGCCTGGGCGATGGGCCAAACGATGCGCCC
TTACTGGAGGTAATGGATTACGCGGTGATTGTGAAAGGGCTAAACCGTGAAGGGGTGCAT
CTGCATGATGAGGATCCGGCCCGCGTCTGGCGAACGCAGCGTGAAGGACCGGAAGGATGG
CGTGAAGGGCTGGACCATTTTTTCTCCGCCCGTTAA
>IAL7250_Cromossomo_contig_1_polypolish.fasta_00162 yodD
ATGAAAACCGCAAAAGAGTACAGCGATACCGCAAAACGTGAGGTCAGCGTCGATGTCGAT
GCCCTGCTGGCGGCGATCAATGAAATTAGCGAAAGCGAAGTTCATCGCAGCCAGAACGAT
TCTGAACACGTTAGCGTCGATGGACGTGAATATCATACATGGCGTGAATTGGCGGATGCC
TTCGAACTGGATATTCATGACTTCAGCGTCTCTGAAGTGAATCGTTGA
>IAL7250_Cromossomo_contig_1_polypolish.fasta_00163 dsrB
ATGAAGGTGAATGATCGGGTAACAGTCAAAACGGATGGCGGTCCGCGTCGTCCTGGCGTG
GTACTGGCAGTTGAGGAGTTTAGTGAAGGCACAATGTACCTGGTTTCGCTGGAAGACTAC
CCGCTCGGCATCTGGTTTTTTAATGAAGCAGGGCATCAGGACGGTATCTTTGTGGAGAAA
GCAGAGTAA
>IAL7250_Cromossomo_contig_1_polypolish.fasta_00164 rcsA
ATGTCAACGATTATTATGGATTTATGTAGTTACACCCGACTAGGTTTAACCGGGTATCTG
TTGAGTAGAGGGGTTAAAAAAAGAGAAATCAACGACATTGAAACCGTTGATGACCTTGCC
ATAGCTTGTGATTCACAGCGCCCTTCAGTGGTGTTTATTAATGAGGACTGTTTCATCCAT
GATGCTTCTAACAGTCAGCACATCAAGCACATCATTAATCAACATCCCAATACGTTATTT
ATCGTTTTTATGGCAATTGCCAATGTTCATTTTGATGAATATCTATTGGTCAGAAAAAAT
TTATTGATAAGTTCTAAATCGATTAAACCGGAATCTCTCGACGATATCCTTGGCGATATT
CTGAAAAAAGAGACAACGATAACCTCGTTTTTAAATATGCCGACGTTATCATTGAGCCGA
ACCGAATCGAGTATGTTGCGAATGTGGATGGCAGGTCAGGGAACCATTCAAATCTCTGAC
CAAATGAATATCAAAGCCAAGACCGTTTCATCGCATAAAGGTAATATTAAACGTAAGATC
AAAACGCATAATAAACAGGTTATCTACCATGTCGTCCGACTGACGGATAATGTGACTAAT
GGTATTTTTGTCAACATGCGCTAA
>IAL7250_Cromossomo_contig_1_polypolish.fasta_00165 fliR
ATGATGCAGGTGACAAGCGATCAATGGCTTTCCTGGTTAAGCCTGTACTTCTGGCCGTTA
CTGCGCGTGCTGGCGCTCATTTCTACCGCACCAATTCTGAGCGAACGCAGCGTGCCGAAA
CGGGTAAAACTGGGGCTGGCAATGATGATCACGTTCGCCATTGCCCCATCATTACCTGCC
AACGATGTTCCTGTTTTTTCGTTCTTTGCTCTGTGGCTGGCCGTGCAGCAGATCCTGATC
GGCATTGCGCTTGGTTTTACCATGCAATTTGCCTTTGCCGCTGTGCGAACCGCTGGCGAA
ATTATCGGTCTGCAAATGGGGCTGTCATTTGCGACGTTTGTCGATCCGGCCAGCCATCTC
AATATGCCCGTTTTAGCGCGTATCATGGATATGCTGGCGTTACTGCTGTTCCTGACATTT
AACGGTCATTTATGGTTGATTTCACTGCTGGTCGATACCTTTCACACCCTGCCTATTGGT
GGCGAACCGTTGAACAGCAATGCGTTTCTGGCACTCACCAAAGCAGGGAGTTTGATTTTC
CTTAACGGGCTGATGCTGGCGTTACCGCTCATTACTCTGCTGCTGACCCTGAATCTGGCA
TTAGGTTTACTGAATCGTATGGCCCCGCAATTATCCATTTTTGTTATTGGATTTCCATTA
ACTCTGACTGTCGGTATCTCTTTAATGGCGGCATTAATGCCGTTAATTGCGCCTTTTTGC
GAACATTTATTCAGTGAAATTTTTAATTTGCTGGCTGATATTATTAGTGAATTGCCATTA
ATATAA
>IAL7250_Cromossomo_contig_1_polypolish.fasta_00166 fliQ
ATGACACCTGAATCGGTCATGATGATGGGGACTGAAGCGATGAAAGTCGCGCTGGCACTG
GCTGCCCCGCTGTTGCTGGTGGCGCTGGTCACGGGTCTTATCATCAGTATTTTGCAGGCC
GCCACCCAGATTAACGAAATGACGCTGTCGTTTATTCCGAAAATCATCGCCGTATTTATC
GCCATTATTATTGCCGGACCGTGGATGCTCAATCTGTTGCTGGATTACGTCCGCACCTTG
TTCACTAACCTGCCGTATATCATCGGGTAG
>IAL7250_Cromossomo_contig_1_polypolish.fasta_00167 fliP
ATGCGTCGTTTATTGTCTGTCGCACCTGTCCTTCTCTGGCTGATTACGCCCCTCGCCTTC
GCGCAACTGCCGGGTATCACCAGCCAGCCGCTGCCTGGCGGTGGACAAAGCTGGTCGCTC
CCGGTGCAGACGCTGGTGTTCATCACCTCGTTGACGTTTATTCCGGCAATTTTACTGATG
ATGACCAGTTTCACCCGCATCATCATTGTTTTTGGTTTATTGCGTAACGCGCTGGGAACA
CCCTCCGCGCCACCTAACCAGGTATTGCTGGGGCTGGCACTGTTTTTGACCTTTTTTATT
ATGTCACCGGTGATCGACAAAATTTATGTCGATGCGTACCAGCCATTTAGCGAAGAGAAA
ATCTCAATGCAGGAGGCGCTGGAAAAAGGGGCGCAGCCGCTGCGTGAGTTTATGCTGCGT
CAGACCCGCGAGGCGGATTTAGGGTTGTTTGCCAGACTGGCGAATACCGGCCCGTTGCAG
GGACCTGAAGCCGTGCCGATGCGCATTTTGCTCCCGGCCTACGTGACCAGCGAGTTGAAA
ACCGCATTTCAGATAGGCTTCACGATTTTCATTCCTTTTTTGATTATCGACCTGGTGATT
GCCAGCGTGTTGATGGCATTGGGGATGATGATGGTTCCCCCAGCCACCATTGCTCTGCCC
TTTAAACTGATGCTGTTTGTACTGGTGGATGGTTGGCAATTGCTGGTCGGTTCGCTGGCG
CAGAGCTTTTACAGCTAG
>IAL7250_Cromossomo_contig_1_polypolish.fasta_00168 fliO
ATGAATAACCACGCTACTGTGCAATCTTCCGCGCCGGTTTCTGCTGCGCCACTGCTGCAG
GTGAGCGGCGCACTCATCACCATTATTGCCCTGATCCTCGCTGCTGCCTGGCTGATAAAA
CGGCTGGGATTTGCCCCTAAACGCACTGGCGTTAACGGTCTGAAAATTAGCGCCAGTGCT
TCGCTGGGCGCGCGTGAACGGGTTGTGGTGGTCGATGTGGAAGATGCACGGCTGGTGCTC
GGCGTTACCGCAGGGCAAATCAATCTGCTGCATAAACTTCCCCCTTCAGCACCAACAGAA
GAGATACCGCAGACCGATTTTCAGTCGGTCATGAAAAATTTGCTTAAGCGTAGCGGGAGA
TCCTGA
>IAL7250_Cromossomo_contig_1_polypolish.fasta_00169 fliN
ATGAGTGACATGAATAATCCGGCCGATGACAACAACGGCGCAATGGACGATCTGTGGGCT
GAAGCGTTGAGCGAACAAAAATCAACCAGTAGCAAAAGCGCTGCCGACGCGGTGTTCCAG
CAATTTGGCGGTGGTGATGTCAGCGGAACGTTGCAGGATATCGACCTGATTATGGATATT
CCGGTCAAGCTGACCGTCGAACTGGGCCGTACGCGGATGACCATCAAAGAGCTGTTGCGT
CTGACGCAAGGGTCCGTCGTGGCGCTGGACGGTCTGGCGGGCGAACCACTGGATATTCTG
ATCAACGGTTATTTAATCGCCCAGGGCGAAGTGGTGGTCGTTGCCGATAAATATGGCGTG
CGGATCACCGATATCATTACTCCGTCTGAGCGAATGCGTCGCCTGAGCCGTTAG
>IAL7250_Cromossomo_contig_1_polypolish.fasta_00170 fliM
ATGGGCGATAGTATTCTTTCTCAAGCTGAAATTGATGCGCTGTTGAATGGTGACAGCGAA
GTCAAAGACGAACCGACAGCCAGTGTTAGCGGCGAAAGTGACATTCGTCCGTACGATCCG
AATACCCAACGACGGGTTGTGCGCGAACGTTTGCAGGCGCTGGAAATCATTAATGAGCGC
TTTGCCCGCCATTTTCGTATGGGGCTGTTCAACCTGCTGCGTCGTAGCCCGGATATAACC
GTCGGGGCCATCCGCATTCAGCCGTACCATGAATTTGCCCGCAACCTGCCGGTGCCGACC
AACCTGAACCTTATCCATCTGAAACCGCTGCGCGGCACAGGGCTGGTGGTGTTTTCACCG
AGTCTGGTGTTTATCGCCGTGGATAACCTGTTTGGCGGCGATGGACGCTTCCCGACCAAA
GTGGAAGGTCGCGAGTTTACCCATACCGAACAGCGCGTCATCAACCGCATGTTAAAGCTG
GCGCTTGAAGGCTATAGCGACGCCTGGAAGGCGATTAATCCGCTGGAAGTTGAGTACGTG
CGTTCGGAAATGCAGGTGAAATTTACCAATATCACCACCTCGCCGAACGACATTGTGGTT
AACACGCCGTTCCATGTGGAGATTGGCAACCTGACCGGCGAATTTAATATCTGCCTGCCA
TTCAGCATGATCGAGCCGCTACGGGAATTGTTGGTTAACCCGCCGCTGGAAAACTCGCGT
AATGAAGATCAGAACTGGCGCGATAACCTGGTGCGCCAGGTGCAGCATTCACAGCTGGAG
TTGGTCGCCAACTTTGCCGATATCTCGCTACGCCTGTCGCAGATTTTAAAACTGAAACCC
GGCGACGTCCTGCCGATAGAAAAACCCGACCGCATCATCGCCCATGTTGACGGCGTCCCG
GTGCTGACCAGTCAGTACGGCACTCTCAACGGTCAGTATGCGTTACGGATAGAACATTTG
ATTAACCCGATTTTAAATTCTCTGAACGAGGAACAGCCCAAATGA
>IAL7250_Cromossomo_contig_1_polypolish.fasta_00171 fliL
ATGACTGATTACGCGATAAGCAAGAAAAGCAAGCGATCGCTTTGGATCCCGATTCTGGTA
TTCATTACCCTCGCGGCCTGTGCCAGCGCAGGTTACAGCTACTGGCATTCGCATCAGGTT
GCCGCTGACGACAAAGCGCAGCAACGCGTCGTGCCCTCCCCGGTCTTCTATGCGCTGGAT
ACCTTTACGGTCAATCTGGGCGATGCAGATCGCGTACTTTATATCGGCATAACCCTGCGC
CTGAAAGATGAAGCTACCCGCTCGCGGCTGAGTGAGTATTTGCCGGAAGTCCGTAGCCGT
TTGCTGTTACTGTTTTCGCGTCAGGATGCTGCCGTACTGGCGACAGAAGAAGGCAAGAAA
AACCTGATTGCCGAGATTAAAACCACGCTTTCCACCCCGCTTGTTGCCGGGCAACCGAAA
CAGGATGTCACCGACGTGCTGTATACCGCTTTTATTCTGCGATAA
>IAL7250_Cromossomo_contig_1_polypolish.fasta_00172 fliK
ATGATTCGCTTAGCGCCCTTGATTACCGCCGACGTTGACACCACCACATTGCCTGGCGGC
AAAGCCAGCGATGCTGCACAAGATTTTCTCGCGTTGTTGAGCGAAGCATTAGCAGGCGAG
ACAACTACCGACAAAGCGGCCCCCCAGTTGCTGGTGGCAACAGATAAGCCCACGACAAAA
GGCGAGCCGCTGGTCAGCGAGATTCTTGCCGATGCGCAACAAGCGGATTTACTGATCCCT
GTGGATGAAACACCGCCTGTCATCAACGACGAACAATCCACATCAACACCATTAACCACC
GCTCAAACGATGACGTTGGCTGCGGTGGCTGGCAACAATACGGCAAAAGACGAAAAAGCG
GATGATCTGAATGAAGACGTCACCGCAAGCCTGAGCGCCCTTTTTGCGATGTTGCCGGGT
TTTGACAATACGCCCAAAGTGACTGATGTGCCGTCAACCGTGTTACCGGCAGAGAAACCA
ACGCTCTTCACAAAACTGACTTCTGCGCAACTCACAACAGCACAGCCTGATGATGCCCCC
GGCACGCCAGCTCAGCCATTAACACCGCTGGTAGCAGAAGCCCAGAGTAAAGCGGAAGTC
ATCAGCACACCTTCACCGGTGACCGCTGCCGCCAGCCCGCTAATCACTCCACACCAGACA
CAGCCACTGCCCACCGTCGCCGCGCCTGTGTTGAGTGCACCGCTGGGTTCTCACGAATGG
CAACAATCATTAAGCCAGCATATTTCGCTGTTCACCCGCCAGGGGCAACAAAGTGCAGAG
TTGCGTCTGCACCCGCAGGATTTAGGTGAAGTGCAAATCTCCCTCAAAGTGGATGATAAC
CAGGCGCAAATCCAGATGGTTTCACCGCATCAACACGTACGCGCCGCCCTGGAAGCAGCG
CTTCCGGTACTGCGAACGCAGCTGGCCGAAAGTGGCATTCAGTTAGGGCAAAGCAACATC
AGTGGCGAAAGCTTTAGTGGTCAGCAGCAGGCCGCTTCCCAGCAACAGCAAAGCCAACGC
ACAGCAAACCATGAACCTCTGGCGGGGGAAGACGACGATACGCTTCCGGTTCCCGTCTCT
TTACAAGTACGTGTAACAGGCAACAGCGGCGTTGATATTTTCGCCTAA
>IAL7250_Cromossomo_contig_1_polypolish.fasta_00173 fliJ
ATGGCAGAACATGGTGCGCTGGCGACCCTGAAAGATCTGGCAGAAAAAGAGGTAGAGGAT
GCCGCGCGCCTGCTGGGTGAAATGCGTCGCGGATGTCAGCAGGCGGAAGAACAGCTCAAA
ATGCTGATCGATTATCAGAATGAATATCGCAATAACCTCAATAGCGATATGAGTGCCGGG
ATGACCAGCAACCGCTGGATCAACTATCAGCAGTTTATCCAGACGTTGGAAAAAGCCATT
ACTCAGCATCGCCAGCAACTTAATCAGTGGACGCAGAAAGTTGACATTGCCCTGAACAGC
TGGCGAGAAAAGAAACAACGTTTGCAGGCCTGGCAGACACTGCAGGAACGGCAATCCACG
GCGGCACTGCTTGCAGAAAACCGCCTCGATCAGAAAAAGATGGATGAGTTCGCCCAGCGC
GCCGCCATGAGGAAACCTGAATGA
>IAL7250_Cromossomo_contig_1_polypolish.fasta_00174 fliI
ATGACCACGCGCCTGACTCGCTGGCTAACCACGCTGGATAACTTTGAAGCCAAAATGGCG
CAGTTGCCTGCGGTACGTCGCTATGGGCGATTAACCCGCGCTACCGGGCTGGTGCTGGAA
GCCACCGGATTACAATTGCCGCTCGGCGCAACCTGTGTCATTGAACGCCAGAACGGCAGC
GAAACGCACGAAGTAGAAAGCGAAGTCGTTGGCTTTAACGGTCAACGGCTGTTTTTAATG
CCGCTGGAGGAAGTGGAAGGTGTCCTGCCCGGCGCGCGGGTTTATGCCAAAAACATTTCG
GCTGAAGGACTGCAAAGCGGCAAGCAGTTGCCGCTCGGTCCGGCGTTATTAGGTCGCGTT
CTGGACGGCAGCGGTAAGCCGCTCGATGGCCTGCCCTCCCCCGATACGACGGAAACCGGT
GCGCTGATTACCCCGCCATTTAACCCGTTGCAACGTACACCGATTGAACATGTGCTGGAC
ACCGGCGTGCGCCCAATCAATGCCCTGCTTACCGTTGGGCGCGGGCAGCGTATGGGGCTG
TTTGCCGGGTCCGGCGTTGGTAAAAGTGTGCTGCTGGGGATGATGGCACGTTACACCCGC
GCCGATGTCATTGTCGTGGGTTTGATTGGTGAACGTGGGCGCGAAGTAAAAGATTTTATT
GAGAATATCCTCGGTGCCGAAGGGCGTGCACGCTCCGTGGTGATTGCCGCTCCGGCGGAT
GTCTCTCCGCTTCTGCGAATGCAAGGTGCCGCCTATGCCACGCGCATTGCCGAAGATTTT
CGCGATCGTGGTCAGCATGTGTTGCTGATTATGGACTCCCTCACCCGCTACGCGATGGCC
CAGCGTGAAATTGCGCTGGCGATTGGCGAACCACCCGCCACCAAAGGTTATCCCCCGTCG
GTGTTTGCCAAATTACCGGCACTGGTCGAGCGTGCCGGAAATGGCATTAGCGGCGGCGGA
TCGATTACCGCGTTTTATACCGTGCTCACCGAGGGCGATGACCAGCAGGACCCCATTGCC
GACTCCGCGCGGGCAATCCTCGACGGTCACATTGTGCTGTCTCGCCGACTGGCGGAAGCC
GGGCACTATCCGGCTATCGATATTGAAGCGTCGATCAGCCGCGCAATGACGGCGTTGATC
AGCGAGCAACATTACGCGCGAGTGCGCACCTTCAAACAGCTGTTGTCGAGTTTTCAGCGT
AACCGAGATCTGGTTAGCGTCGGCGCGTATGCCAAAGGCAGCGATCCGATGCTCGATAAA
GCCATCGCCCTGTGGCCGCAGCTGGAGGGCTATTTGCAACAAGGCATTTTTGAACGCGCG
GACTGGGAAGCGTCTCTCCAGGGGCTGGAGCGTATTTTCCCGACAGTGTCATAA
>IAL7250_Cromossomo_contig_1_polypolish.fasta_00175 fliH
ATGTCTGATAATCTGCCGTGGAAAACCTGGACGCCGGACGATCTCGCGCCACCACAGGCA
GAGTTTGTGCCCATGGTCGAGCCGGAAGAAACCATCATTGAAGAGGCCGAACCCAGCCTT
GAGCAGCAACTGGCGCAACTGCAAATGCAGGCCCATGAGCAAGGTTATCAGGCGGGGATT
GCCGAAGGTCGCCAGCAAGGTCATGAGCAGGGCTATCAGGAAGGACTGGCCCGGGGGCTG
GAGCAAGGTCTGGCAGAGGCGAAGTCTCAACAAGCGCCAATTCATGCCCGGATGCAGCAA
CTGGTCAGCGAATTTCAAACTACCCTTGATGCGCTTGATAGTGTGATTGCTTCGCGCCTG
ATGCAGATGGCGCTGGAGGCGGCACGTCAGGTGATCGGTCAGACGCCAACAGTGGATAAC
TCGGCACTGATCAAACAGATCCAACAGTTGTTGCAGCAAGAACCGTTATTCAGCGGTAAA
CCACAGCTGCGCGTGCACCCGGATGATCTGCAACGTGTGGATGATATGCTCGGCGCAACC
TTAAGTTTGCATGGCTGGCGCTTGCGGGGCGATCCCACACTCCATCCTGGCGGCTGTAAA
GTCTCCGCCGATGAAGGCGATCTCGACGCCAGTGTCGCCACTCGCTGGCAAGAACTCTGC
CGTCTGGCAGCACCAGGAGTGGTGTAA
>IAL7250_Cromossomo_contig_1_polypolish.fasta_00176 fliG
ATGAGTAACCTGACAGGCACCGATAAAAGCGTCATCCTGCTGATGACCATTGGCGAAGAC
CGGGCGGCAGAGGTGTTCAAGCACCTCTCCCAGCGCGAAGTGCAAACCCTGAGCGCTGCA
ATGGCGAACGTCACGCAGATCTCCAACAAGCAGCTAACCGATGTGCTGGCGGAGTTTGAG
CAAGAAGCTGAACAGTTTGCCGCACTGAATATCAACGCCAACGATTATCTGCGTTCGGTA
TTGGTCAAAGCTCTGGGTGAGGAACGTGCCGCCAGCCTGCTGGAAGATATTCTCGAAACT
CGCGATACCGCCAGCGGTATTGAAACGCTCAACTTTATGGAGCCGCAGAGTGCCGCCGAT
CTGATTCGCGATGAGCATCCGCAAATTATCGCCACCATTCTGGTGCATCTGAAGCGCGCC
CAGGCCGCCGATATTCTGGCGTTGTTCGATGAACGTCTGCGCCACGACGTGATGTTGCGT
ATCGCCACCTTTGGCGGCGTGCAGCCAGCCGCGCTGGCGGAACTGACCGAAGTACTGAAT
GGCTTGCTCGACGGTCAGAATCTCAAGCGCAGCAAAATGGGCGGCGTGAGAACGGCAGCC
GAAATTATCAACCTGATGAAAACTCAGCAGGAAGAAGCCGTTATTACCGCCGTGCGCGAA
TTCGACGGCGAGCTGGCGCAAAAAATTATCGACGAGATGTTCCTGTTCGAAAATCTGGTG
GATGTCGACGATCGCAGCATTCAGCGTCTGTTGCAGGAAGTGGATTCCGAATCGCTGTTG
ATCGCGCTGAAAGGGGCCGAGCAGCCACTGCGCGAGAAATTCCTGCGCAATATGTCGCAG
CGTGCCGCCGATATTCTGCGCGACGATCTCGCCAACCGTGGTCCGGTGCGTCTGTCGCAG
GTGGAAAACGAACAGAAAGCGATTCTGCTGATTGTGCGCCGCCTTGCCGAAACTGGCGAG
ATGGTAATTGGCAGCGGCGAGGATACCTATGTCTGA
>IAL7250_Cromossomo_contig_1_polypolish.fasta_00177 fliF
ATGAATGCGACTGCAGCCCAGACAAAATCTCTTGAGTGGCTTAATCGCCTGCGTGCGAAT
CCGAAAATTCCATTGATTGTTACCGGTTCCGCGGCAGTGGCGGTCATGGTCGCACTGATC
CTGTGGGCGAAAACCCCCGACTACCGTACATTATTCAGCAATCTTTCCGATCAGGATGGT
GGCGCAATTGTCAGCCAACTGACGCAAATGAATATTCCTTACCGCTTCAGCGAAGCCAGC
GGCGCTATTGAGGTTCCGGCAGATAAAGTTCACGAACTGCGCCTGCGCCTGGCGCAACAA
GGTTTGCCCAAAGGCGGCGCGGTCGGTTTCGAACTGCTCGATCAGGAAAAGTTTGGTATC
AGCCAGTTCAGCGAACAGGTGAATTATCAGCGGGCGCTGGAAGGCGAGCTTTCTCGTACC
ATCGAAACTATAGGCCCGGTAAAAGGGGCGCGCGTACATCTGGCAATGCCGAAACCGTCT
TTATTCGTCCGTGAACAAAAATCCCCTTCTGCATCGGTGACGGTAAATCTGTTACCCGGC
CGCGCACTCGATGAAGGGCAAATTAGCGCTATTGTACATCTGGTTTCCAGCGCGGTTGCT
GGTCTGCCGCCAGGAAACGTCACGCTGGTGGATCAGGGCGGGCATCTGTTAACCCAGTCC
AATACCAGCGGGCGCGATCTTAATGACGCTCAGTTGAAATATGCCAGCGATGTCGAAGGC
CGTATTCAGCGGCGTATTGAAGCGATCCTGTCGCCTATTGTTGGTAACGGTAATATTCAC
GCCCAGGTCACGGCGCAACTGGACTTCGCCAGTAAAGAACAAACGGAAGAACAGTATCGC
CCTAACGGTGATGAATCTCATGCGGCGCTTCGTTCACGCCAGCTTAATGAGAGCGAGCAA
AGCGGTTCCGGTTATCCGGGCGGCGTACCGGGGGCGTTGTCGAATCAACCGGCACCTGCG
AATAACGCACCAATCAGCACGCCTCCGGCAAATCAAAATAACCGCCAGCAGCAGGCGAGC
ACCACCAGCAATAGTGGGCCGCGTAGCACACAGCGGAATGAAACCAGTAACTACGAAGTC
GATCGCACCATTCGTCATACCAAAATGAACGTGGGCGATGTGCAACGTCTGTCAGTCGCG
GTTGTGGTGAATTACAAAACCTTGCCAGACGGTAAACCATTGCCTCTCAGCAACGAACAG
ATGAAGCAAATTGAAGCTCTGACCCGCGAGGCGATGGGCTTTTCTGAAAAACGCGGTGAT
TCGCTCAATGTTGTTAACTCGCCGTTCAATAGCAGTGACGAAAGCGGCGGAGAACTGCCG
TTCTGGCAACAGCAAGCGTTTATCGATCAGTTGCTGGCTGCCGGTCGCTGGTTGCTGGTA
CTGCTGGTGGCGTGGCTGCTGTGGCGGAAAGCGGTACGCCCGCAGTTAACACGTCGCGCC
GAGGCGATGAAAGCTGTACAGCAACAGGCGCAGGCCCGTGAGGAAGTGGAAGATGCGGTG
GAAGTCCGCCTGAGCAAAGACGAACAACTCCAACAACGACGCGCTAACCAACGTCTGGGG
GCAGAAGTCATGAGCCAGCGTATCCGTGAAATATCTGATAACGATCCGCGCGTGGTGGCG
CTGGTCATTCGCCAGTGGATAAATAACGATCATGAGTAA
>IAL7250_Cromossomo_contig_1_polypolish.fasta_00178 fliE
ATGTCAGCGATACAGGGGATTGAAGGGGTTATCAGCCAGTTACAGACCACGGCGATGAGT
GCGCGTGCGCAGGAATCACTGCCGCAACCGACAATTAGTTTTGCCGGGCAGCTGCACGCC
GCGCTCGATCGCATAAGCGATACACAAACAGCCGCCCGCACGCAGGCAGAAAAATTCACC
CTCGGTGAGCCCGGCGTGGCGCTAAACGATGTGATGACCGATATGCAAAAAGCCTCAGTT
TCTATGCAAATGGGGATTCAGGTGCGTAATAAGCTGGTGGCGGCGTATCAGGAAGTGATG
TCCATGCAGGTGTAG
>IAL7250_Cromossomo_contig_1_polypolish.fasta_00179 group_3143
ATGAACCCTTATATTTATCTTGGTGGCGCAATACTTGCAGAGGTCATTGGTACAACCTTA
ATGAAGTTTTCAGAGGGGTTTACACGGTTATGGCCCTCTGTTGGCACAATTATTTGCTAT
TGTGCATCATTCTGGTTATTAGCTCAGACGCTGGCTTATATACCTACAGGGATTGCTTAT
GCTATCTGGTCAGGCGTCGGTATCGTTCTGATTAGTTTGCTTTCCTGGGGATTTTTTGGT
CAACGACTGGACCTGCCAGCTATCATAGGCATGATGTTGATTTGTGCCGGTGTGTTAGTC
ATTAACTTGTTGTCACGAAGTGCACCGCATTAA
>IAL7250_Cromossomo_contig_1_polypolish.fasta_00180 ybhB_2
ATGAAAAAACTTATCGTTTCAAGTGTATTGGCATTCATAACATTTTCTGCGCAGGCCGCA
GCATTTCAGGTCACTAGTAATGAAATAAAAACAGGAGAGCAACTTACAACGTCTCATGTA
TTTTCTGGATTTGGGTGTGAAGGTGGTAATACATCGCCCTCATTAACCTGGTCTGGTGCT
CCTGAAGGCACCAAAAGCTTTGCCGTAACTGTGTATGATCCAGATGCTCCTACAGGCAGT
GGATGGTGGCACTGGACTGTTGCTAATATTCCAGCAACTGTAACATATTTGCCCGCTGAT
GCAGGAAGACGTGATGGTACAAAACTTCCGACTGGTGCTGTTCAAGGCCGAAATGATTTT
GGTTATGCAGGATTTGGTGGAGCATGTCCTCCCAAAGGAGATAAACCCCATCATTACCAG
TTTAAAGTATGGGCTCTAAAAACTGATAAAATTCCTGTGGATTCTAATTCCAGCGGAGCG
TTAGTTGGTTATATGCTTAATGCCAATAAAATTGCAACCGCTGAGATAACACCAGTTTAT
GAGATAAAGTAG
>IAL7250_Cromossomo_contig_1_polypolish.fasta_00181 rhaS_1
ATGCTGGCAAAAGATAAGACTAACCTAAAGATTGAAGAAATACGGATGCATAAACATCAT
GAGATTCACAGGGTTAAGCCTCTTATGCCAGCTTTATGTCGTATCCGTCAGGGAAAAAAA
GTTATCAATTGGGAGACGCATAGTCTAACTGTTGATAATAATCAGATAATATTATTTCCC
TGTGGATATGAATTTTATATTGCGAATTATCCAGAAGCAGGTCTTTATCTTGCAGAAATG
CTTTATTATCCCATTGATCTAATTGAAAAGTTTCAAAAATTTTATGCGATAACTGATCAA
ATTCGTAACACGACAGGTTTCTGCTTACCTCAGAACCCCGAGTTAATATATTGTTGGGAG
CAACTAAAAACATCTATTTCCCGAGGCTTCTCAACGCAAATTCAGGAACACTTAGCAATG
GGCGTTCTACTTTCATTAGGAGCACATCATGTTAATTGTTTACTTTTATCAGATAGTAAA
CAATCATTAATAAGTCGTTGTTATAACCTAATGCTATCCGAACCTGGAACAAAATGGACA
GCAAACAAGGTAGCGAGATATCTCTACATTTCTGTTTCCACATTGCATCGCCGTCTGGCA
AGCGAGGGAGTAAGTTTTCAAAGTATATTGGACGACGTGAGGTTAAATAATGCGTTGTCT
GCTATACAAACGACAGTAAAACCCATCAGCGAGATTGCCAGGGAAAATGGTTACAAGTGT
CCTTCTCGTTTTACTGAAAGGTTCCATAATCGTTTTAAGATAACACCAAGAGAGCTAAGA
AAAGCGTCCAGAGAGTAA
>IAL7250_Cromossomo_contig_1_polypolish.fasta_00182 group_2663
ATGGGCCAAATCATACTTTGGCCTATGAAAAAAGAAACCGATATCCGACGCGGAAGGCAT
TGTGTTTTCCTGAAGCATGTTCACCTAGTCTTCGTTACTAAATACCGACGTCAGATTTTT
GACCATGACGCGACAGAAAAACTACGCACTTACTTTTCAAATGTATGTGCTGATTTTGAA
GCTGAACGGGTTGAAATGGATGGCGGACCAGATCACGTCCATTTGTTAATTAACTATCCT
CCCAAACTGGCGATATCCAGTCTGGTAAACAGCCTCAAAGGCGTATCGAGTAGGTTACTG
CGACGAGATCGACCAGATATTGCAGTCAGGTATTACGACAAAGGCGTTTTGTGGAGTCCT
GGCTATTTTGTCAGTAGCTGCATCTTAACGTATCAACTAGATTTAATAACAACGATATCC
GCACCTAACCGGATATCTAATGTCATAAGCATCCCTTTAATTATCCCCTCAACCTCTTGT
AACTTTCCCACTCTTGAGCTCCACATAGTCCAAACGCCGGATGCAAAAAAATCACACGTG
CATTTCTGA
>IAL7250_Cromossomo_contig_1_polypolish.fasta_00183 insQ_2
ATGAGGCGCTTCGCAGGCGCATGTCGTTTCGTTTTCAATCGTGCTCTGGCGCTTCAGAAT
GAGAATCATGAGGCCGGTAATAAATACATCCCTTACGGGAAAATGGCTTCCTGGTTGGTT
GAGTGGAAAAATGCCACTGAAACGCAATGGCTTAAAGATTCGCCCTCACAGCCATTGCAA
CAGTCACTGAAAGACCCTGAGCGGGCTTACAAAAACTTCTTCCGGCTTCGTCACCACGCT
CAAACGGTGTGCTACCTATCGCGGCTATAA
>IAL7250_Cromossomo_contig_1_polypolish.fasta_00184 yedK
ATGTGTGGACGCTTTGCCCAATCCCAAACGCGTGAAGATTACCTTGCGCTTCTCGCGGAA
GATATTGAACGCGATATTCCCTACGATCCCGAACCTATTGGCAGATACAACGTCGCGCCG
GGAACCAAAGTCCTTCTGCTCAGTGAACGTGATGAACACCTTCATCTGGATCCGGTTTTC
TGGGGATATGCTCCCGGATGGTGGGATAAACCGCCGCTGATTAACGCCCGCGTAGAAACT
GCCGCAACCAGTCACATGTTTAAACCGCTCTGGCAACATGGTCGGGCAATCTGTTTTGCC
GATGGCTGGTTTGAGTGGAAAAAAGAAGGCGACAAAAAGCAGCCTTATTTTATCTATCGT
GCTGATGGACAAGCTGTTTTTATAGCCGCGATAGGTAGCACACCGTTTGAGCGTGGTGAC
GAAGCCGGAAGAAGTTTTTGTAAGCCCGCTCAGGGTCTTTCAGTGACTGTTGCAATGGCT
GTGAGGGCGAATCTTTAA
>IAL7250_Cromossomo_contig_1_polypolish.fasta_00185 yedF
ATGAAAAATATCGTTCCTGATTACCGTCTTGATATGGTGGGTGAACCCTGCCCTTATCCG
GCAGTCGCAACCCTTGAGGCGATGCCGCAGTTAAAAAAAGGGGAGATCCTGGAAGTGGTG
AGCGACTGTCCGCAGTCGATCAATAATATTCCACTGGATGCGCGTAATCACGGCTATACG
GTGCTGGATATTCAGCAAGACGGGCCGACCATTCGTTATTTAATTCAGAAGTAA
>IAL7250_Cromossomo_contig_1_polypolish.fasta_00186 yedE
ATGTCATGGCAGCAATTCAAACACGCCTGGTTGATTAAATTCTGGGCGCCCATCCCCGCG
GTCATCGCGGCGGGTATTCTCTCCACTTACTATTTTGGCATCACTGGCACCTTTTGGGCT
GTCACAGGTGAATTTACCCGTTGGGGCGGTCAGCTCCTGCAGTTGTTCGGCGTCCATGCT
GAAGAGTGGGGTTATTTTAAAATTATCCATCTGGAAGGATCGCCATTAACCCGCATCGAC
GGAATGATGATCCTCGGTATGTTTGGCGGCTGTTTTGCCGCAGCGCTGTGGGCCAACAAT
GTCAAACTGCGCATGCCGCGCAGCCGTATCCGCATTATGCAGGCCATCATTGGCGGTATT
ATCGCCGGTTTTGGCGCACGTCTGGCAATGGGCTGTAACCTGGCGGCGTTCTTTACCGGA
ATTCCACAGTTCTCGCTGCACGCCTGGTTCTTTGCCATCGCCACTGCCATTGGTTCATGG
TTTGGCGCGCGCTTTACCCTTCTGCCCATCTTCCGTATTCCCGTGAAAATGCAGAAAGTT
TCTGCTGCCTCACCGTTGACGCAAAAACCGGATCAGGCGCGGCGTCGTTTTCGTCTCGGG
ATGCTGGTCTTTTTCGGCCTGCTGGGCTGGGCGCTGCTGACGGCGATGAACCAGCCCAAA
CTGGGGCTGGCAATGCTGTTTGGCGTCGGCTTTGGTTTACTGATTGAACGTGCGCAAATC
TGCTTTACTTCGGCGTTCCGCGATATGTGGATCACCGGACGTACCCATATGGCGAAAGCA
ATCATTATCGGTATGGCGGTAAGTGCCATCGGGATCTTCAGTTACGTACAGTTAGGCGTT
GAACCCAAAATCATGTGGGCGGGACCAAACGCGGTAATTGGTGGTTTACTGTTTGGTTTT
GGCATCGTGCTGGCAGGCGGCTGCGAAACCGGCTGGATGTACCGCGCGGTAGAAGGCCAG
GTGCACTACTGGTGGGTCGGTCTGGGCAACGTGATCGGCTCAACGATTCTGGCGTACTAC
TGGGATGATTTCGCTCCGGCGCTGGCCACCGACTGGGACAAAATCAACCTGCTGAAAACC
TTTGGCCCGATGGGCGGCCTGCTGGTGACATATTTGCTGTTGTTTGCTGCTCTAATGTTG
ATTATTGGCTGGGAAAAACGCTTCTTCCGCCGTGCGGCACCGCAGACTGCTAAGGAGATC
GCATGA
>IAL7250_Cromossomo_contig_1_polypolish.fasta_00187 yedD
ATGAAAAAACTCGCAATTGCAGGTGCGCTCATGTTGCTGGCGGGCTGTGCCGAAGTCGAA
AACTATAACAATGTCGTGAAAACCCCCGCGCCGGACTGGCTGGCGGGCTACTGGCAGACC
AAAGGGCCGCAACGTGCGTTGGTCAGTCCGGAAGCGATAGGCAGCCTCATTGTCACTAAA
GAGGGCGATACCCTGGATTGCCGTCAGTGGCAGCGGGTGATTGCCGTGCCGGGTAAGTTG
ACATTGATGTCTGATGATCTCACTAACGTTACCGTAAAACGTGAGCTGTACGAGGTTGAG
CGTGACGGTAACACCATTGAGTACGATGGTATGACGATGGAGCGTGTGGATCGCCCGACG
GCAGAGTGTGCCGCCGCGCTGGATAAAGCGCCGTTACCGACGCCACTGCCGTAA
>IAL7250_Cromossomo_contig_1_polypolish.fasta_00188 amyA
ATGCGTAATCCCACGCTGTTACAATGTTTTCACTGGTATTACCCGGAAGGCGGTAAGCTC
TGGCCTGAACTGGCCGAGCGCGCAGACGGTTTTAATGATATTGGTATCAATATGGTCTGG
TTGCCGCCCGCCTATAAAGGCGCATCGGGCGGCTATTCGGTCGGCTACGACTCCTATGAT
TTATTTGATCTAGGTGAGTTTGATCAGAAAGGCAGCATCCCTACTAAATATGGTGATAAA
GCACAACTGCTGGCCGCCATTGACGCCCTGAAACGTAATGACATTGCGGTGCTGCTGGAC
GTGGTAGTCAACCACAAAATGGGCGCGGATGAAAAAGAAGCTATTCGCGTGCAGCGTGTA
AATGCTGATGACCGTACGCAAATTGACGAAGAAATCATTGAGTGTGAAGGCTGGACGCGT
TACACCTTCCCCGCTCGTGCCGGGCAATACTCGCAGTTTATCTGGGATTTCAAATGTTTT
AGCGGTATCGACCATATCGAAAACCCTGATGAAGATGGCATTTTTAAAATTGTTAACGAC
TATACCGGAGAAGGCTGGAACGATCAGGTTGATGATGAACTCGGTAATTTCGATTATCTG
ATGGGGGAGAATATCGATTTTCGCAATCATGCCGTGACGGAAGAGATTAAATACTGGGCG
CGCTGGGTGATGGAACAAACGCAATGCGACGGCTTTCGTCTTGATGCGGTCAAACATATT
CCGGCATGGTTTTATAAAGAGTGGATCGAACACGTACAGGAAGTTGCGCCAAAGCCGTTG
TTTATTGTGGCTGAATACTGGTCGCATGAAGTCGATAAACTGCAAACGTATATTGATCAG
GTGGAAGGCAAAACCATGCTGTTTGATGCGCCGCTGCAGATGAAATTCCATGAAGCATCG
CGCATGGGTCGCGACTACGACATGACGCAGATCTTCACTGGGACGCTGGTGGAAGCCGAT
CCTTTTCACGCCGTAACCCTCGTTGCCAACCACGACACCCAACCGTTGCAAGCCCTCGAA
GCCCCCGTCGAACCGTGGTTTAAACCGCTGGCGTATGCCTTAATTTTGTTGCGGGAAAAT
GGCGTTCCTTCGGTGTTCTATCCGGACCTCTACGGTGCACATTACGAAGATGTCGGTGGT
GACGGGCAAACCTATCCGATAGATATGCCAATAATCGAACAGCTTGATGAGTTAATTCTC
GCCCGTCAGCGTTTCGCCCACGGTGTACAGACGTTATTTTTCGACCATCCGAACTGCATT
GCCTTTAGCCGCAGTGGCACCGACGAATATCCCGGCTGCGTGGTGGTCATGTCGAACGGA
GATGATGGCGAAAAAACCATTCATCTGGGAGAGAATTACGGCAATAAAACCTGGCGTGAT
TTTCTGGGGAACCGGCAAGAGAGCGTAGTGACAGACGAAAACGGCGAAGCGACCTTCTTT
TGCAACGGCGGCAGCGTCAGCGTGTGGGTTATCGAAGAGGTGATTTAA
>IAL7250_Cromossomo_contig_1_polypolish.fasta_00189 fliT
ATGAACAATGCACCGCATTTGTATTTCGCCTGGCAACAACTCGTCGAAAAAAGCCAGCTC
ATGTTACGCCTGGCAACGGAAGAACAATGGGACGAACTCATCGCCAGCGAAATGGCGTAT
GTGAATGCGGTGCAGGAGATCGCACACCTGACTGAAGAGGTTGCCCCGTCCACTACGATG
CAGGAGCAGCTCCGCCCGATGCTGCGCCTGATTCTCGACAACGAAAGCAAGGTAAAACAG
TTATTACAGATTCGGATGGATGAACTGGCGAAACTGGTCGGTCAGTCATCGGTGCAAAAA
TCGGTGTTAAGTGCCTATGGCGATCAGGGCGGCTTTGTGCTGGCTCCGCAGGATAACCTC
TTTTGA
>IAL7250_Cromossomo_contig_1_polypolish.fasta_00190 fliS
ATGTATACCGCGAGCGGCTCAAAAGCCTATGCACAAATTGGCGTCGAAAGCGCCGTAATG
AGCGCCAGCCAGCAGCAGCTGGTCACCATGCTATTTGATGGAGTGCTGAGCGCACTGGTT
AGAGCGCGCCTGTTTATGCAGGACAACAATCAGCAAGGCAAAGGCGTCTCTTTGTCAAAA
GCGATCAACATCATTGAGAACGGACTGCGGGTGAGTCTTGATGAAGATAGCAAAGACGAA
TTAACCCAAAACTTGATTGCTCTTTATAGCTATATGGTCAGGCGCTTGCTGCAAGCCAAT
TTACGTAACGATGTCTCCGCAGTCGAAGAAGTGGAAGCATTAATGCGCAATATTGCCGAT
GCCTGGAAAGAGTCTTTACTCTCCCCTTCTTTGATTCAGGACCCAGTCTGA
>IAL7250_Cromossomo_contig_1_polypolish.fasta_00191 fliD
ATGGCTTCATTTACATCTCTTGGCGTTGGTTCGAATCTGCCGCTGGATACATTGCTAAAC
AACCTGACCATCGCTGAAAAAAAACGCTTAAACCCAATTACTCAGCAACAGAGTGACAAT
ACCGCACGTCTGACAGCCTATGGCACATTAAAAAGTGCATTAGAAAAATTCCAGACTGCA
AATACTGCGTTAAATAAAGCCGATCTGTTCAAAAGCACTACCGTTACCAGTAGCAATGAA
GACCTTAAAGTTTCCACCGAAGCAGGTGCTGCCCCCGGTATCTATACCATCAGCGTAACC
CAACTGGCGCAGGCGCAATCTTTACGAACTGATTCCCCGACAATCATTGCATCAACAAAA
GATGCACTGGGTGATGAGTCATCAGATACACGCACAATAAAAATTACCCAAGACGGCCGT
AAAGAGCCGCTGGAAATCAAGCTCAATAAAGATCAGACGTCATTGGGTGAGATCAGCAAA
GCCATTAACGATGCCGATAGTGGAATTTCCGCTAGTATCGTTAAAGTCAAAGATGGTGAC
TATCAATTGGTATTGACCGCCAGTGAAGGTCTGGCCAATAAAATGACCATATCTGTTGAG
GGTGACAGTAAATTAAATGATCTGCTGGCTTATGACAGCAAGACCAACACCGGGAATATG
AAGGAACTGGTTAACGCGCAAAATGCACAGCTAAACGTTAACGGTATCGATATTGAACGT
TCAAGTAACAAAATTACCGATGCTCCTCAGGGAGTGACTCTCGATTTGACCAAAAAAGTC
ACTGACGTCCGGGTCACGGTGACAAAAAGCAACGATAAAGCAACCGAAGCAATTAAAGGC
TGGGTGGATTCATATAACTCCCTCATTGACACCTTTAACACCCTGACAAAATATAAAGAA
GTAGACCCAGGTGCTGAAGCACAAGATAAAAATAATGGTGCACTTCTCGGAGACAGCGTT
GTACGTACAATTCAAAGCGGCATCCGCGCACAATTTGCAAACGGTGCCAGCGACGGTGCC
TTCAAAACATTAAACGAGATCGGGATTAAGCAGGACGGCACGACGGGTAAGCTGAAAATT
GATGATGATAAACTCAAAAAAGTCCTGAATGAAAATACAGCATCCGTACGTGAATTGCTG
GTAGGCGATGGTAAAGAAACAGGAATTACCACCAAAATTACCACCGAGGTAAAAGGTTAC
CTTGCCGATGATGGCATTATTGATAGCGCACAGGACAGTATTAACGCCACACTGAAAAAA
CTGACCAAACAGTATCTATCCGTCAGTGCCAGCATTGATGACACCGTGGCGCGTTACACT
GCACAGTTTACGCAATTAGATACCATGATGAGCAAACTGAATAACACCAGTACCTATCTC
AGCCAACAATTTACTGCAATGAGTAATTCCTGA
>IAL7250_Cromossomo_contig_1_polypolish.fasta_00192 group_3804
ATGGCACAAGTCATTAATACAAACAGCCTGTCGCTGTTGACCCAGAATAACCTGAATAAA
TCTCAGTCTTCTCTGAGCTCCGCCATTGAACGTCTCTCTTCTAGCCTGCGTATTAACAGT
GCTAAAGATGACGCAGCAGGTCAGGCGATTGCTAACCGTTTTACGGCAAATATTAAAGGT
CTGACTCAGGCTTCCCGTAACGCGAATGATGGTATTTCTGTTGCGCAGACCACTGAAGGT
GCGCTGAATGAAATTAACAACAACCTGCAGCGTATTCGTGAACTTTCTGTTCAGGCAACT
AACGGTACTAACTCTGACAGTGACCTGACCTCCATCCAGTCCGAAATCCAGCAACGTCTG
AGTGAAATTGACCGTGTTTCTGGTCAGACTCAGTTTAACGGCGTTAAAGTGCTGGCTTCT
GATCAGGATATGACTATTCAGGTTGGTGCAAACGACGGCGAAACAATTACTATTAAACTG
CAGGAAATTAATTCCGACACACTGGGATTATCTGGTTTTGGTATTAAAGATCCTACTAAA
TTAAAAGCCGCAACAGCTGAAACAACCTATTTTGGATCGACAGTTAAGCTTGCTGACGCT
AATACACTTGATGCAGATATTACAGCTACAGTTAAAGGCACTACGACTCCGGGCAAACGT
GACGGTAATATTATGTCTGATGCTAACGGTAAGTTGTACGTTAAAGTTGCCGGTTCAGAT
AAATCCCCTGAAAATGGTTATTATGAAGTTACTGTGGAGGATGATCCGACATCTCCTGAT
GCAGGTAAGCTGAAGCTGGGGGCTCTAGCGGGTACCCAGCCTCAAGCAGGTAATTTAAAG
GAAGTCACAACGGTGAAAGGGAAGGGGGCTATTGATGTTCAGTTGGGTACTGATACCGCA
ACCGCTTCTATCACAGGTGCAAAACTCTTTAAGTTAGAAGACGCTAATGGCAAAGATACT
GGTTCATTTGCGTTGATTGGTGATGACGGTAAACAGTATGCAGCGAATGTTGATCAGAAA
ACAGGTGCAGTTTCCGTTAAAACAATGTCTTACACTGATGCTGACGGTGTCAAACACGAC
AATGTTAAAGTTGAACTGGGTGGAAGCGATGGCAAAACCGAAGTTGTAACTGCAACCGAT
GGCAAAACTTACAGTGTTAGTGATTTACAAGGTAAGAGCCTGAAAACTGATTCTATTGCA
GCAATTTCTACGCAGAAAACAGAAGATCCTTTGGCTGCTATCGATAAAGCACTGTCTCAG
GTTGACTCGTTGCGTTCTAACCTAGGTGCAATTCAAAACCGTTTCGACTCTGCCATCACC
AACCTTGGCAACACCGTAAACAACCTGTCTTCTGCCCGTAGCCGTATCGAAGATGCTGAC
TACGCGACCGAAGTGTCTAACATGTCTCGTGCGCAGATCCTGCAACAAGCAGGTACTTCT
GTTCTGGCACAGGCTAACCAGACCACGCAGAACGTACTGTCTCTGCTGCGTTAA
>IAL7250_Cromossomo_contig_1_polypolish.fasta_00193 fliA
GTGAATTCACTCTATACCGCTGAAGGTGTAATGGATAAACACTCGCTGTGGCAGCGTTAT
GTCCCGCTGGTGCGTCACGAAGCATTGCGCCTGCAGGTTCGACTGCCCGCGAGCGTGGAA
CTTGACGATCTGCTACAGGCGGGCGGCATTGGGTTACTTAATGCCGTCGAACGCTATGAC
GCTCTACAAGGAACGGCATTTACAACTTACGCAGTGCAGCGTATTCGTGGCGCTATGCTG
GATGAACTTCGCAGCCGTGACTGGGTGCCGCGCAGCGTGCGTCGCAACGCGCGTGAAGTG
GCACAGGCAATAGGGCAACTGGAGCAGGAACTTGGCCGCAACGCCACGGAAACTGAGGTT
GCGGAACGTTTAGGGATCGATATTGCCGATTATCGCCAAATGTTGCTCGACACCAATAAC
AGCCAGCTCTTCTCCTACGATGAGTGGCGCGAAGAGCACGGCGATAGCATCGAACTGGTT
ACTGATGATCATCAGCGAGAAAACCCGCTACAACAACTGCTGGACAGTAATCTGCGCCAG
CGGGTGATGGAAGCCATCGAAACGTTGCCGGAGCGCGAAAAACTGGTATTAACCCTCTAT
TATCAGGAAGAGCTGAATCTCAAAGAGATTGGTGCGGTGCTGGAGGTCGGGGAATCGCGG
GTCAGTCAGTTACACAGCCAGGCTATTAAACGGTTACGCACTAAACTGGGTAAGTTATAA
>IAL7250_Cromossomo_contig_1_polypolish.fasta_00194 fliZ
ATGATGGTGCAGCACCTGAAAAGACGGCCATTAAGCCGCTATCTTAAAGACTTTAAACAC
AGCCAGACCCATTGCGCGCATTGCCGTAAATTACTCGATCGCATTACCTTAGTTCGCGAC
GGCAAAATAGTGAATAAAATCGAGATTTCCCGCCTGGACACGCTGCTTGATGAAAATGGC
TGGCAAGTGGAACAACAATCATGGGCGGCATTGTGCCGATTTTGCGGTGATTTACATTGC
AAAACGCAGAGTAATTTTTTCGATATTATCGGCTTTAAGCAATTTCTTTTTGAGCAAACT
GAAATGAGCCCTGGTACGGTGCGTGAATATGTCGTTCGTCTGCGCCGTTTGGGGAATCAT
CTACACGAGCAAAATATTTCCCTCGCTCAGCTGCAGGACGGTTTCCTTGATGAAATCCTC
GCCCCGTGGCTGCCCACCACCAGCACCAACAATTACCGCATCGCGTTACGGAAGTATCAA
CACTATCAGCGTCAAACGTGTACCGGACTTGTGCAGAAATCCTCCAGCCAACCTGCTTCT
GATATATATTAA
>IAL7250_Cromossomo_contig_1_polypolish.fasta_00195 tcyJ
GTGTTTACAAACAATGGCTCTACACTGCAAACAGACATAACAACATTCGGGGTAAATATG
AAATTAGCACATCTGGGACGTCAGGCATTGATGGGTGTGATGGCCGTGGCGCTGGTTGCG
GGTATGAGCGTTAAAAGTTTTGCAGATGAAGGTCTGCTTAATAAAGTCAAAGAGCGCGGC
ACGCTGCTGGTAGGGCTGGAAGGAACTTATCCGCCGTTCAGTTTTCAGGGGGATGACGGC
AAATTAACCGGTTTTGAAGTGGAATTTGCCCAACAGCTGGCAAAACATCTTGGCGTTGAG
GCGTCACTAAAACCGACCAAATGGGACGGTATGCTGGCGTCGCTGGACTCTAAACGCATT
GATGTGGTGATTAACCAGGTCACCATTTCTGACGAGCGCAAGAAAAAATACGATTTCTCT
ACCCCGTACACCATTTCTGGTATTCAGGCGCTGGTGAAAAAAGGCAACGAAGGCACCATT
AAAACGGCTGATGATCTGAAAGGCAAAAAAGTGGGTGTCGGTCTGGGCACCAACTATGAA
GAGTGGCTGCGTCAGAATGTTCAGGGCGTCGATGTGCGTACCTATGATGATGACCCGACC
AAATATCAGGATCTGCGCGTAGGCCGTATCGATGCGATCCTCGTTGATCGTCTGGCGGCG
CTGGATCTGGTGAAGAAAACCAACGATACGCTGGCAGTAACCGGTGAAGCATTCTCCCGT
CAGGAGTCTGGCGTGGCGCTGCGTAAAGGAAATGAAGACCTGCTGAAAGCGGTGAATGAT
GCAATTGCGGAAATGCAAAAAGACGGCACTCTGCAAGCTCTTTCCGAAAAATGGTTTGGT
GCTGATGTGACCAAATAA
>IAL7250_Cromossomo_contig_1_polypolish.fasta_00196 dcyD
ATGCCACTGCATAATTTAACCCGTTTTCCACGGCTGGAGTTTATCGGCGCGCCAACGCCG
CTCGAATATCTGCCGCGCTTTTCTGATTATCTTGGACGGGAAATTTTCATCAAACGGGAT
GACGTCACCCCCATGGCAATGGGCGGCAATAAATTACGTAAGCTGGAATTTCTCGCGGCA
GATGCTCTGCGTGAAGGTGCCGATACGCTGATTACTGCCGGGGCGATCCAGTCTAACCAT
GTGCGCCAGACTGCCGCAGTCGCTGCGAAACTCGGTCTGCACTGCGTGGCGCTGCTGGAA
AATCCTATTGGTACGACCGCGGAAAACTATTTAACCAACGGCAATCGTTTGTTGCTGGAT
CTGTTCAATACCCAGATTGAAATGTGCGACGCACTGACCGATCCCAATGCCCAACTGGAA
GAGCTGGCGACGCGAGTCGAAGCACAAGGCTTTCGCCCGTATGTCATTCCGGTTGGCGGT
TCTAATGCTCTTGGCGCGCTGGGTTATGTGGAGAGTGCGCTGGAAATCGCGCAACAGTGT
GAAGGGGCGGTTAATATTTCGTCGGTGGTAGTCGCATCGGGCAGTGCCGGAACTCACGCC
GGACTGGCTGTTGGGCTGGAACACCTGATGCCTGAAAGCGAACTGATTGGCGTGACCGTG
TCGCGTTCCGTTGCCGATCAATTGCCGAAAGTGGTTAACCTACAACAGGCGATTGCGAAA
GAACTGGAGCTGACCGCATCAGCGGAAATTATACTCTGGGATGACTATTTTGCACCTGGC
TACGGCGTGCCGAACGACGAAGGCATGGAAGCAGTGAAATTGCTGGCGCGGCTGGAAGGC
ATTCTGCTTGATCCTGTGTATACCGGAAAAGCGATGGCGGGGCTGATTGACGGTATCAGT
CAGAAACGCTTCAAAGATGAAGGGCCGATTCTGTTTATTCATACCGGCGGCGCGCCTGCG
CTGTTCGCCTATCATCCCCACGTTTAG
>IAL7250_Cromossomo_contig_1_polypolish.fasta_00197 tcyL
ATGCAAGAAAGTATACAACTGGTTATTGATTCCTTGCCGTTCCTGTTGAAAGGGGCTGGG
TATACTCTGCAACTCAGTATCGGCGGCATGTTTTTTGGCTTACTACTCGGATTTATTCTC
GCGCTGATGCGCCTGTCGCCAATCTGGCCCGTGCGCTGGCTGGCGCGTTTTTATATCTCT
ATTTTTCGTGGTACGCCGCTCATCGCACAACTGTTTATGATCTATTACGGCCTGCCGCAG
TTTGGTATCGAATTAGATCCCATTCCGTCAGCAATGATTGGTCTGTCGCTGAACACTGCC
GCCTATGCCGCCGAAACGCTGCGCGCCGCCATTTCTTCTATTGATAAAGGTCAGTGGGAA
GCCGCTGCCAGTATTGGTATGACGCCGTGGCAGACCATGCGTCGCGCGATTTTGCCACAG
GCGGCGCGGGTGGCGTTGCCGCCGCTGTCGAACAGCTTTATCAGTCTGGTAAAAGATACG
TCGCTGGCCGCGACAATCCAGGTGCCGGAGCTGTTCCGTCAGGCGCAGTTGATTACCTCG
CGCACGCTGGAGGTGTTCACCATGTACCTGGCGGCTTCGCTCATCTACTGGATCATGGCG
ACTGTGTTATCGACGTTGCAGAACCATTTTGAGAATCAACTTAATCGCCAGGAGAGAGAA
CCAAAATGA
>IAL7250_Cromossomo_contig_1_polypolish.fasta_00198 yecC
ATGAGTGCCATTGAAGTTAAGAACCTGGTGAAAAAATTTCACGGTCAGACGGTGCTGCAC
GGTATCGACCTCGAGGTAAAGCCTGGCGAAGTGGTGGCAATTATCGGTCCGAGTGGTTCC
GGCAAAACCACGTTGCTACGCAGCATAAATCTGCTGGAACAACCGGAAGCGGGAACGATC
ACCGTTGGCGATATCACTATTGATACTGCACGTTCATTAAGTCAGCAAAAATCGCTGATT
CGCCAGTTGCGTCAGCACGTCGGGTTTGTCTTCCAGAACTTTAATTTGTTTCCGCATCGT
ACGGTGCTGGAAAACATTATTGAAGGGCCGGTGATCGTCAAAGGCGAACCGAAAGAAGAG
GCCACGGCGCGCGCTCGCGAGCTGCTGGCGAAAGTTGGGCTGGCCGGTAAAGAAACCAGC
TATCCACGTCGTTTGTCTGGCGGTCAACAGCAGCGTGTAGCGATTGCGCGTGCGCTGGCA
ATGCGTCCTGAGGTGATTTTGTTTGACGAGCCAACGTCAGCGCTGGATCCAGAGCTGGTG
GGCGAAGTCCTGAACACAATCCGCCAGCTGGCGCAGGAAAAGCGCACGATGGTGATTGTG
ACGCACGAAATGAGCTTTGCCCGGGATGTTGCGGACCGGGCGATTTTTATGGACCAGGGG
CGGATAGTCGAGCAGGGGGCAGCAAAAGCGTTATTTGCTGATCCCCAGCAGCCTCGCACC
CGCCAGTTCCTCGAGAAGTTTCTGCTGCAATAA
>IAL7250_Cromossomo_contig_1_polypolish.fasta_00199 sdiA
ATGCAGGATACGGATTTTTTCAGCTGGCGTCGCACGATGCTGTTGCGTTTTCAGAGGATG
GAGACCGCAGAAGAGGTCTACCATGAAATTGAGCTTCAGGCTCAGCAGCTGGAGTACGAT
TACTATTCGTTATGTGTCCGCCACCCGGTACCATTCACTCGACCTAAAGTGGCTTTCTAC
ACCAATTACCCTGAGGCGTGGGTTAGTTATTATCAGGCAAAAAACTTTCTCGCAATTGAT
CCGGTGCTGAACCCTGAAAACTTTAGTCAGGGCCATCTAATGTGGAATGATGACTTATTC
AACGAAGCACAGCCGTTATGGGAAGCCGCGCGCGCACATGGTTTACGCCGCGGTGTCACT
CAGTATTTAATGCTGCCAAACCGGGCGCTGGGCTTTTTGTCCTTTTCCCGTTGCAGCGCG
CGCGAAATACCCATTCTTAGTGATGAACTGCAATTAAAAATGCAGTTACTGGTGCGCGAA
AGTCTGATGGCTCTGATGCGTTTAAATGATGAAATAGTGATGACGCCAGAGATGAATTTC
AGCAAGCGCGAAAAAGAAATTTTGAAATGGACGGCGGAAGGGAAGACATCAGCGGAGATA
GCGATGATTTTGTCAATCTCTGAGAATACGGTCAATTTCCATCAGAAAAACATGCAGAAA
AAAATCAATGCACCAAATAAGACCCAGGTGGCCTGTTACGCGGCCGCTACTGGCTTAATT
TGA
>IAL7250_Cromossomo_contig_1_polypolish.fasta_00200 group_2311
ATGAGTACGCCTGATTTTTCTACTGCCGAGAATAATCAAGAACTGGCAAATGAAGTCTCC
TGCCTGAAAGCGATGCTGACGCTGATGCTGCAGGCGATGGGACAAGCTGACGCGGGCCGC
GTGATGTTAAAGATGGAAAAACAGCTTGCGCTGATCGAAGACGAAACCCAGGCTGCAGTA
TTTTCCAAAACGGTTAAGCAAATTAAACAAGCCTACCGTCAGTAA
>IAL7250_Cromossomo_contig_1_polypolish.fasta_00201 uvrY
TTGATCAACGTTCTACTTGTTGATGACCACGAACTGGTGCGCGCAGGGATACGACGCATT
CTGGAAGATATAAAGGGTATTAAAGTCGTCGGTGAGGCATCGTGCGGTGAAGACGCCGTT
AAGTGGTGCCGGACAAATGCCGTTGACGTGGTGCTAATGGACATGAGTATGCCGGGCATT
GGCGGTCTTGAGGCGACGCGTAAAATCGCGCGTTCCACAGCTGATGTCAAAATCATCATG
CTTACCGTCCATACAGAAAACCCTTTACCAGCTAAAGTCATGCAGGCCGGTGCTGCGGGC
TACCTCAGCAAAGGCGCGGCTCCGCAGGAAGTCGTGAGTGCGATTCGTTCTGTCTATTCA
GGGCAGCGTTACATTGCTTCTGACATCGCTCAACAAATGGCGTTAAGCCAGATCGAACCA
GAAAAAACAGAAAGCCCATTTGCCAGTTTGTCTGAACGTGAATTGCAGATTATGCTGATG
ATCACCAAGGGCCAGAAGGTCAATGAGATCTCAGAACAGCTCAATCTCAGTCCGAAAACG
GTGAACAGCTACCGCTATCGTATGTTCAGTAAACTAAACATTCATGGCGATGTTGAGCTG
ACTCACCTGGCAATTCGCCATGGTCTGTGTAATGCGGAGACATTATCAAGTCAGTGA
>IAL7250_Cromossomo_contig_1_polypolish.fasta_00202 uvrC
GTGAGTGATCAGTTTGACGCAAAAGCGTTTTTAAAAACCGTAACCAGCCAGCCAGGCGTT
TATCGCATGTACGATGCTGGTGGTACGGTTATCTATGTCGGCAAAGCGAAAGACCTGAAA
AAACGGCTTTCCAGCTATTTCCGTAGCAACCTCGCTTCGCGCAAAACCGAAGCGCTGGTC
GCCCAGATTCAGCAAATTGATGTAACGGTTACTCATACAGAAACCGAAGCGCTGTTGCTG
GAACACAACTACATCAAACTCTATCAGCCGCGTTACAACGTTTTGCTACGCGATGATAAA
TCTTATCCTTTTATCTTCCTGAGTGGCGATACCCACCCGCGTCTGGCGATGCATCGTGGT
GCGAAGCATGCCAAAGGTGAATATTTCGGCCCGTTCCCGAATGGCTATGCCGTACGTGAA
ACTCTGGCGCTACTGCAAAAGATTTTCCCCATTCGCCAGTGCGAAAATAGTGTTTATCGC
AATCGCTCGCGTCCGTGTCTGCAATATCAGATAGGGCGCTGTCTGGGACCGTGCGTTGAA
GGACTGGTGAGTGAAGAAGAATACGCTCAGCAGGTCGAGTATGTGCGCCTGTTTTTGTCT
GGCAAAGATGATCAGGTGCTTACGCAACTCATTAGCCGTATGGAAACTGCCAGTCAGAAT
CTGGAGTTTGAAGAAGCGGCACGTATTCGCGACCAAATTCAGGCGGTGCGACGCGTCACC
GAAAAACAATTCGTTTCCAATACCGGCGACGACCTTGACGTTATTGGTGTGGCGTTCGAT
GCGGGCATGGCTTGTGTCCACGTATTGTTCATTCGTCAGGGCAAAGTGCTCGGCAGCCGC
AGCTATTTCCCGAAAGTGCCTGGCGGTACGGAACTGAGCGAGGTGGTAGAAACCTTCGTA
GGTCAGTTCTATTTACAAGGCAGCCAGATGCGCACCTTACCGGGTGAGATCCTGCTCGAT
TTTAATCTTAGCGATAAAACGCTGCTCGCCGATTCCCTTTCAGAACTGGCGGGACGCAAG
ATTAATGTTCAAACCAAACCTCGCGGCGATAGGGCGCGTTATCTGAAACTCGCGCGCACC
AATGCGGCGACGGCCTTAACCAGCAAACTTTCGCAGCAATCTACCGTTCACCAGCGGCTG
ACCGCGCTTGCCAGCGTGTTGAAATTGCCGGAAGTGAAGCGGATGGAGTGCTTTGACATC
AGCCATACCATGGGCGAACAAACCGTCGCTTCCTGTGTGGTGTTTGATGCTAACGGCCCG
CTGCGTGCGGAGTATCGGCGCTATAACATTACAGGCATCACGCCGGGCGATGATTATGCG
GCGATGAATCAGGTGCTGCGTCGGCGTTATGGTAAAGCCATTGACGACAGTAAGATCCCG
GATGTGATCCTTATCGACGGCGGCAAAGGCCAGCTTGCGCAGGCGAAAAATGTCTTCGCC
GAACTGGATGTCTCATGGGATAAAAATCATCCGCTGCTACTTGGCGTTGCCAAAGGTGCA
GATCGTAAGGCTGGACTGGAAACGCTGTTCTTTGAGCCGGAAGGTGAGGGATTTAGTTTG
CCGCCAGATTCACCCGCGCTGCATGTTATCCAGCATATTCGCGATGAATCACATGATCAC
GCGATTGGCGGGCACCGTAAAAAACGGGCGAAAGTCAAAAATACCAGTTCCCTGGAAACC
ATTGAAGGCGTCGGGCCAAAACGTCGGCAAATGTTGTTGAAATATATGGGCGGTTTGCAA
GGTTTACGTAACGCCAGCGTCGAGGAAATTGCAAAAGTGCCGGGTATTTCGCAAGGTCTG
GCAGAAAAGATCTTCTGGTCGTTGAAACATTGA
>IAL7250_Cromossomo_contig_1_polypolish.fasta_00203 pgsA
ATGCAATTTAATATCCCTACGTTGCTTACACTGTTCCGTGTCATCCTTATCCCATTCTTT
GTATTGGTCTTTTATCTGCCTGTCACCTGGTCGCCGTTTGCCGCCGCGCTCATTTTCTGC
GTCGCGGCGGTGACTGACTGGTTCGATGGTTTTCTGGCACGCCGCTGGAACCAGAGTACC
CGGTTTGGTGCTTTCCTTGACCCTGTAGCAGATAAAGTTCTCGTGGCTATCGCCATGGTG
CTGGTAACCGAGCATTATCACAGCTGGTGGGTGACCCTACCGGCGGCAACGATGATCGCC
CGTGAAATTATTATTTCTGCGCTACGCGAATGGATGGCGGAGTTGGGTAAACGCAGTAGC
GTGGCTGTCTCCTGGATTGGGAAAGTGAAAACCACTGCCCAGATGGTGGCGTTGGCCTGG
CTGCTGTGGCGTCCGAACATTTGGGTTGAGTACGCCGGTATTGCACTTTTCTTTGTGGCT
GCGGTACTGACTCTGTGGTCAATGTTGCAATATTTGAGCGCTGCGCGTGCAGATTTGCTT
GATCAGTGA
>IAL7250_Cromossomo_contig_1_polypolish.fasta_00207 group_1681
ATGAAAACGGGACCGTTAAACGAAAGTGAGTTGGAATGGCTGGACGATATTCTGACCAAA
TACAACACTGACCACGCCATCCTTGATGTGGCGGAGCTGGACGGTTTATTGACGGCGGTG
TTGAGTTCTCCGCAAGAGATTGAACCGGAACAGTGGCTGGTTGCCGTGTGGGGTGGGGCT
GACTATGTGCCGCGCTGGGCGTCAGAGAAAGAGATGACGCGCTTTATGAATCTGGCTTTT
CAACATATGGCCGATACCGCAGAGCGTCTTAACGAATTCCCGGAGCAGTTTGAGCCGTTA
TTCGGCTTGCGAGAAGTTGATGGCAGCGAGCTGACGATTGTTGAGGAGTGGTGCTTTGGC
TATATGCGGGGCGTGGCACTTTCTGACTGGTCAACGTTGCCCGATTCGTTAAAACCAGCG
CTGGAGGCGATTGCGCTGCACGGTACTGAGGAAAACTTCGAGCGGGTAGAGAAAATGTCG
CCAGAAGCGTTTGAAGAGAGCGTAGATGCCATTCGACTGGCGGCGCTTGATCTACATGCG
TACTGGATGGCGCATCCGCAGGAAAAAGCTGTTCAGCAACCGATCAAAGCAGAAGAGAAA
CCGGGGCGTAACGATCCTTGCCCGTGCGGTAGTGGTAAGAAATTTAAGCAGTGCTGCCTG
CATTAA
>IAL7250_Cromossomo_contig_1_polypolish.fasta_00208 tyrP
GTGAAAAACAGAACCCTGGGAAGTGTTTTTATCGTGGCGGGAACCACAATTGGCGCAGGC
ATGCTGGCAATGCCGCTGGCTGCGGCCGGTGTTGGTTTTAGCGTTACGTTAATCTTGTTG
ATTGGGCTTTGGGCGTTGATGTGCTACACGGCGCTATTACTGCTGGAGGTGTACCAGCAT
GTTCCGGCAGATACCGGTCTGGGCACGCTGGCAAAACGCTATCTGGGACGCTACGGTCAA
TGGCTGACGGGCTTCAGTATGATGTTCTTAATGTATGCTCTGACTGCGGCATACATCAGC
GGTGCCGGTGAATTGTTGGCCTCCAGCATCAGCGACTGGACAGGTATTTCAATGTCGGCA
ACCGCTGGCGTGCTGTTGTTCACTTTTGTTGCCGGTGGCGTGGTTTGTGTCGGGACATCG
CTGGTCGATTTATTTAACCGTTTTCTGTTCAGCGCCAAAATTATTTTTCTGGTGGTGATG
CTGGTATTGCTGCTACCGCATATTCACAAAGTGAATCTTTTAACCCTGCCGTTGCAACAG
GGGCTGGCTCTGTCAGCAATCCCGGTGATTTTTACCTCATTTGGTTTTCACGGTAGCGTG
CCGAGTATTGTCAGCTATATGGATGGCAACGTTCGTAAGCTACGCTGGGTGTTTATAACC
GGTAGTGCGATCCCCCTGGTGGCATATATTTTCTGGCAGGTGGCAACGCTTGGCAGCATT
GATTCAACAACCTTTATGGGATTGCTGGCTAATCATGCTGGATTAAACGGGCTGTTACAG
GCGTTACGCGAAATGGTGGCCTCTCCGCATGTTGAGCTGGCAGTGCATTTATTTGCTGAT
TTAGCCCTCGCCACGTCATTTCTCGGCGTTGCGTTAGGCTTATTTGATTATCTGGCTGAT
TTATTTCAGCGTTCAAATACCGTTGGTGGACGGTTGCAAACTGGTGCAATTACCTTTCTG
CCGCCGTTGGCGTTTGCACTGTTTTATCCACGAGGATTTGTGATGGCGCTGGGTTACGCC
GGTGTGGCGCTGGCGGTACTGGCATTGATTATCCCTTCGCTGTTGACCTGGCAAAGCAGA
AAGCACAATCCTCAGGCGGGTTACCGGGTGAAAGGTGGTCGTCCGGCGCTGGTGGTGGTG
TTTCTCTGTGGTATTGCTGTGATTGGCGTGCAATTTTTGATTGCGGCAGGGTTGTTACCA
GAAGTGGGGTGA
>IAL7250_Cromossomo_contig_1_polypolish.fasta_00209 yecH
ATGGACTCTATTCACGGTCATGAAGTGTTAAATATGATGATTGAATCAGGCGAGCAATAT
ACGCATGCCAGTCTGGAAGCTGCGATTAAAGCGCGTTTTGGTGAACAGGCACGTTTTCAC
ACCTGCTCGGCAGAAGGGATGACAGCGGGAGAGCTGGTAGCGTTTCTGGCAGCAAAAGGC
AAATTTATACCTTCGAAAGACGGTTTTTCGACCGATCAGAGTAAGATTTGCCGTCACTGA
>IAL7250_Cromossomo_contig_1_polypolish.fasta_00210 ftnA
ATGCTGAAACCAGAAATGATTGAAAAACTTAATGAGCAGATGAACCTGGAACTGTACTCT
TCACTGCTTTATCAGCAAATGAGCGCCTGGTGCAGCTATCATACCTTCGAAGGTGCTGCC
GCGTTCCTGCGCCGTCACGCCCAGGAAGAGATGACGCATATGCAGCGTCTGTTTGATTAC
CTGACTGATACCGGCAATTTACCGCGTATTAATACCGTTGAATCTCCGTTTGCTGAATAT
TCCTCACTTGATGAATTATTCCAGGAAACCTATAAACACGAACAATTAATCACCCAGAAA
ATTAACGAACTGGCTCATGCTGCAATGACCAATCAGGACTACCCAACATTTAATTTCCTG
CAATGGTATGTTTCTGAGCAGCATGAAGAAGAGAAACTGTTCAAATCGATTATTGATAAA
TTAAGCCTGGCAGGCAAAAGCGGCGAAGGTCTGTATTTTATCGACAAAGAACTCTCTACC
CTCGACACACAAAACTAA
>IAL7250_Cromossomo_contig_1_polypolish.fasta_00211 yecR
ATGAGACTTCTGATTCTGACTCTTTCATTAATAACGCTGGCGGGGTGTACGGTTACTCGC
CAAGCCCATGTGAGCGAAGTTGACGCGGCAACAGGTATTGTACGGTTGGTTTATGACCAG
GCTTTTTTGCAGCATGCCCATACCGATCGTTATGTCAGTCGCGGGATCGCCGATCGCGCA
TGCCAGCAGGAAGGCTATACCCACGCGATCCCCTTTGGTCAGCCAGTAGGCAACTGTAGC
CTTTTTGCGGGTTCCTTATGTTTGAATACGGAATTCACTTTGTCATATCAGTGCCATCAT
TCCGCCTTCCCTGTCTTTCTCTAA
>IAL7250_Cromossomo_contig_1_polypolish.fasta_00212 group_1919
ATGTCCCAGCCGCTGAATGCCGATCAGGAACTGGTTTCTGATGTGGTTGCTTGCCAGTTG
GTTATCAAACAAATTCTGGATGTTCTCGATGTAATCGCGCCCGTTGAAGTTCGTGAAAAA
ATGTCCAGTCAGCTGAAGAATATCGACTTTACTAACCATCCCGCCGCCGCAGACCCGGTC
ACCATGCGGGCAATCCAAAAAGCCATCGCGCTTATTGAACTCAAGTTTACCCCACAGGGT
GAATCCCATTAA
>IAL7250_Cromossomo_contig_1_polypolish.fasta_00213 ftnB
ATGGCAACCGCTGGAATGCTTCTCAAACTCAACTCTCAAATGAACCGCGAGTTTTACGCA
TCCAATCTCTACCTTCACCTGAGTAACTGGTGTTCTGAACAGAGTCTGAACGGCACCGCC
ACTTTCCTTCGCGCCCAGGCACAGAGTAATGTGACCCAAATGATGCGCATGTTTAACTTT
ATGAAGAGTGTCGGCGCTACCCCCATCGTTAAAGCCATTGATGTTCCCGGTGAAAAACTG
AACTCTCTGGAAGAACTGTTCCAAAAAACGATGGAAGAATACGAGCAACGTTCTAGTACG
TTGGCACAGTTAGCCGATGAAGCGAAAGAACTGAATGATGATTCAACCGTCAATTTCCTG
CGCGATCTGGAAAAAGAACAGCAGCATGATGGTCTGTTGCTGCAAACCATTCTTGATGAA
GTGCGCAGTGCGAAACTTGCGGGTATGTGCCCTGTGCAGACCGACCAACATGTTCTGAAT
GTCGTGTCACACCAGCTGCATTGA
>IAL7250_Cromossomo_contig_1_polypolish.fasta_00214 araF
ATGCACAAATTTACTAAAGCCCTGGCAGCCATTGGTCTGGCAGCCGTTATGTCACAATCC
GCTATGGCGGAGAACCTGAAGCTCGGTTTTCTGGTGAAGCAACCGGAAGAGCCGTGGTTC
CAGACCGAATGGAAGTTTGCCGATAAAGCCGGGAAGGATTTAGGGTTTGAGGTTATTAAG
ATTGCCGTGCCGGATGGCGAAAAAACATTGAACGCGATCGACAGCCTGGCTGCCAGTGGC
GCAAAAGGTTTCGTTATTTGTACTCCGGACCCCAAACTCGGCTCTGCCATCGTCGCGAAA
GCGCGTGGCTACGATATGAAAGTCATTGCCGTGGATGACCAGTTTGTTAACGCCAAAGGT
AAGCCAATGGATACCGTTCCGCTGGTGATGATGGCGGCGACTAAAATTGGCGAACGTCAG
GGTCAGGAACTGTATAAAGAGATGCAGAAACGTGGCTGGGATGTCAAAGAAAGCGCGGTG
ATGGCGATTACCGCCAACGAACTGGATACGGCACGTCGCCGTACAACGGGTTCTATGGAT
GCGCTGAAAGCGGCCGGATTCCCGGAAAAACAAATTTATCAGGTACCTACCAAATCTAAC
GACATCCCGGGGGCATTTGACGCTGCCAACTCAATGCTGGTTCAACATCCGGAAGTTAAA
CATTGGCTGATCGTCGGTATGAACGACAGCACCGTGCTGGGCGGCGTACGCGCGACGGAA
GGTCAGGGCTTTAAAGCTGCCGATATCATCGGCATTGGCATTAACGGTGTGGATGCGGTG
AGCGAACTGTCTAAAGCACAGGCAACCGGCTTCTACGGTTCCCTGCTGCCAAGCCCGGAC
GTACATGGCTATAAATCCAGCGAAATGCTTTACAACTGGGTAGCAAAAGACGTTGAACCG
CCAAAATTTACCGAAGTTACCGACGTGGTGCTGATCACGCGTGACAACTTTAAAGAAGAA
CTGGAGAAAAAAGGTTTAGGCGGTAAGTAA
>IAL7250_Cromossomo_contig_1_polypolish.fasta_00215 araG
ATGCAACAGTCTACCCCGTATCTCTCATTTCGCGGCATCGGTAAAACGTTTCCCGGCGTT
AAGGCGCTGACGGATATTAGTTTTGACTGCTATGCCGGTCAGGTTCATGCGTTGATGGGT
GAAAATGGCGCAGGAAAATCAACTCTCTTAAAAATCCTCAGCGGCAACTATGCGCCAACC
ACGGGTTCTGTAGTGATTAATGGGCAGGAAATGTCCTTTTCCGACACGACCGCAGCACTT
AACGCGGGTGTGGCGATTATTTACCAGGAACTGCATCTCGTGCCGGAAATGACCGTCGCG
GAAAACATCTATCTCGGCCAGCTGCCGCATAAAGGCGGCATTGTGAATCGCTCATTGCTG
AATTATGAGGCGGGTTTACAACTTAAACATCTTGGTATGGATATTGACCCGGACACGCCG
CTGAAATATCTCTCCATTGGTCAGTGGCAGATGGTTGAAATCGCCAAGGCGCTGGCGCGT
AACGCTAAAATTATCGCCTTTGATGAGCCAACCAGCTCCCTTTCTGCCCGCGAAATCGAC
AATCTTTTCCGCGTTATTCGTGAACTGCGAAAAGAGGGGCGGGTGATCTTATACGTTTCT
CACCGTATGGAAGAAATATTTGCCCTCAGCGATGCCATCACTGTCTTTAAAGATGGACGT
TATGTCAAAACCTTTACCGATATGCAGCAGGTTGACCACGACGCGCTGGTGCAGGCGATG
GTCGGGCGCGACATTGGCGATATCTACGGCTGGCAACCTCGTAGTTATGGCGAGGAGCGC
CTGCGTCTTGATGCTGTGAAAGCACCAGGCGTGCGTACGCCAATAAGTCTGGCGGTTCGC
AGTGGTGAAATTGTTGGGCTGTTTGGTCTGGTAGGGGCGGGGCGTAGCGAATTAATGAAA
GGCTTGTTTGGCGGGACGCAAATCACCGCCGGTCAGGTTTATATCGACCAACAGCCGATC
GATATTCGTAAACCGAGCCACGCCATTGCCGCAGGCATGATGCTCTGCCCGGAAGATCGC
AAAGCGGAAGGCATTATTCCCGTGCACTCCGTTCGCGACAATATCAACATCAGTGCCAGA
CGTAAACATGTGCTCGGCGGTTGTGTAATCAACAACGGTTGGGAAGAAAACAATGCCGAT
CACCACATTCGTTCGCTCAACATCAAAACGCCGGGCGCTGAGCAACTGATCATGAATCTC
TCAGGCGGAAATCAGCAAAAAGCCATTCTGGGCCGCTGGTTATCGGAAGAGATGAAGGTC
ATTTTGCTGGATGAACCTACGCGCGGCATTGATGTTGGTGCTAAGCATGAAATTTACAAC
GTGATTTATGCGCTGGCGGCGCAGGGTGTGGCGGTGCTGTTTGCCTCCAGCGACTTACCT
GAAGTCCTCGGCGTTGCCGACCGGATTGTGGTGATGCGGGAAGGTGAAATCGCCGGTGAA
TTGTTACACGAGCAGGCAGATGAGCGTCAGGCACTGAGCCTTGCGATGCCTAAAGTCAGC
CAGGCAGTTGCCTGA
>IAL7250_Cromossomo_contig_1_polypolish.fasta_00216 araH
ATGTCTTCTGTTTCTACATCGGGGTCTGGCGCACCTAAGTCGTCATTCAGCTTCGGGCGT
ATCTGGGATCAGTACGGCATGCTGGTGGTGTTTGCGGTGCTCTTTATCGCCTGTGCCATT
TTTGTCCCAAATTTTGCCACCTTCATTAATATGAAAGGGTTGGGCCTGGCAATTTCCATG
TCGGGGATGGTGGCGTGTGGCATGTTGTTCTGCCTTGCTTCCGGTGACTTTGACCTTTCT
GTCGCCTCCGTAATTGCCTGTGCGGGTGTCACCACGGCGGTGGTTATCAACCTGACTGAA
AGCCTGTGGATTGGCGTGGCAGCGGGGTTGCTGCTTGGCATTCTCTGTGGCCTGGTCAAT
GGCTTTGTTATCGCCAAACTGAAAATAAATGCTCTGATCACAACACTGGCAACGATGCAG
ATTGTTCGAGGTCTGGCGTACATCATTTCAGACGGTAAAGCGGTCGGTATCGAAGATGAA
AGCTTCTTTGCCCTTGGTTACGCTAACTGGTTCGGTCTGCCTGCGCCAATCTGGCTCACC
GTCGCGTGTCTGATTATCTTTGGTTTGTTGCTGAATAAAACCACCTTTGGTCGTAACACC
CTGGCGATTGGCGGGAACGAAGAGGCTGCGCGTCTGGCGGGTGTACCGGTTGTTCGCACC
AAAATTATTATCTTTGTTCTCTCTGGCCTGGTATCTGCGATAGCCGGAATTATTCTGGCT
TCACGTATGACCAGTGGGCAGCCAATGACGTCGATTGGTTACGAGCTGATTGTTATCTCC
GCCTGCGTTTTAGGTGGCGTTTCTCTGAAAGGAGGCATCGGAAAAATCTCATATGTGGTG
GCGGGTATCTTAATTTTAGGCACCGTGGAAAACGCCATGAACCTGCTTAATATTTCTCCT
TTCGCGCAGTACGTGGTTCGCGGCTTAATCCTGCTGGCAGCGGTGATCTTCGACCGTTAC
AAGCAAAAAGCGAAACGCACTGTCTGA
>IAL7250_Cromossomo_contig_1_polypolish.fasta_00217 otsB
GTGACAGAACCGTTAACCGAAGCCCCTGAACTATCCGCGAAATATGCCTGGTTTTTTGAT
CTCGATGGAACGCTGGCGGAAATCAAACCGCATCCCGATCAGGTCGTTGTGCCTGACAAT
ATTCTGCAAGGACTTCAGCTACTGGCAACCGCAAGTGATGGTGCATTGGCATTGATATCA
GGGCGCTCAATGGTGGAGCTTGACGCACTGGCAAAACCTTATCGCTTCCCGTTAGCGGGC
GTGCATGGGGCAGAGCGCCGTGACATCAATGGTAAAACACATATCGTTCATCTGCCGGAT
GCGATTGCGCGTGATATTAGCGTGCAACTGCATACAGTCATCGCTCAGTATCCCGGCGCG
GAGCTGGAGGCGAAAGGGATGGCTTTTGCGCTGCATTATCGTCAGGCTCCGCAGCATGAA
GACGCATTAATGACATTAGCGCAACGTATTACTCAGATCTGGCCACAAATGGCGTTACAG
CAGGGAAAGTGTGTTGTCGAGATCAAACCGAGAGGTACCAGTAAAGGTGAGGCAATTGCA
GCTTTTATGCAGGAAGCTCCCTTTATCGGGCGAACGCCCGTATTTCTGGGCGATGATTTA
ACCGATGAATCTGGCTTCGCAGTCGTTAACCGACTGGGCGGAATGTCAGTAAAAATTGGC
ACAGGTGCAACTCAGGCATCATGGCGACTGGCGGGTGTGCCGGATGTCTGGAGCTGGCTT
GAAATGATAACCACCGCATTACAACAAAAAAGAGAAAATAACAGGAGTGATGACTATGAG
TCGTTTAGTCGTAGTATCTAA
>IAL7250_Cromossomo_contig_1_polypolish.fasta_00218 otsA
ATGAGTCGTTTAGTCGTAGTATCTAACCGGATTGCACCACCAGACGAGCACGCCGCCAGT
GCCGGTGGCCTTGCCGTTGGCATACTGGGGGCACTGAAAGCCGCAGGCGGACTGTGGTTT
GGCTGGAGTGGTGAAACAGGGAATGAGGATCAGCCGCTAAAAAAGGTGAAAAAAGGTAAC
ATTACGTGGGCCTCTTTTAACCTCAGCGAACAGGACCTTGACGAATACTACAACCAATTC
TCCAATGCCGTTCTCTGGCCCGCTTTTCATTATCGGCTCGATCTGGTGCAATTTCAGCGT
CCTGCCTGGGACGGCTATCTACGCGTAAATGCGTTGCTGGCAGATAAATTACTGCCGCTG
TTGCAAGACGATGACATTATCTGGATCCACGATTATCACCTGTTGCCCTTTGCGCATGAA
TTACGCAAACGGGGAGTGAATAATCGCATTGGTTTCTTTCTGCATATTCCTTTCCCGACA
CCGGAAATCTTCAACGCGCTGCCGACATATGACACCTTGCTTGAACAGCTTTGTGATTAT
GATTTGCTGGGTTTCCAGACAGAAAACGATCGTCTGGCGTTCCTGGATTGCCTTTCTAAC
CTGACCCGCGTCACGACACGTAGCGCAAAAAGCCATACAGCCTGGGGCAAAGCATTTCGA
ACAGAAGTCTACCCGATCGGCATTGAACCGAAAGAAATAGCCAAACAGGCTGCCGGGCCA
CTGCCGCCAAAACTGGCGCAACTTAAAGCGGAACTGAAAAACGTACAAAATATCTTTTCT
GTCGAACGGCTGGATTATTCCAAAGGTTTGCCAGAGCGTTTTCTCGCCTATGAAGCGTTG
CTGGAAAAATATCCGCAGCATCATGGTAAAATTCGTTATACCCAGATTGCACCAACGTCG
CGTGGTGATGTGCAAGCCTATCAGGATATTCGTCATCAGCTCGAAAATGAAGCTGGACGA
ATTAATGGTAAATACGGGCAATTAGGCTGGACGCCGCTTTATTATTTGAATCAGCATTTT
GACCGTAAATTACTGATGAAAATATTCCGCTACTCTGACGTGGGCTTAGTGACGCCACTG
CGTGACGGGATGAACCTGGTAGCAAAAGAGTATGTTGCTGCTCAGGACCCAGCCAACCCG
GGCGTTCTTGTTCTTTCGCAATTTGCGGGAGCGGCAAACGAGTTAACGTCGGCGTTAATT
GTTAACCCCTACGATCGTGACGAAGTTGCAGCTGCGCTGGATCGTGCATTGACTATGTCG
CTGGCGGAACGTATTTCCCGTCATGCAGAAATGCTGGACGTTATCGTGAAAAACGATATT
AACCACTGGCAGGAGTGCTTCATTAGCGACCTAAAGCAGATAGTTCCGCGAAGCGCGGAA
AGCCAGCAGCGCGATAAAGTTGCTACCTTTCCAAAGCTTGCATAG
>IAL7250_Cromossomo_contig_1_polypolish.fasta_00219 uspC
ATGAGCTATAGCAATATTCTTGTCGCTGTTGCGGTTACACCGGAAAGTCAGCAACTGCTG
GCAAAAGCGGTATCTATCGCCAGGCCAGTAAAGGGACACATCAGTTTAATTACTCTCGCT
TCCGACCCGGAAATGTACAATCAATTAGCTGCGCCGATGCTTGAAGATTTACGCAGCGTG
ATGCAGGAAGAAACGCAAAGCTTTCTTGATAAGTTAATTCAGGATGCGGGGTATCCCGTT
GACAAGACGTTTATTGCCTACGGTGAGTTAAGCGAACATATTCTGGAAGTATGTCACAAA
CATCATTTCGATTTGGTGATTTGCGGTAATCACAATCACAGTTTCTTTTCGCGAGCATCC
TGCTCGGCGAAAAGAGTGATTGCCTCAAGTGAGGTCGATGTGCTGTTAGTTCCACTTACG
GGAGATTAA
>IAL7250_Cromossomo_contig_1_polypolish.fasta_00220 flhD
ATGCATACCTCCGAGTTGCTGAAACACATTTATGACATCAACTTGTCATATTTACTACTT
GCACAGCGTTTGATTGTTCAGGACAAAGCGTCCGCTATGTTTCGTCTCGGCATAAATGAA
GAAATGGCGACAACGTTAGCGGCACTGACTCTTCCGCAAATGGTTAAGCTGGCAGAAACC
AATCAACTGGTTTGTCACTTCCGTTTTGACAGCCACCAGACGATTACTCAGTTGACGCAA
GATTCCCGCGTTGACGATCTCCAGCAAATTCATACCGGCATCATGCTCTCAACACGCTTG
CTGAATGATGTTAATCAGCCTGAAGAAGCGCTGCGCAAGAAAAGGGCCTGA
>IAL7250_Cromossomo_contig_1_polypolish.fasta_00221 flhC
ATGAGTGAAAAAAGCATTGTTCAGGAAGCGCGGGATATTCAGCTGGCAATGGAATTGATC
ACCCTGGGCGCTCGTTTGCAGATGCTGGAAAGCGAAACACAGTTAAGTCGCGGACGCCTG
ATAAAACTTTATAAAGAACTGCGCGGAAGCCCACCGCCGAAAGGCATGCTGCCATTCTCA
ACCGACTGGTTTATGACCTGGGAACAAAACGTTCATGCTTCGATGTTCTGTAATGCATGG
CAGTTTTTACTGAAAACCGGTTTGTGTAATGGCGTCGATGCGGTGATCAAAGCCTACCGT
TTATACCTTGAACAGTGCCCACAAGCAGAAGAAGGACCACTGCTGGCATTAACCCGTGCC
TGGACATTGGTGCGGTTTGTTGAAAGTGGATTACTGCAACTTTCCAGCTGCAACTGCTGC
GGCGGCAATTTTATTACCCACGCTCACCAGCCTGTTGGCAGCTTTGCCTGCAGCTTATGT
CAACCGCCATCCCGGGCAGTAAAAAGACGTAAACTTTCCCAGAATCCTGCCGATATTATC
CCACAACTGCTGGATGAACAGAGAGTACAGGCTGTTTAA
>IAL7250_Cromossomo_contig_1_polypolish.fasta_00222 motA
GTGCTTATCTTATTAGGTTACCTGGTTGTTCTCGGTACAGTTTTCGGCGGTTATTTGATG
ACCGGTGGAAGCCTTGGAGCACTCTATCAACCCGCTGAACTGGTGATTATTGCCGGTGCA
GGGATTGGGTCGTTTATCGTCGGCAATAATGGCAAAGCGATTAAAGGCACGCTGAAAGCG
CTGCCGTTGCTGTTTCGTCGCTCCAAATACACCAAAGCAATGTATATGGATCTGCTGGCT
CTGCTTTATCGGTTGATGGCGAAATCGCGGCAGATGGGGATGTTTTCGCTGGAACGTGAT
ATTGAAAATCCCCGTGAGAGCGAGATCTTCGCCAGCTACCCACGCATCCTCGCGGATAGC
GTCATGCTTGATTTTATCGTCGATTATCTGCGCCTGATTATCAGCGGTCACATGAACACC
TTCGAAATCGAAGCCCTGATGGATGAAGAGATTGAGACGCACGAAAGCGAGGCAGAAGTC
CCGGCGAACAGTCTGGCGCTGGTCGGGGACTCACTTCCGGCGTTTGGTATTGTCGCGGCT
GTAATGGGGGTCGTTCACGCGTTAGGTTCAGCCGATCGTCCTGCCGCCGAGCTGGGGGCG
CTTATCGCACATGCGATGGTGGGGACTTTCCTCGGTATTTTATTGGCTTACGGATTTATT
TCCCCACTAGCGAGTGTTTTACGTCAGAAAAGCGCCGAAACCAGCAAAATGATGCAGTGC
GTCAAAGTCACTCTGCTTTCTAATCTGAACGGTTACGCACCGCCTATCGCCGTTGAGTTT
GGTCGCAAAACGCTCTATTCCAGCGAACGTCCGTCGTTTATTGAACTGGAAGAGCATGTG
CGTGCGGTGAAAAATCCGCAACAACAGACGACAACCGAGGAAGCATGA
>IAL7250_Cromossomo_contig_1_polypolish.fasta_00223 motB
ATGAAGAATCAAGCGCATCCGATTATTGTCGTCAAACGACGCAAAGCCAAAAGCCACGGG
GCAGCACATGGATCGTGGAAGATTGCTTATGCCGACTTTATGACTGCGATGATGGCCTTT
TTTCTGGTGATGTGGCTGATCTCCATCTCCAGCCCAAAAGAGTTGATTCAGATTGCGGAG
TACTTCCGGACTCCACTGGCGACTGCGGTTACGGGCGGCGATCGCATTTCTAATAGTGAA
AGCCCAATTCCCGGCGGTGGTGATGATTACACCCAAAGCCAGGGGGAAGTGAATAAGCAG
CCGAACATCGAAGAGCTGAAAAAACGCATGGAGCAAAGTCGATTGTGGAAATTGCGGGGT
GATCTCGACCAGTTGATAGAGTCCGATCCGAAACTGCGGGCGTTACGTCCCCATCTCAAA
ATCGATCTGGTCCAGGAAGGTCTACGTATTCAGATCATCGATAGCCAGAATCGCCCGATG
TTTAGAACCGGCAGTGCCGATGTCGAACCCTATATGCGCGACATTCTGCGCGCCATCGCG
CCTGTGCTGAATGGTATTCCCAACCGTATTAGCCTTTCGGGTCATACCGATGATTTCCCC
TACGCCAGTGGTGAGAAAGGTTACAGCAACTGGGAGCTTTCTGCCGATCGGGCCAATGCA
TCCCGCCGCGAACTGATGGTCGGAGGGTTGGATAGCGGCAAAGTGTTACGTGTCGTCGGC
ATGGCGGCAACGATGCGCTTAAGCGATCGCGGACCTGATGATGCCGTCAACCGTCGCATC
AGCCTGCTGGTACTGAACAAACAAGCCGAACAGGCCATTTTGCATGAAAACGCCGAAAGC
CAGAATGAGCCAGTAAGCGCCCTGGAAAAACCTGAGGTTGCACCACAGGTCAGTGTTCCC
ACAATGCCATCAGCCGAACCGAGGTGA
>IAL7250_Cromossomo_contig_1_polypolish.fasta_00224 cheA
GTGAGCATGGATATAAGCGATTTTTATCAGACATTTTTTGATGAAGCGGACGAACTGTTG
GCTGATATGGAGCAGCATCTGCTGGTTTTGCAGCCGGAAGCGCCAGATGCCGAACAATTG
AATGCCATCTTTCGGGCTGCCCACTCGATCAAAGGAGGGGCAGGAACTTTTGGCTTCAGC
GTTTTGCAGGAAACCACGCATCTGATGGAAAACCTGCTCGATGAAGCCAGACGAGGTGAG
ATGCAACTCAACACCGACATTATCAATCTGTTTTTGGAAACGAAGGACATCATGCAAGAA
CAGCTCGACGCTTATAAACAGTCGCAAGAGCCGGATGCCGCCAGCTTCGATTATATCTGC
CAGGCCTTGCGTCAACTGGCATTAGAAGCGAAAGGCGAAACGCCATCCGCAGTGACCCGA
TTAAGTGTGGTTGCCAAAAGTGAACCGCAAGATGAGCAGAGTCGCAGTCAGTCGCCGCGA
CGAATTATCCTTTCGCGCCTGAAGGCCGGGGAAGTCGACCTGCTGGAAGAAGAACTGGGA
CATCTGACAACGTTAACTGACGTGGTGAAAGGGGCGGATTCGCTCTCGGCAATATTACCG
GGCGACATCGCCGAAGATGACATCACAGCGGTACTCTGTTTTGTGATTGAAGCCGATCAG
ATTACCTTTGAAACAGTAGAAGTCTCGCCAAAAATATCCACCCCACCAGTGCTTAAACTG
GCAGCCGAACAAGCGCCAACCGGCCGCGTGGAGCGGGAAAAAACGACGCGCAGCAGTGAA
TCCACCAGCATCCGTGTAGCGGTAGAAAAGGTTGATCAATTAATTAACCTCGTCGGCGAG
CTGGTTATCACCCAGTCCATGCTTGCCCAGCGTTCCAGCGAACTGGACCCGGTTAATCAT
GGTGATTTGATAACCAGCATGGGGCAGTTACAACGTAACGCCCGTGATTTGCAGGAATCA
GTGATGTCGATTCGCATGATGCCGATGGAATATGTTTTTAGTCGCTATCCCCGGCTGGTG
CGTGATCTGGCGGGAAAACTCGGCAAGCAGGTAGAACTGACGCTGGTGGGCAGTTCCACT
GAGCTCGACAAGAGCCTGATAGAACGCATTATCGACCCGCTGACCCACCTGGTACGCAAT
AGCCTCGATCACGGTATTGAACTGCCAGAAAAACGGCTCGCCGCAGGTAAAAACAGCGTC
GGAAATTTAATTCTGTCTGCCGAACATCAGGGCGGCAACATTTGCATTGAAGTGACCGAC
GATGGGGCGGGGCTAAACCGTGAGCGAATTCTGGCAAAAGCGGCCTCGCAAGGTTTGACT
GTCAGCGAAAACATGAGCGACGACGAAGTCGCGATGCTGATATTTGCACCAGGCTTCTCC
ACGGCAGAGCAGGTCACCGACGTCTCCGGGCGCGGCGTCGGCATGGACGTCGTTAAACGT
AATATCCAGGAGATGGGCGGTCATGTCGAAATCCAGTCGAAGCAGGGTACTGGCACTACG
ATCCGCATTTTACTGCCGCTGACGCTGGCCATCCTCGACGGCATGTCCGTACGCGTTGCG
GATGAAGTTTTCATTCTGCCGCTGAATGCTGTCATGGAATCACTGCAACCCCGTGAAGCC
GATCTGCATCCACTGGCCGGCGGCGAGCGGGTGCTGGAAGTGCGGGGCGAATATCTGCCC
ATCGTCGAACTGTGGAAAGTGTTCAACGTCGCGGGCGCGAAAACCGAAGCCACCCAGGGA
ATTGTGGTGATCTTACAAAGTGGCGGTCGCCGCTACGCCTTGCTGGTGGATCAATTAATT
GGTCAGCACCAGGTTGTGGTTAAAAACCTTGAAAGTAACTATCGCAAAGTCCCCGGCATT
TCTGCTGCGACCATTCTTGGCGACGGCAGCGTGGCACTGATTGTTGATGTCTCCGCCTTG
CAGGCGATAAACCGCGAACAACGTATGGCGAACACCGCCGCCTGA
>IAL7250_Cromossomo_contig_1_polypolish.fasta_00225 cheW
ATGACCGGTATGACGAATGTAACAAAGCTGGCCAGCGAGCCGTCAGGCCAGGAATTTCTG
GTATTTACCCTTGGTGATGAAGAGTACGGTATTGATATCCTGAAAGTGCAGGAGATCCGT
GGCTACGATCAGGTAACACGGATTGCGAACACGCCAGCGTTTATCAAAGGCGTCACGAAT
CTGCGCGGCGTTATTGTGCCGATTGTTGACTTACGAATTAAGTTCAGCCAGGTGGATGTG
GACTATAACGACAACACGGTAGTTATCGTCCTGAATCTCGGACAGCGGGTGGTCGGCATC
GTGGTTGACGGCGTCTCAGACGTGCTTTCATTGACGGCGGAGCAAATTCGTCCGGCACCG
GAATTTGCCGTGACGCTTTCAACAGAATATCTCACTGGACTGGGCGCACTGGGCGACCGG
ATGTTGATTCTGGTGAACATCGAAAAACTGCTGAACAGCGAAGAGATGGCGCTGTTAGAT
AGCGCGGCGTCAGAAGTGGCGTAA
>IAL7250_Cromossomo_contig_1_polypolish.fasta_00226 tar
ATGATTAACCGTATCCGCGTAGTCACGCTGTTGGTAATGGTGCTGGGGGTATTCGCACTG
TTACAGCTTATTTCCGGCAGTCTGTTTTTTTCTTCCCTTCACCATAGCCAGAAGAGCTTT
GTGGTTTCCAATCAATTACGGGAACAGCAGGGCGAGCTGACGTCAACCTGGGATTTAATG
CTGCAAACGCGCATTAACCTGAGTCGTTCAGCGGTACGGATGATGATGGATTCCTCCAAT
CAACAAAGTAACGCCAAAGTTGAATTGCTCGATAGCGCCAGGAAAACATTGGCGCAGGCA
GCGACGCATTATAAAAAATTCAAAAGCATGGCACCGTTACCTGAAATGGTCGCTACCAGT
CGTAATATTGATGAAAAATATAAAAACTATTACACAGCGTTAACTGAACTGATTGATTAT
CTAGATTATGGCAATACTGGAGCTTATTTCGCTCAGCCAACCCAGGGAATGCAAAATGCA
ATGGGCGAAGCGTTTGCTCAGTACGCCCTCAGCAGTGAAAAACTGTATCGCGATATCGTC
ACTGACAACGCAGATGATTACCGATTTGCCCAGTGGCAACTGGCGGTTATCGCGCTGGTG
GTGGTATTGATTCTGCTGGTGGCGTGGTACGGCATTCGCCGTATGTTGCTTACTCCGCTG
GCAAAAATTATTGCTCACATTCGCGAAATCGCCGGTGGTAACCTGGCGAATACCCTGACC
ATTGACGGGCGCAGTGAAATGGGCGACCTGGCGCAGAGCGTTTCACATATGCAACGCTCT
TTGACTGACACCGTCACTCATGTCCGCGAAGGTTCAGATGCCATCTATGCCGGTACCCGT
GAAATTGCGGCGGGCAACACCGATCTTTCCTCCCGTACTGAACAGCAGGCATCCGCGCTG
GAAGAAACTGCCGCCAGCATGGAGCAGCTCACCGCGACAGTGAAGCAAAACGCCGATAAC
GCCCGCCAGGCCTCGCAACTGGCGCAAAGTGCCTCCGACACCGCCCAGCACGGCGGCAAA
GTGGTGGATGGCGTAGTGAAAACGATGCATGAGATCGCCGATAGTTCGAAGAAAATTGCC
GACATTATCAGCGTTATCGACGGTATTGCCTTCCAGACTAATATCCTCGCGCTGAATGCC
GCGGTTGAAGCCGCGCGTGCGGGTGAACAGGGCCGTGGTTTTGCCGTGGTGGCGGGTGAA
GTGCGTAATCTTGCCAGTCGCAGCGCCCAGGCGGCAAAAGAGATCAAAGCCCTCATTGAA
GACTCCGTCTCACGCGTTGATACCGGTTCGGTGCTGGTCGAAAGCGCCGGGGAAACAATG
AACAATATCGTCAATGCTGTCACTCGCGTGACTGACATTATGGGCGAGATTGCATCGGCA
TCGGATGAACAGAGCCGTGGCATCGATCAAGTCGCATTGGCGGTTTCGGAAATGGATCGC
GTCACGCAACAGAACGCATCGCTGGTGCAGGAATCAGCTGCCGCCGCCGCTGCGCTGGAA
GAACAGGCGAGTCGTTTAACGCAAGCGGTTTCCGCGTTCCGTCTGGCAGCCAGCCCACTC
ACCAATAAACCGCAAACACCATCCCGTCCTGCCAGTGAGCAACCACCGGCACAGCCACGA
CTGCGAATTGCTGAACAAGATCCAAACTGGGAAACATTTTGA
>IAL7250_Cromossomo_contig_1_polypolish.fasta_00227 tap
ATGTTTAATCGTATTCGAATTTCGACCACGCTGTTTTTAATTTTGATTCTCTGCGGGATC
TTGCAGATTGGCAGTAACGGCATGTCTTTTTGGGCATTTCGCGACGATTTGCAACGACTG
AATCAGGTCGAGCAGAGCAATCAGCAACGTGCGGCATTAGCGCAAACTCGGGCGGTAATG
TTACAGGCCAGTACCGCGCTGAACAAAGCGGGCACTCTGACGGCACTTAGCTATCCGGCG
GATGACATTAAAACGTTGATGACGACGGCGCGCGCCAGTCTGACGCAATCCACCACGCTG
TTTAAAAGTTTTATGGCGATGACTGCGGGCAACGAGCACGTCAGGGGATTGCAAAAAGAG
ACGGAGAAAAGTTTTGCCCGCTGGCACAACGATCTCGAACATCAGGCGACCTGGCTTGAA
AGTAATCAACTTTCGGATTTCCTCACTGCGCCGGTGCAGGGATCACAGAATGCGTTTGAC
GTTAACTTTGAGGCCTGGCAGCTGGAGATCAACCATGTGCTGGAAGCCGCCAGTGCGCAA
AGCCAGCGTAACTATCAGATTTCGGCACTGGTGTTTATCAGCATGATTATTGTTGCGGCG
ATCTACATCAGCAGTGCGCTGTGGTGGACGCGCAAGATGATTGTTCAACCACTGGCCATT
ATCGGTAGCCATTTTGACAGCATTGCTGCGGGTAATCTGGCGCGTCCGATTGCGGTATAT
GGTCGTAATGAGATCACCGCCATTTTTGCCAGTCTGAAGACCATGCAGCAGGCTTTGCGT
GGGACGGTAAGTGATGTGCGTAAGGGAAGCCAGGAGATGCACATTGGTATCGCGGAGATT
GTCGCAGGCAATAACGATCTCTCAAGTCGTACCGAACAGCAGGCGGCATCGCTGGCACAA
ACGGCCGCCAGTATGGAGCAATTAACCGCCACGGTAGGGCAAAACGCCGATAACGCACGA
CAGGCGTCGGAACTGGCAAAAAATGCCGCGACAACGGCGCAGGCGGGCGGTGTTCAGGTC
AGTACCATGACTCACACCATGCAGGAGATCGCCACCAGCTCGCAAAAAATTGGCGACATT
ATCAGCGTTATCGACGGAATTGCTTTCCAGACCAATATTCTGGCCCTGAATGCGGCAGTG
GAAGCGGCTCGCGCCGGAGAGCAGGGGCGTGGTTTTGCGGTAGTGGCAGGTGAAGTGCGC
AATCTTGCCAGCCGTAGCGCGCAGGCAGCAAAAGAGATCAAAGGGCTGATCGAAGAGTCA
GTCAATCGTGTCCAGCAGGGTTCGAAACTGGTGAATAACGCCGCCGCGACCATGATCGAT
ATTGTCAGTTCGGTGACCCGCGTGAACGACATTATGGGAGAAATTGCCTCTGCGTCGGAA
GAACAACAGCGGGGGATTGAGCAGGTTGCACAGGCTGTCAGCCAGATGGATCAGGTGACT
CAGCAGAACGCCTCGCTGGTAGAAGAAGCGGCGGTGGCAACGGAACAACTGGCGAATCAG
GCCGACCATCTTTCGTCGCGTGTGGCGGTATTTACCCTTGAAGAACATGAAGTAGCACGA
CATGAGTCGGTGCAGTTACAAATTGCGCCAGTGGTATCCTGA
>IAL7250_Cromossomo_contig_1_polypolish.fasta_00228 cheR
ATGACTTCATCTCTGCCCTGTGGGCAAACGTCTTTATTGTTACAGATGACCGAGCGCCTG
GCGCTTTCCGACGCGCATTTTCGGCGGATAAGTCAATTGATCTATCAACGAGCCGGGATC
GTTCTGGCTGACCATAAACGCGACATGGTTTACAACCGACTGGTTCGTCGTTTGCGTTCG
CTGGGACTGACGGATTTCGGTCATTATCTGAACTTGCTGGAATCTAATCAGCACAGCGGT
GAGTGGCAGGCGTTTATCAATTCGCTGACCACGAATCTGACGGCATTTTTCCGTGAGGCA
CATCATTTCCCTCTGCTCGCGGATCACGCACGTCGCCGTTCTGGCGAGTATCGCGTATGG
AGCGCGGCGGCTTCGACCGGCGAAGAGCCGTACAGCATTGCGATGACGCTGGCTGACACA
TTGGGCACCGCGCCCGGACGCTGGAAAGTGTTTGCCAGTGATATCGACACCGAAGTGCTG
GAAAAAGCCAGAAGCGGTATCTATCGCCATGAAGAGTTGAAAAACCTGACGCCGCAGCAA
CTGCAACGGTATTTCATGCGAGGGACGGGGCCGCATGAAGGGCTGGTACGCGTGCGTCAG
GAGCTGGCGAACTATGTTGATTTTGCCCCGCTGAATCTACTGGCGAAACAGTACACCGTG
CCGGGGCCGTTTGATGCGATCTTCTGTCGTAACGTCATGATCTACTTCGATCAAACTACC
CAGCAGGAGATTTTGCGCCGCTTTGTTCCGCTCCTTAAACCCGACGGATTGCTGTTTGCG
GGTCACTCTGAAAACTTTAGCCACCTTGAGCGCCGCTTCACGCTGCGTGGTCAGACGGTG
TATGCGCTAAGTAAGGATTAA
>IAL7250_Cromossomo_contig_1_polypolish.fasta_00229 cheB
ATGAGCAAAATCAGGGTGTTATCTGTCGATGATTCGGCACTGATGCGCCAGATCATGACA
GAAATCATCAACAGCCATAGCGACATGGAAATGGTGGCGACCGCGCCTGATCCGCTGGTC
GCGCGTGACTTGATTAAGAAATTCAATCCCGATGTGCTGACGCTGGATGTTGAAATGCCG
CGGATGGACGGACTGGATTTCCTCGAAAAATTAATGCGTTTGCGTCCAATGCCCGTTGTG
ATGGTTTCTTCCCTGACCGGCAAAGGGTCAGAAGTCACGCTGCGCGCGCTGGAGCTGGGG
GCGATAGATTTTGTCACCAAACCGCAACTGGGTATTCGCGAAGGTATGCTGGCGTATAAC
GAAATGATTGCTGAAAAGGTGCGTACGGCAGCAAAGGCGAGCCTTGCAGCACATAAGCCA
TTGTCGGCACCGACAACGCTGAAGGCGGGGCCGTTGTTGAGTTCTGAAAAACTGATTGCG
ATTGGTGCTTCAACGGGTGGAACTGAGGCAATTCGTCACGTACTGCAACCGTTGCCGCTT
TCCAGCCCGGCACTGTTAATTACCCAGCATATGCCGCCCGGTTTCACCCGCTCTTTTGCC
GACAGACTTAATAAGCTTTGCCAGATCGGGGTTAAAGAAGCCGAAGACGGAGAACGTGTC
TTGCCGGGGCATGCCTATATTGCGCCGGGCGATCGGCATATGGAGCTGGCGCGTAGTGGC
GCAAATTACCAAATCAAAATTCACGATGGCCCGGCGGTTAACCGTCATCGGCCTTCGGTA
GATGTGTTGTTCCATTCTGTCGCCAAACAGGCGGGGCGTAATGCGGTTGGGGTGATCCTG
ACCGGTATGGGCAACGACGGCGCGGCGGGAATGTTGGCGATGCGTCAGGCGGGGGCATGG
ACCCTTGCGCAAAACGAAGCAAGTTGCGTGGTGTTCGGCATGCCGCGCGAGGCCATCAAT
ATGGGTGGTGTCTGCGAAGTGGTCGATCTTAGCCAGGTAAGCCAGCAAATGTTGGCAAAA
ATTAGTGCCGGACAGGCGATACGTATTTAA
>IAL7250_Cromossomo_contig_1_polypolish.fasta_00230 cheY
ATGGCGGATAAAGAACTTAAATTTTTGGTTGTGGATGACTTTTCCACCATGCGACGCATA
GTGCGTAACCTGCTGAAAGAGCTGGGATTCAATAATGTTGAGGAAGCGGAAGATGGCGTC
GACGCTCTCAATAAGTTGCAGGCAGGCGGTTATGGATTTGTTATCTCCGACTGGAACATG
CCCAATATGGATGGCCTGGAATTGCTGAAAACAATTCGTGCGGATGGCGCGATGTCGGCA
TTGCCAGTGTTAATGGTGACTGCAGAAGCGAAGAAAGAGAACATCATTGCTGCGGCGCAA
GCGGGGGCCAGTGGCTATGTGGTGAAGCCATTTACCGCCGCGACGCTGGAGGAAAAACTC
AACAAAATCTTTGAGAAACTGGGCATGTGA
>IAL7250_Cromossomo_contig_1_polypolish.fasta_00231 cheZ
ATGATGCAACCATCAATCAAACCTGCTGACGAGCATTCAGCTGGCGATATCATTGCGCGC
ATCGGCAGCCTGACGCGTATGCTGCGCGACAGTTTGCGGGAACTGGGGCTGGATCAGGCC
ATTGCCGAAGCGGCGGAAGCCATCCCCGATGCGCGCGATCGTTTGTACTATGTTGTGCAG
ATGACCGCCCAGGCTGCGGAGCGGGCGCTGAACAGTGTTGAGGCGTCACAACCGCATCAG
GATCAAATGGAGAAATCAGCAAAAGCGTTAACCCAACGTTGGGATGACTGGTTTGCCGAT
CCGATTGACCTTGCCGACGCCCGTGAACTGGTAACAGATACACGACAATTTCTGGCAGAT
GTACCCGCGCATACCAGCTTTACTAACGCGCAACTGCTGGAAATCATGATGGCGCAGGAT
TTTCAGGATCTCACCGGGCAGGTCATTAAGCGGATGATGGATGTCATTCAGGAGATCGAA
CGCCAGTTGCTGATGGTGCTGTTGGAAAACATCCCGGAACAGGAGTCGCGTCCAAAACGT
GAAAACCAGAGTTTGCTTAATGGACCTCAGGTCGATACCAGCAAAGCCGGTGTGGTAGCC
AGTCAGGATCAGGTGGACGATTTGTTGGATAGTCTTGGATTTTGA
>IAL7250_Cromossomo_contig_1_polypolish.fasta_00232 flhB
GTGTCTGACGAGAGCGACGACAAAACAGAAGCCCCCACACCTCACCGACTAGAAAAAGCG
CGGGAAGAGGGGCAAATCCCGCGTTCCCGTGAACTGACCTCACTGCTGATTTTGCTGGTG
GGCGTTAGTGTTATCTGGTTTGGCGGTGTGTCGCTGGCCCGTCGATTGTCGGGCATGCTC
TCCGCTGGGCTGCATTTTGATCACAGTATTATCAATGACCCGAATCTGATCCTCGGGCAG
ATTATTCTGCTGATCAGAGAAGCCATGCTGGCGCTGCTGCCGCTGATTAGCGGCGTGGTG
CTGGTGGCGCTCATTTCTCCGGTCATGCTGGGAGGGCTGGTATTTAGCGGCAAATCCTTG
CAGCCGAAGTGTTCCAAACTCAACCCGCTACCGGGCATTAAACGGATGTTCTCGGCTCAG
ACTGGCGCGGAGTTGCTTAAAGCAATTTTGAAAACCATCCTGGTTGGCAGCGTGACGGGG
TTTTTTCTCTGGCATCACTGGCCGCAGATGATGCGCTTGATGGCCGAGTCTCCGATTACC
GCCATGGGTAATGCGATGGATTTGGTAGGGCTATGCGCACTGCTGGTGGTGCTTGGTGTC
ATTCCAATGGTGGGATTTGACGTCTTTTTCCAAATATTCAGCCACCTGAAAAAGCTGCGT
ATGTCACGGCAGGATATTCGTGATGAGTTCAAACAAAGCGAAGGTGACCCTCATGTTAAA
GGGCGGATCCGTCAGATGCAGCGAGCTGCTGCACGGCGTCGGATGATGGCCGATGTGCCG
AAAGCGGATGTCATTGTCAATAACCCGACCCACTATTCGGTAGCGTTGCAGTATGACGAA
AACAAAATGAGCGCACCGAAAGTGGTCGCTAAAGGTGCAGGGCTGGTCGCGCTGCGCATT
CGTGAAATTGGCGCTGAAAATAACGTCCCGACGCTTGAAGCGCCGCCGCTGGCGCGAGCG
CTGTATCGACATGCGGAGATTGGTCAACAAATCCCGGGTCAACTGTACGCCGCGGTGGCG
GAAGTGCTGGCCTGGGTCTGGCAACTGAAACGCTGGCGTCTGGCTGGTGGACAGCGCCCT
GTACAACCTACTCATCTTCCGGTGCCGGAAGCCCTGGATTTTATTAACGAGAAACCGACC
CATGAGTAA
>IAL7250_Cromossomo_contig_1_polypolish.fasta_00233 flhA_2
ATGAGTAATCTGGCCGCGATGCTGCGCCTGCCCGCAAACCTGAAATCGACACAATGGCAG
ATCCTTGCCGGACCGATTTTGATCCTGTTGATCTTGTCGATGATGGTGCTGCCACTGCCC
GCATTCATACTCGACCTGTTGTTTACCTTCAATATTGCCTTGTCGATCATGGTGTTGCTG
GTGGCGATGTTTACCCAGCGCACGCTTGAGTTTGCTGCGTTTCCGACCATTCTGTTGTTT
ACCACGCTGTTGCGTCTGGCACTTAACGTGGCTTCAACCCGTATCATTTTAATGGAAGGG
CATACCGGCGCGGCGGCGGCAGGGAAGGTGGTCGAAGCGTTCGGTCACTTCCTCGTTGGT
GGCAATTTCGCTATCGGTATCGTGGTGTTTGTCATTCTCGTGATCATCAACTTTATGGTC
ATTACCAAAGGTGCCGGGCGTATCGCAGAAGTGGGTGCGCGCTTTGTTCTCGATGGTATG
CCGGGTAAGCAGATGGCGATTGACGCCGACCTTAACGCCGGATTGATTGGTGAAGATGAG
GCGAAAAAACGCCGCTCCGAAGTGACTCAGGAAGCCGATTTTTACGGCTCAATGGACGGG
GCAAGTAAGTTTGTTCGCGGCGATGCCATCGCCGGGATCCTCATCATGGTCATTAACATT
GTCGGCGGGTTGCTGGTCGGCGTGCTGCAACATGGCATGAGCATGGGACACGCGGCGGAA
AGTTATACGCTATTGACCATTGGCGACGGTCTGGTGGCACAAATTCCGGCGCTGGTGATT
TCTACCGCCGCGGGGGTCATCGTTACGCGTGTCAGCACCGATCAGGATGTTGGCGAGCAG
ATGGTGAATCAGCTTTTCAGTAACCCAAGCGTTATGTTGTTAAGCGCCGCCGTGCTCGGT
TTACTCGGCCTGGTGCCTGGAATGCCGAACCTGGTATTTTTGCTGTTCACTGCCGGATTG
CTCGGGCTGGCCTGGTGGATACGCGGACGCGAACAAAAAGCGCCTGCCGAACCCAAACCG
GTAAAAATGGCAGAGAATAATACCGTTGTCGAAGCGACGTGGAACGATGTACAACTGGAA
GATTCTCTGGGAATGGAAGTGGGTTATCGACTGATCCCGATGGTCGATTTCCAGCAGGAT
GGTGAGTTGTTGGGCCGTATACGCAGTATCCGCAAGAAATTTGCCCAGGAGATGGGATTT
CTGCCGCCAGTGGTGCACATTCGCGACAATATGGATCTGCAACCTGCCCGCTATCGCATT
TTGATGAAAGGCGTGGAGATTGGCAGTGGTGATGCTTATCCGGGGCGCTGGCTGGCGATT
AACCCTGGAACCGCTGCCGGGACGTTACCTGGTGAGGCGACCGTCGATCCGGCATTTGGC
CTGAATGCTATCTGGATTGAAAGTGCGCTAAAAGAACAGGCGCAGATTCAGGGGTACACA
GTGGTTGAGGCCAGCACGGTGGTAGCAACGCATCTTAACCACCTCATTAGCCAGCATGCC
GCAGAGCTGTTTGGTCGTCAGGAGGCGCAACAGCTGTTGGATCGCGTCGCCCAGGAGATG
CCAAAGCTGACGGAAGATCTCGTTCCTGGCGTCGTCACGCTCACCACACTGCATAAAGTG
CTGCAAAATCTCCTCGATGAAAAAGTACCGATTCGCGATATGCGCACCATTCTCGAAACG
CTGGCGGAACATGCGCCCATCCAAAGCGATCCACATGAATTAACCGCCGTCGTGCGCGTG
GCGTTGGGACGGGCGATTACCCAGCAGTGGTTTCCTGGCAAAGATGAAGTCCATGTTATT
GGCCTCGATACACCGCTGGAACGTTTGTTACTACAGGCGCTGCAGGGCGGGGGAGGACTG
GAGCCAGGGCTGGCGGATCGTTTACTGGCGCAAACTCAGGAAGCGCTATCCCGTCAGGAG
ATGCTGGGTGCGCCGCCAGTATTGTTGGTGAACCACGCGCTGCGACCATTATTGTCTCGC
TTCCTGCGCCGCAGCTTGCCGCAGTTAGTGGTCCTGTCGAATCTGGAACTGTCTGATAAC
CGACATATCCGCATGACGGCGACAATTGGCGGCAAATAA
>IAL7250_Cromossomo_contig_1_polypolish.fasta_00234 flhe
ATGAGAACCTTATTAGCAATATTATTGTTTCCGCTGCTGGTGCAAGCCGCCGGGGAGGGG
ATGTGGCAGGCAAGTAGTGTAGGAATTACGCTAAATCATCGCGGTGAGTCGATGTCGTCT
GCGCCTCTTTCTACGCGACAACCTGCTTCAGGATTGATGACGCTGGTAGCGTGGCGTTAT
CAGCTTATCGGCCCGACACCTTCAGGACTGCGGGTTCGCTTGTGTTCGCAATCTCGTTGT
GTCGAATTAGAGGGGCAGAGCGGAACCACCGTGGCCTTTTCCGGTATAGCGGCAGCAGAA
CCGTTGCGATTTATCTGGGAAGTGCCAGGCGGTGGGCGGTTAATTCCACCGCTAAAGGTA
CAACGTAATGAAGTGATTGTGAATTATCGCTGA
>IAL7250_Cromossomo_contig_1_polypolish.fasta_00235 group_4232
GTGTTTAAATTTCTTGTATTAACATTAGGCATTATCTCTTGCCAGGCTTACGCAGAAGAT
ACGGTTATAGTAAACGACCATGACATTTCAGCCATCAAAGATTGTTGGCAAAAAAATTCA
GATGATGATACTGACGTTAACGTGATCAAATCATGCCTGCGACAAGAATACAATCTCGTC
GATGCGCAATTAAATAAAGCCTATGGTGAAGCTTATCGTTATATAGAACAAGTGCCACGC
ACAGGTGTAAAAAAACCTGATACCGAACAACTTAACTTGCTTAAAAAATCACAGCGAGCC
TGGCTGGATTTTAGGGACAAAGAATGTGAATTAATCCTTTCAAATGAGGACGTTCAGGAT
TTAAGTGACCCTTATTCTGAATCAGAATGGCTCTCATGTATGATCATACAGACCAATACG
CGAACTCGCCAGTTGCAGCTATACCGTAACTCTGAAGATTTTTATCCAAGCCCTTTGACA
AGAGGATAA
>IAL7250_Cromossomo_contig_1_polypolish.fasta_00236 argS
GTGAATATTCAGGCTCTTCTCTCAGAAAAAGTCCGTCAGGCCATGATTGCGGCAGGCGCG
CCTGCGGATTGCGAACCGCAGGTTCGTCAGTCAGCAAAAGTTCAGTTCGGCGACTATCAG
GCTAACGGCATGATGGCAGTTGCTAAAAAACTGGGTATGGCACCGCGACAATTAGCAGAG
CAGGTGCTGACTCATCTGGATCTTAACGGTATCGCCAGCAAAGTTGAGATCGCCGGTCCA
GGCTTTATCAACATTTTCCTTGATCCGGCATTCCTGGCTGAACATGTTCAGCAGGCGCTG
GCGTCCGATCGTCTCGGTGTTGCTACGCCAGAAAAACAGACCATTGTGGTTGACTACTCT
GCGCCAAACGTGGCGAAAGAGATGCATGTCGGTCACCTGCGCTCTACCATTATTGGTGAC
GCAGCAGTGCGTACTCTGGAGTTCCTCGGTCACAAAGTGATTCGCGCAAACCACGTCGGC
GACTGGGGCACTCAGTTCGGTATGCTGATTGCATGGCTGGAAAAGCAGCAGCAGGAAAAC
GCCGGTGAAATGGAGCTGGCTGACCTTGAAGGTTTCTACCGCGATGCGAAAAAGCATTAC
GATGAAGATGAAGAGTTCGCCGAGCGCGCACGTAACTACGTGGTAAAACTGCAAAGCGGT
GACGAATATTTCCGCGAGATGTGGCGCAAACTGGTCGACATCACCATGACGCAGAACCAG
ATCACCTACGATCGTCTCAACGTGACGCTGACCCGTGATGACGTGATGGGCGAAAGCCTC
TACAACCCGATGCTGCCAGGAATTGTGGCGGATCTCAAAGCCAAAGGTCTGGCAGTAGAA
AGCGAAGGGGCGACCGTCGTATTCCTTGATGAGTTTAAAAACAAGGAAGGCGAACCGATG
GGCGTGATCATTCAGAAGAAAGATGGCGGCTATCTCTACACCACCACTGATATCGCCTGT
GCGAAATATCGTTATGAAACACTGCATGCCGATCGCGTGCTGTATTACATCGACTCCCGT
CAGCATCAACACCTGATGCAGGCATGGGCGATCGTCCGTAAAGCAGGCTATGTACCGGAA
TCCGTACCGCTGGAACACCACATGTTCGGCATGATGCTGGGTAAAGACGGCAAACCGTTC
AAAACCCGCGCGGGTGGTACAGTGAAACTGGCCGATCTGCTGGATGAAGCCCTGGAACGT
GCACGCCGTCTGGTGGCAGAAAAGAACCCGGATATGCCAGCCGACGAGCTGGAAAAACTG
GCTAACGCGGTTGGTATTGGTGCGGTGAAATATGCGGATCTCTCCAAAAACCGCACCACG
GACTACATCTTCGACTGGGACAACATGCTGGCGTTTGAGGGTAATACCGCGCCATACATG
CAGTATGCATACACGCGTGTATTGTCCGTGTTCCGTAAAGCAGAAATTGACGAAGAGCAA
CTGGCTGCAGCTCCGGTTATCATCCGTGAAGATCGTGAAGCGCAACTGGCAGCTCGCCTG
CTGCAGTTTGAAGAAACCCTCACCGTGGTTGCCCGTGAAGGCACGCCGCATGTAATGTGT
GCTTACCTGTACGATCTGGCCGGTCTGTTCTCTGGCTTCTACGAGCACTGCCCGATCCTC
AGCGCAGAAAACGAAGAAGTGCGTAACAGCCGTCTAAAACTGGCACAACTGACGGCGAAG
ACGCTGAAGCTGGGTCTGGATACGCTGGGTATTGAGACTGTAGAGCGTATGTAA
>IAL7250_Cromossomo_contig_1_polypolish.fasta_00237 yecM
ATGGCGAACTGGCAATCTATCGACGAGCTGCAGGATATTGCATCGGATTTACCGCGATTT
ATCCACGCATTAGATGAACTTTCCCGCCGTCTGGGGTTGAATATCACTCCGCTGACTGCC
GATCACATTTCTTTGCGTTGCCATCAAAACGCCACTGCTGAACGCTGGCGTCGCGGGTTT
GAACAGTGTGGCGAGCTTTTGTCAGAAAATATGATCAATGGCAGACCGATTTGTCTGTTT
AAATTGCATGAACCGGTACAGGTTGCGCACTGGCAGTTTTCTATTGTGGAGCTACCGTGG
CCCGGGGAAAAACGTTACCCACACGAAGGTTGGGAACATATTGAAATCGTTCTGCCGGGT
GATCCAGAAACGCTGAATGCCCGTGCGCTGGCATTGCTTTCTGATGAAGGACTCAGCCTA
CCGGGGATCTCAGTGAAAACCAGTTCGCCAAAAGGTGAGCATGAGCGATTACCGAATCCG
ACGCTGGCGGTCACCGATGGCAAAACAACTATTAAGTTTCATCCGTGGTCCATTGAAGAG
ATCGTTGCCAGCGAGCAGTCGGCGTAA
>IAL7250_Cromossomo_contig_1_polypolish.fasta_00238 cutC
ATGGCATTACTGGAAATTTGCTGTTACAGCATGGAATGTGCACTAACGGCGCAGCAAAAC
GGCGCAGACAGAGTTGAATTATGCGCAGCCCCAAAAGAGGGGGGCTTAACGCCGTCGTTG
GGTGTACTGAAATCCGTGCGCCAGCGGGTGACGATCCCTGTGCATCCGATAATTCGCCCA
CGCGGTGGTGATTTTTGCTACAGCGACGGTGAGTTTGCCGCCATTCTTGAGGATGTGCGC
ACGGTCCGCGAATTAGGTTTTCCTGGACTGGTGACGGGCGTTCTCGATGTTGACGGGAAT
GTCGATATGCCACGAATGGAAAAAATAATGGCTGCTGCCGGTCCGCTGGCAGTGACTTTT
CATCGCGCCTTCGATATGTGCGCTAACCCTTTACATACACTCAATAATCTTGCGGAATTG
GGCATTGCCCGGGTACTGACATCAGGGCAAAAATCAGACGCACTGCAAGGTTTATCAAAA
ATTATGGAACTTATTGCCCATCGTGATGCTCCAATCATTATGGCCGGAGCAGGAGTCCGT
GCAGAAAACCTGCACCACTTCCTCGATGCCGGAGTGCTGGAAGTCCATAGCTCCGCGGGA
GCGTGGCAAGCCTCACCGATGCGTTATCGTAATCAAGGATTGTCCATGTCATCAGATGAA
CACGCGGACGAGTATTCGCGTTATATCGTAGACGGGGCGGCGGTTGCTGAAATGAAAGGA
ATCATTGAACGCCATCAGGCCAAATGA
>IAL7250_Cromossomo_contig_1_polypolish.fasta_00239 torY
ATGCGAGGGAAAAAACGCATTGGGTTATTGTTTTTGCTGATAGCGGTTGTGGTTGGTGGC
GGCGGGTTATTGCTGGCGCAAAAAGCCTTACATAAAACGTCGGATACAGCATTTTGCCTT
TCCTGCCACTCGATGAGTAAACCTTTTGAGGAATATCAGGGAACTGTCCACTTTTCGAAC
CAGAAAGGGATACGTGCGGAATGTGCCGATTGCCATATTCCAAAGTCAGGGATGGATTAT
TTATTTGCTAAATTAAAGGCATCTAAAGATATTTATCATGAATTTGTTAGCGGCAAAATA
GACAGTGACGATAAGTTCGAAGCTCATCGCCAGGAAATGGCCGAAACAGTATGGAAAGAA
TTAAAAGCCACTGACTCTGCAACGTGCCGTAGTTGCCATTCTTTTGATGCCATGGATATT
GCCTCGCAAAGTGAATCTGCGCAGAAAATGCATAACAAAGCACAAAAGGACAGCGAAACC
TGTATCGATTGTCATAAAGGCATTGCCCATTTTCCGCCAGAAATAAAAATGGATGACAAC
GCGGCGCATGAGCTGGAAAGTCAGGCCGCTACTTCAGTTACTAATGGCGCACATATTTAT
CCTTTCAAAACTTCTCACATAGGCGAGCTGGCTACCGTGAATCCTGGAACCGATCTCACC
GTCGTTGATGCCAGTGGCAAACAGCCGATCGTTCTGTTGCAGGGTTATCAAATGCAGGGC
AGTGAAAACACGCTCTACCTGGCGGCAGGTCAACGGCTGGCGCTAGCCACATTAAGTGAA
GAAGGTATCAAGGCGCTCACTGTAAACGGGGAATGGCAGGCTGACGAATACGGCAATCAA
TGGCGTCAGGCGTCTTTACAGGGTGCGCTTACCGATCCCGCATTAGCGGACCGTAAACCG
CTATGGCAATACGCTGAAAAACTTGACGATACCTATTGCGCTGGTTGTCATGCCCCTATT
GCCGCCGACCATTACACCGTCAATGCGTGGCCGTCCATTGCCAAAGGAATGGGGGCACGA
ACCAGCATGAGCGAAAACGAACTGGACATTTTAACGCGGTATTTCCAGTACAACGCCAAA
GATATTACCGAGAAACAGTGA
>IAL7250_Cromossomo_contig_1_polypolish.fasta_00240 torZ_2
ATGACATTAACAAGACGTGAATTTATTAAACACAGCGGTATTGCCGCTGGAGCGCTGGTG
GTGACATCGGCAGCACCGCTCCCCGCATGGGCAGAAGAGAAGGGCGGTAAAATCCTCACC
GCGGGACGTTGGGGAGCGATGAACGTAGAAGTGAAGGACGGCAAGATTGTTTCTTCAACA
GGCGCGCTGGCGAAAACCATACCGAATTCCTTACAGTCTACGGCGGCGGATCAGGTACAC
ACCACGGCGCGTATTCAGCATCCGATGGTGAGAAAAAGCTATCTCGATAATCCACTGCAA
CCGGCGAAAGGTCGTGGCGAAGATACCTATGTACAGGTGAGCTGGGAACAGGCGTTAAAA
CTGATTCATGAGCAACATGATCGTATTCGTAAAGCTAACGGACCATCGGCCATTTTTGCC
GGATCTTACGGCTGGCGCTCTTCTGGCGTGTTGCATAAAGCGCAAACCTTACTGCAACGT
TATATGAACCTGGCGGGCGGTTATTCCGGGCATAGCGGCGATTATTCAACCGGGGCAGCA
CAGGTGATCATGCCGCATGTGGTCGGTTCTGTAGAGGTGTATGAACAGCAGACCTCCTGG
CCGCTGATTCTGGAAAACAGCCAGGTTGTGGTGCTGTGGGGAATGAACCCGCTGAATACC
TTAAAAATTGCCTGGAGCAGTACCGATGAGCAAGGGCTGGAATACTTCCATCAGCTGAAA
AAATCTGGCAAACCAGTGATTGCCATTGATCCTATCCGCTCCGAAACCATCGAATTCTTT
GACGATAATGCCACCTAG
>IAL7250_Cromossomo_contig_1_polypolish.fasta_00241 torZ_1
ATGGGCACCGACGTGGCACTGATGTTAGGGATTGCGCATACCCTGATGACACAAGGCAAA
CACGATAAAGTGTTCCTTGAAAAATACACTACCGGGTATCCGCAGTTTGAAGAGTATCTG
ACAGGTAAGAGCGATAATACGCCGAAGAGCGCGGTCTGGGCGGCGGAAATTACTGGCGTA
CCGGAAGCGCAGATAGTCAAACTCGCTGAACTGATGGCGGCGAATCGCACAATGCTGATG
GCAGGCTGGGGAATTCAGCGCCAGCAATATGGTGAACAGAAACACTGGATGCTGGTGACG
CTGGCGGCGATGTTAGGGCAGATTGGTACACCGGGCGGCGGTTTTGGTTTCTCTTATCAT
TACTCCAACGGTGGCAACCCGACGCGTGTTGGCGGCGTGCTGCCGGAAATGTCTGCGGCG
ATTGCCGGACATGCCAGCGAGGCCGCTGATGATGGCGGAATGACGGCGATTCCTGTTGCC
CGTATCGTCGATGCGCTGGAAAATCCTGGCGGCAAATATCAGCATAACGGTAAAGAACAA
ACGTATCCGAATATCAAAATGATCTGGTGGGCGGGTGGCGGTAACTTTACCCATCACCAG
GATACTAATCGTCTGATTAAAGCATGGCAGAAACCGGAGATGATCGTCGTTTCTGAATGC
TACTGGACCGCAGCAGCCAAACACGCAGATATCGTATTACCGATCACCACATCGTTTGAG
CGCAATGACTTGACGATGACCGGTGATTACAGCAACCAGCATATTGTGCCGATGAAGCAG
GCTGTTGCTCCGCAATTTGAAGCGCGTAACGATTTTGACGTGTTTGCCGATCTTGCGGAA
TTACTCAAACCTGGCGGAAAAGAGATCTATACCGAAGGTAAAGATGAAATGGCGTGGCTG
AAATTTTTCTATGATGCCGCTCAGAAAGGTGCCCGTGCGCAACGCGTCACTATGCCAATG
TTTAATGCCTTCTGGCAGCAAAATAAACTGATCGAAATGCGCCGCAGCGAGAAGAACGAA
CAGTACGTTCGTTATGGTGATTTCCGCGCCGATCCGGTGAAAAATGCGCTGGGTACGCCA
AGCGGCAAAATTGAAATCTATTCAAAAACGTTGGAAAAATTTGGCTATAAGGATTGCCCG
GCACACCCAACCTGGCTGGCTCCTGATGAATGGAAAGGTACCGCCGACGAGAAGCAGTTA
CAGCTTCTGACCGCACATCCGGCACACCGTTTACACAGTCAGCTTAACTATGCGGAACTG
CGTAAAAAATATGCGATCGCCGATCGTGAACCAATCACTATTCACACCGAAGATGCTGCA
CGCTTTGGTATTGCGAATGGCGATCTGGTGCGTGTCTGGAACAAACGTGGTCAGATTTTG
ACAGGCGCGGTGGTGACTGACGGGATCAAAAAAGGCGTGGTATGCGTGCATGAAGGTGCA
TGGCCAGATCTGGAAAATGGCTTGTGTAAAAACGGCAGTGCGAACGTGTTAACGGCGGAT
ATCCCCAGCTCGCAGCTGGCAAATGCCTGTGCCGGTAACTCAGCGTTGGTGTATATCGAA
AAATATACGGGCAATGCACCGAAGTTAACGGCGTTTGATCAGCCAGCTGTTCAGGCGTAA
>IAL7250_Cromossomo_contig_1_polypolish.fasta_00242 cmoB
ATGATCGACTTTGGTAACTTTTATTCTCTGATTGCCAAAAATCATCTTTCACACTGGCTC
GAAACGCTGCCCGCGCAGATTGCTAACTGGCAGCGCGAGCAGCAGCACGGGTTGTTTAAG
CAGTGGTCAAATGCGGTGGAGTTTCTACCTGAAATTAAACCGTATCGTCTTGATTTATTG
CATAGCGTTACGGCAGAAAGCGAAGAGCCACTGAGCGCAGGGCAAATTAAACGCATTGAA
ACGCTGATGCGCAACCTGATGCCGTGGCGCAAAGGGCCGTTCTCACTGTATGGCGTCAAC
ATCGATACCGAATGGCGTTCCGACTGGAAATGGGATCGTGTTCTGCCCCATCTTTCTGAT
TTAACCGGACGCACCATTCTGGATGTCGGCTGCGGCAGCGGTTATCACATGTGGCGCATG
ATTGGCGCAGGCGCGCACCTCGCGGTGGGGATCGACCCTACGCAACTGTTTCTGTGCCAG
TTTGAAGCGGTGCGTAAACTACTGGGTAATGATCAGCGCGCGCATTTGTTACCGTTAGGT
ATTGAACAACTTCCGGCACTGAAAGCCTTTGATACCGTCTTTTCGATGGGCGTGCTTTAC
CATCGCCGTTCACCGCTGGAGCATCTATGGCAGTTGAAAGATCAACTGGTCAATGAAGGT
GAACTGGTGCTGGAAACGCTGGTTATTGATGGTGATGAGAACACGGTGCTGGTACCAGGC
GATCGTTACGCGCAAATGCGTAATGTCTATTTCATCCCTTCCGCGCTGGCGCTGAAAAAC
TGGCTGAAGAAGTGTGGTTTTGTAGATATCCGCATTGCGGATGTGAGCGTTACCACCACA
GAAGAGCAGCGACGCACCGAATGGATGGTTACCGAATCGCTGGCCGATTTCCTCGACCCA
CATGATCCGGGTAAAACGGTGGAAGGTTATCCGGCACCTAAACGCGCGGTGCTGATTGCG
CGCAAGCCGTAA
>IAL7250_Cromossomo_contig_1_polypolish.fasta_00243 cmoA
ATGTCTCACCGCGACACGCTATTTTCTGCCCCTATCGCCAGACTGGGCGACTGGACCTTT
GATGAACGGGTAGCTGAAGTCTTCCCGGATATGATCCAGCGTTCCGTACCCGGCTATTCC
AATATTATTTCCATGATTGGTATGTTAGCCGAGCGCTTCGTTCAACCTGGTACGCAGGTT
TACGATCTGGGTTGTTCTCTGGGCGCGGCGACGCTCTCGGTGCGTCGCAACATTCATCAT
GATAATTGCAAAATTATTGCCATCGACAACTCCCCGGCGATGATTGAACGCTGCCGTCGT
CATATTGACGCCTATAAAGCCCCTACGCCAGTAGACGTCATTGAAGGTGATATTCGCGAT
ATCGCCATTGAAAACGCATCGATGGTGGTGCTGAATTTTACCCTGCAATTCCTGGAACCT
TCCGAGCGCCAGGCGTTACTGGATAAAATTTATCAAGGGCTGAACCCCGGCGGCGCGCTG
GTGCTTTCGGAAAAATTCAGTTTCGAAGATGCCAAAGTTGGTGAACTGTTGTTCAACATG
CACCACGACTTTAAACGTGCCAACGGTTACAGCGAACTGGAGATCAGCCAGAAGCGCAGC
ATGCTGGAAAACGTGATGCTGACCGATTCCGTGGAAACCCATAAAGCACGCCTGCATAAC
GCCGGTTTTGAGCATAGTGAGCTGTGGTTCCAGTGCTTTAACTTTGGTTCACTGGTGGCA
TTAAAAGCAGAGGACGCTGCATGA
>IAL7250_Cromossomo_contig_1_polypolish.fasta_00244 yecN
ATGGTAAGCGCGCTGTACGCCGTTTTAAGTGCGTTGTTATTAATGAAGTTCTCTTTTGAT
GTCGTTCGCCTGCGAATGCAGTACCGCGTTGCCTATGGCGACGGCGGTTTTAGCGAACTG
CAAAGCGCTATTCGCATTCATGGTAACGCGGTGGAATATATTCCCATCGCGATTGTGCTG
ATGCTGTTTATGGAAATGAATGGCGCAGAAACCTGGATGGTGCATATTTGCGGCATCGTT
TTGCTTGCTGGTCGTCTGATGCATTATTACGGTTTTCATCACCGTCTGTTCCGCTGGCGA
CGTTCCGGCATGAGCGCCACCTGGTGTGCGCTGTTGCTGATGGTGCTGGCGAATCTTTGG
TATATGCCCTGGGAGTTGGTTTTCTCCCTGCGTTAG
>IAL7250_Cromossomo_contig_1_polypolish.fasta_00245 group_1135
ATGATTTACATCGGTCTACCGCAATGGTCGCATCCTAAATGGGTGCGGTTGGGGATCACC
AGCCTTGAAGAGTATGCCCGCCACTTTAACTGCGTGGAGGGCAACACCACGCTTTACGCC
CTGCCGAAACCCGAGGTTGTCCTGCGCTGGCGTGAGCAGACCACAGATGACTTCCGCTTC
TGTTTTAAGTTTCCGGCGACCATTTCGCATCAGGCAGCATTACGGCATTGCGATGATTTA
GTGACTGAATTTTTGACCCGCATGTCACCGTTGGCTCCGCGCATTGGGCAATACTGGCTG
CAACTGCCTGCCACATTCGGCCCACGGGAGCTGCCTGCGCTTTGGCATTTTCTCGATTCT
CTTCCTGGCGAATTTAATTATGGCGTGGAAGTCCGCCATCCACAGTTTTTCGCCAAAGGA
GAAGAGGAACAAACGCTTAATCGCGGTTTACATCAGCGCGGCGTTAATCGGGTGATTTTA
GACAGCCGCCCGGTTCATGCAGCACGTCCACACAGTGAAGCTATTCGCGACGCTCAACGA
AAAAAACCTAAAGTTCCGGTACATGCTGTACTGACGGCGACAAATCCGCTGATCCGTTTT
ATCGGTAGTGATGATATGACGCAAAACCGGGAATTATTTCAGGTCTGGTTACAAAAATTA
GCGCAGTGGCATCAGACCACTACGCCTTATCTTTTTTTACATACGCCAGACATTGCCCAG
GCACCGGAACTGGTACATACCCTGTGGGAAGACTTACGTAAAACGCTTCCAGAGATCGGA
GCAGTTCCGGCTATTCCACAGCAATCTTCTCTTTTCTGA
>IAL7250_Cromossomo_contig_1_polypolish.fasta_00246 yecD
ATGCTTGAACTTAATGCTAAAACCACTGCGCTGGTGGTGATCGATTTACAAGAAGGCATC
TTACCTTTTGCCGGTGGTCCACATACTGCCGATGAGGTAGTTAATCGCGCCGGGAAGCTG
GCGGCGAAATTTCGCGCCAGCGGTCAGCCCGTGTTTCTGGTGCGCGTTGGCTGGTCTGCC
GATTACGCTGAAGCATTAAAACAGCCGGTCGATGCGCCCTCACCGGCTAAAGTGTTGCCC
GAAAATTGGTGGCAACATCCTGCTGCATTAGGTGCAACCGACAGCGATATCGAAATCATC
AAACGTCAATGGGGTGCGTTTTACGGTACGGATCTGGAGTTGCAATTACGCCGCCGAGGT
ATCGATACAATAGTGTTATGTGGGATCTCGACCAATATCGGTGTTGAATCCACCGCCCGC
AATGCCTGGGAACTTGGCTTTAATCTGGTGATTGCCGAAGACGCCTGTAGTGCCGCCAGC
GCCGAGCAGCACAATAACAGTATCAACCATATCTACCCGCGCATCGCCCGTGTGCGTAGC
GTGGAAGAGATCCTCAACGCGTTATGA
>IAL7250_Cromossomo_contig_1_polypolish.fasta_00247 aspS
ATGCGTACAGAATATTGTGGACAGCTCCGTTTGTCCCACGTGGGGCAGCAGGTGACTCTG
TGTGGTTGGGTCAACCGTCGTCGTGATCTTGGTAGCCTGATCTTCATCGATATGCGCGAC
CGCGAAGGTATCGTGCAGGTATTTTTCGATCCGGATCGTGCGGACGCGTTAAAGCTGGCC
TCTGAACTGCGTAATGAGTTCTGCATTCAGGTCACGGGCACCGTACGTGCGCGTGACGAA
AAAAATATTAACCGCGATATGGCGACCGGCGAAATCGAAGTGCTGGCGTCCTCGCTGACT
ATCATCAACCGCGCAGATGTTCTGCCGCTTGACTCTAACCACGTCAACACCGAAGAAGCG
CGTCTGAAATACCGCTACCTCGACCTGCGTCGTCCGGAAATGGCTCAGCGCCTGAAAACC
CGCGCTAAAATCACCAGCCTGGTGCGCCGTTTTATGGATGACCACGGCTTCCTCGACATC
GAAACTCCGATGCTGACCAAAGCCACGCCGGAAGGCGCGCGTGACTACCTGGTGCCTTCT
CGTGTGCACAAAGGTAAATTCTACGCACTGCCGCAATCCCCGCAGTTGTTCAAACAGCTG
CTGATGATGTCCGGTTTTGACCGTTACTATCAGATCGTTAAATGCTTCCGTGACGAAGAC
CTGCGTGCTGACCGTCAGCCTGAATTTACTCAGATCGATGTGGAAACTTCTTTCATGACC
GCGCCGCAAGTGCGTGAAGTGATGGAAGCGCTGGTGCGTCATCTGTGGCTGGAAGTGAAG
GGTGTGGATCTGGGCGATTTCCCGGTAATGACCTTTGCGGAAGCAGAACGCCGTTATGGT
TCTGATAAACCGGATCTGCGTAACCCGATGGAACTGACTGACGTTGCTGATCTGCTGAAA
TCTGTTGAGTTTGCTGTATTTGCAGGTCCGGCGAACGATCCGAAAGGTCGCGTAGCGGCT
CTGCGCGTTCCGGGCGGCGCATCGCTGACCCGTAAGCAGATCGACGAATACGGTAACTTC
GTTAAAATCTACGGCGCGAAAGGTCTGGCTTACATCAAAGTTAACGAACGCGCGAAAGGT
CTGGAAGGTATCAACAGCCCGGTAGCGAAGTTCCTTAATGCAGAAATCATCGAAGACATC
CTGGATCGTACTGCCGCGCAAGATGGCGATATGATTTTCTTCGGTGCCGACAACAAGAAA
ATTGTTGCCGACGCGATGGGTGCACTGCGCCTGAAAGTGGGTAAAGACCTTGGTCTGACC
GACGAAAGCAAATGGGCACCGCTGTGGGTTATCGACTTCCCGATGTTTGAAGACGACGGT
GAAGGCGGCCTGACGGCAATGCACCATCCGTTCACCTCACCGAAAGATATGACGGCTGCA
GAACTGAAAGCTGCACCGGAAAATGCGGTGGCGAACGCTTACGATATGGTCATCAATGGT
TACGAAGTGGGCGGTGGTTCAGTACGTATCCATAATGGTGATATGCAGCAGACGGTGTTT
GGTATTCTGGGTATCAACGAAGAGGAACAGCGCGAGAAATTCGGCTTCCTGCTCGACGCT
CTGAAATACGGTACTCCGCCGCACGCAGGTCTGGCATTCGGTCTTGACCGTCTGACCATG
CTGCTGACCGGCACCGACAATATCCGTGACGTTATCGCCTTCCCGAAAACCACGGCGGCA
GCGTGTCTGATGACTGAAGCACCGAGCTTTGCTAACCCGACTGCACTGGCTGAGCTGAGC
ATTCAGGTTGTGAAGAAGGCTGAGAATAACTGA
>IAL7250_Cromossomo_contig_1_polypolish.fasta_00248 nudB
ATGAGCATAGATAACTATGTGAATGGGATGAGCGAAGGCAGTCAACGAAGAGGCAGCGTG
AAGGATAAAGTGTATAAGCGTCCCGTTTCGATCTTAGTGGTCATCTACGCACAAGATACG
AAACGGGTGCTGATGTTGCAGCGGCGTGACGATCCCGATTTCTGGCAGTCGGTAACCGGC
AGCGTGGAAGAGGGTGAAACCGCGCCGCAAGCTGCCATGCGCGAAGTAAAGGAAGAGGTC
ACCATTGATGTTGTCGCTGAACAACTGACCTTAATTGACTGTCAGCGCACGGTAGAGTTT
GAAATTTTTTCACATTTACGTCATCGCTATGCGCCGGGCGTGACGCGTAATACGGAATCA
TGGTTCTGTCTTGCGCTTCCGCACGAGCGGCAGATCGTTTTCACTGAACATCTGGCTTAC
AAGTGGCTTGATGCGCCTGCTGCGGCGGCGCTCACTAAGTCCTGGAGCAACCGGCAGGCG
ATTGAACAGTTTGTAATTAACGCTGCCTGA
>IAL7250_Cromossomo_contig_1_polypolish.fasta_00249 yebC
ATGGCAGGTCATAGTAAATGGGCCAACACCAGACATCGTAAAGCTGCGCAGGATGCTAAG
CGCGGTAAAATCTTCACTAAAATCATTCGTGAGCTGGTAACCGCGGCTAAGCTGGGCGGT
GGCGATCCGGACGCTAACCCGCGTCTGCGTGCGGCGGTGGATAAAGCACTGTCTAACAAC
ATGACCCGTGACACACTGAACCGCGCAATTGCACGTGGTGTGGGCGGTGATGATGATGCA
AACATGGAAACCATCATCTACGAAGGTTACGGTCCTGGCGGCACGGCAATCATGATTGAA
TGTCTGTCTGACAACCGCAACCGTACCGTTGCTGAAGTGCGTCATGCATTTAGCAAATGT
GGCGGTAACCTCGGTACTGATGGTTCCGTTGCCTATCTGTTCAGCAAAAAAGGCGTGATC
TCCTTCGAGAAAGGCGATGAAGACACCATCATGGAAGCAGCACTGGAAGCAGGTGCTGAA
GACGTTGTGACCTATGATGACGGCGCGATTGATGTCTACACTGCATGGGAAGAAATGGGT
AAAGTGCGCGACGCTCTGGAAGCGGCAGGTCTGAAAGCAGACAGCGCGGAAGTTTCCATG
ATCCCGTCTACCAAAGCTGATATGGATGCAGAAACCGCACCGAAACTGATGCGTCTGATC
GATATGCTGGAAGATTGCGACGACGTGCAGGAAGTTTACCATAACGGTGAAATCTCTGAT
GAGGTCGCAGCGACTCTCTGA
>IAL7250_Cromossomo_contig_1_polypolish.fasta_00250 ruvC
ATGGCTATTATTCTCGGCATTGATCCGGGTTCGCGCGTGACCGGCTACGGCGTCATCCGC
CAGGTAGGTAGGCAACTGTCCTACCTGGGTAGCGGATGCATCCGCACCAAAGTGGATGAT
TTACCGTCTCGTCTGAAACTCATCTATGCGGGCGTGACGGAAATCATCACTCAGTTCCAG
CCTGATTATTTCGCCATTGAACAAGTCTTTATGGCAAAGAACGCTGACTCAGCCCTGAAA
CTGGGCCAGGCGCGCGGCGTGGCGATTGTGGCGGCGGTGAATCAGGAGTTGCCAGTATTT
GAATACGCGGCACGTCAGGTAAAGCAAACGGTGGTAGGTATTGGCAGTGCCGAAAAAAGC
CAGGTGCAGCATATGGTCCGCACCTTGCTGAAACTGCCCGCTAATCCACAGGCGGATGCC
GCCGATGCGCTGGCGATTGCTATCACCCACTGCCACGTTAGTCAGAATGCGATGCAGATG
AGCGAATCGCGGCTGAACCTGGCGAGAGGGCGACTGCGTTAA
>IAL7250_Cromossomo_contig_1_polypolish.fasta_00251 yebB
GTGAATATTAATTACCCTGCTGAATATGAAATTGGAGATATCGTCTTTACATGTATAGGT
GCTGCCTTATTTGGTCAAATATCAGCTGCATCAAATTGCTGGAGTAATCACGTCGGGATC
ATTATCGGTCATAACGGTGAAGACTTCCTGGTTGCAGAAAGCCGGGTTCCCCTTTCAACC
ATCACCACGCTATCTCGTTTTATTAAACGTTCGTCTAATCAACGCTATGCTATAAAGCGA
TTAGACGCTGGGCTGACAGAACGACAAAAACAACGAATTGTTGAACAGGTTCCCTCCCGG
CTACGCAAACTTTACCACACCGGTTTTAAATACGAATCTTCGCGCCAGTTCTGTTCAAAA
TTTGTTTTTGATATTTATAAAGAAGCGCTATGTATTCCGGTGGGTGAAATAGAGACGTTT
GGAGAATTGTTAAATAGCAATCCGAATGCAAAACTCACTTTCTGGAAATTCTGGTTCCTG
GGTTCTATTCCGTGGGAGCGTAAAACCGTCACGCCAGCCAGTTTGTGGCATCATCCGGGT
TTGGTGTTGATTCATGCGGAGGGAGTGGAAACGCCTCAGCCGGAACTGACCGAGGCGGTA
TAA
>IAL7250_Cromossomo_contig_1_polypolish.fasta_00252 ruvA
GTGATAGGCAGACTCAGAGGCATCATCATTGAAAAACAACCCCCGCTGGTGTTAATTGAA
GTGGGCGGCGTAGGCTATGAAGTGCATATGCCGATGACCTGTTTTTATGAACTCCCTGAA
GCGGGTCAGGAAGCGATCGTTTTCACCCACTTTGTGGTGCGTGAAGACGCGCAACTGCTG
TACGGTTTTAACAATAAACAAGAGCGCACATTGTTCAAAGAGTTGATCAAAACCAACGGC
GTCGGCCCGAAGTTGGCGCTGGCGATCCTCTCCGGAATGTCAGCGCAGCAGTTCGTTAAT
GCCGTTGAGCGTGAAGAAGTGGGGGCACTGGTGAAACTGCCGGGTATTGGCAAAAAAACC
GCCGAACGCTTGATTGTTGAAATGAAAGACCGATTTAAAGGTTTGCATGGCGATCTCTTT
ACGCCAGCCGCCGACCTGGTACTCACGTCTCCTGCCAGCCCGGCGACCGACGATGCTGAA
CAAGAAGCGGTTGCCGCGCTGGTGGCGCTGGGCTATAAACCACAAGAAGCAAGCCGCATG
GTGAGCAAAATCGCTCGCCCTGACGCCAGCAGTGAAACTTTAATTCGCGAAGCCCTACGC
GCCGCGTTATGA
>IAL7250_Cromossomo_contig_1_polypolish.fasta_00253 ruvB
ATGATTGAAGCAGACCGTCTGATTTCTGCCGGTACCACTTTGCCGGAAGATGTAGCAGAT
CGCGCCATTCGCCCCAAATTACTGGAAGAGTATGTTGGTCAGCCGCAGGTTCGTTCACAG
ATGGAGATTTTCATCAAAGCAGCGAAACTGCGCGGCGATGCCCTCGATCATTTGTTGATT
TTTGGTCCTCCGGGGTTGGGTAAAACTACGCTTGCCAACATTGTCGCCAATGAAATGGGC
GTTAATTTACGCACGACTTCTGGTCCGGTGCTGGAAAAGGCGGGCGATTTGGCTGCGATG
CTCACTAACCTTGAACCGCATGACGTGCTGTTTATTGATGAGATCCACCGTCTATCGCCA
GTTGTTGAAGAAGTGCTGTACCCGGCAATGGAAGACTACCAACTGGATATCATGATTGGT
GAAGGTCCGGCGGCACGCTCCATTAAAATTGATTTGCCGCCGTTTACCCTGATTGGTGCA
ACCACGCGCGCAGGTTCGCTGACATCACCGTTGCGCGACCGTTTTGGTATTGTGCAACGT
CTGGAGTTTTATCAGGTGCCGGATCTGCAATATATCGTCAGTCGCAGCGCACGCTTTATG
GGGCTTGAGATGAGTGATGACGGCGCGCTGGAAGTTGCTCGTCGCGCTCGCGGTACGCCG
CGCATTGCCAACCGTCTGCTGCGTCGAGTGCGTGATTTCGCCGAAGTGAAGCACGATGGC
ACCATCTCGGCAGATATCGCTGCTCAGGCGCTGGATATGTTGAATGTCGATGCTGAAGGT
TTCGATTATATGGACCGCAAATTGTTGCTGGCGGTAATCGATAAGTTCTTTGGTGGACCT
GTAGGTCTGGATAACCTGGCGGCAGCCATTGGCGAAGAACGTGAAACCATTGAGGATGTG
CTGGAACCTTATTTGATTCAGCAAGGCTTTTTGCAGCGTACACCGCGTGGGCGTATGGCG
ACGACGCGGGCGTGGAATCACTTTGGCATAACGCCGCCAGAAATGCCGTAA
>IAL7250_Cromossomo_contig_1_polypolish.fasta_00254 znuB
ATGATTGAATTATTATTTCCCGGTTGGTTAGCCGGGATCATGCTCGCCTGTGCCGCGGGT
CCGCTGGGTTCGTTTGTAGTCTGGCGTCGTATGTCTTATTTCGGTGATACGCTGGCTCAT
GCCTCATTACTTGGCGTCGCGTTTGGTTTGTTGCTGGACGTGAATCCATTCTATGCGGTG
ATTGCCGTTACGCTGCTGCTGGCGGGCGGTCTGGTATGGCTGGAGAAGCGTCCACAGCTG
GCGATCGACACGTTATTAGGGATTATGGCGCACAGTGCCCTGTCGCTGGGCCTGGTGGTC
GTGAGTCTGATGTCTAATATTCGTGTTGATTTGATGGCTTACCTGTTCGGTGATTTGCTG
GCAGTGACGCCAGAAGATCTCATCTCTATTGCGATTGGCGTGGTCATCGTGGTGGCTATT
TTGTTCTGGCAATGGCGCAATTTGCTGTCAATGACGATAAGCCCGGATCTGGCGTTTGTT
GATGGTGTGAAATTACAGCGAGTGAAATTGTTGTTGATGCTGGTGACGGCATTGACGATT
GGTGTAGCGATGAAATTTGTCGGTGCGTTGATTATTACTTCGTTGCTGATTATTCCTGCT
GCTACTGCGCGTCGCTTTGCCCGCACGCCGGAACAGATGGCTGGTGTCGCTGTTTTGGTG
GGGATGGTGGCAGTGACTGGCGGTTTAACCTTTTCCGCGGTTTACGATACGCCGGCGGGT
CCGTCGGTGGTGCTATGTGCGGCACTGTTATTTATTCTCAGTATGATGAAAAAGCAGGCC
AGCTAA
>IAL7250_Cromossomo_contig_1_polypolish.fasta_00255 znuC
ATGACAAGTCTGGTTTCCCTGGAAAATGTCTCGGTTTCTTTTGGCCAACGCCGCGTCCTC
TCTGATGTGTCGCTGGAACTTAAACCTGGAAAAATTTTGACTTTACTTGGGCCAAATGGC
GCAGGTAAGTCGACACTGGTACGGGTAGTGCTCGGGCTGGTAACACCCGATGAAGGGGTT
ATCAAGCGCAACGGAAAACTGCGCATCGGCTATGTACCGCAGAAGCTGTATCTCGACACC
ACGTTGCCACTGACCGTAAACCGTTTTTTACGCTTACGCCCTGGTACACATAAAGAAGAT
ATTTTGCCTGCACTGAAACGTGTCCAGGCCGGGCACCTGATTAACGCACCGATGCAAAAG
CTCTCTGGTGGCGAAACGCAGCGTGTACTATTAGCGCGAGCATTGTTAAATCGCCCGCAA
TTATTAGTGCTGGATGAACCCACTCAAGGCGTGGATGTAAATGGCCAGGTGGCGTTATAT
GACCTTATTGACCAACTGCGTCGTGAACTGGATTGTGGCGTTTTAATGGTTTCTCACGAT
CTGCATCTGGTGATGGCAAAAACCGATGAAGTGCTGTGCCTGAATCACCACATTTGTTGT
TCCGGCACACCGGAAGTTGTTTCCCTGCATCCGGAGTTTATTTCAATGTTTGGTCCTCGT
GGTGCTGAACAACTGGGTATCTATCGCCATCATCATAACCATCGTCACGATTTACAGGGA
CGAATTGTTTTGCGTCGGGGAAATGATCGCTCATGA
>IAL7250_Cromossomo_contig_1_polypolish.fasta_00256 znuA
ATGAAATGTTATAATATCACACTTCTCATATTCATTACGATTATTGGTCGCATTATGTTA
CATAAAAAAACGCTTCTTTTCGCAGCATTATCCGCCGCTCTCTGGGGAGGTGCAACACAG
GCCGCAGATGCCGCCGTTGTCGCTTCGCTTAAACCCGTTGGGTTCATCGCTTCTGCCATT
GCTGATGGGGTAACAGAAACAGAGGTTTTACTTCCTGACGGCGCTTCAGAACATGATTAT
TCACTGCGCCCATCGGATGTAAAACGCTTACAGAACGCGGACTTAGTCGTTTGGGTTGGC
CCGGAGATGGAAGCGTTTATGCAAAAACCGGTAAGCAAATTACCAGGAGCGAAGCAGGTA
ACGATTGCGCAGCTTGAAGATGTGAAACCGCTACTGATGAAAAGTATTCACGGCGATGAT
GATGATCACGACCACGCGGAAAAAAGTGACGAAGATCACCATCACGGCGATTTCAACATG
CATCTTTGGCTTTCCCCAGAGATAGCGCGGGCTACAGCGGTTGCAATCCATGGAAAATTA
GTGGAACTTATGCCGCAAAGTCGAGCCAAACTTGACGCCAACCTGAAGGATTTTGAGGCA
CAATTAGCCTCAACCGAAACGCAGGTTGGTAACGAGCTCGCGCCGCTCAAGGGGAAAGGT
TATTTCGTTTTTCACGATGCTTACGGCTATTTCGAAAAACAGTTTGGACTGACACCGCTT
GGTCATTTTACCGTTAACCCTGAGATTCAACCTGGCGCGCAGCGTTTACATGAAATAAGA
ACACAGTTGGTTGAGCAAAAAGCAACCTGCGTTTTTGCTGAGCCACAGTTCAGGCCAGCG
GTCGTTGAGAGCGTCGCACGAGGGACATCCGTTCGTATGGGAACGTTGGATCCCCTGGGG
ACGAATATCAAACTGGGTAAAACAAGCTATTCAGAATTCCTGAGTCAATTAGCCAACCAG
TATGCGAGCTGCCTGAAAGGAGATTAA
>IAL7250_Cromossomo_contig_1_polypolish.fasta_00257 mepM
GTGCAACAGATAGCCCGCTCTGTCGCCCTGGCGTTTAATAATTTACCGCGACCACACCGC
GTTATGTTGGGGTCGCTCACCGTTCTTACTCTGGCCGTCGCTGTCTGGCGGCCTTATGTT
TATCACCGTGATGCCACGCCAATTGTCAAAACCATTGAGCTGGAACAGAACGAAATTCGT
TCGCTCTTACCTGAAGCCAGTGAGCCGATTGATCAAGCTGCACAAGAAGATGAAGCCATT
CCCCAGGACGAACTGGATGACAAAATCGCCGGTGAAGCGGGCGTGCATGAATATGTTGTT
TCCACTGGCGATACGCTAAGCAGCATTCTCAATCAGTATGGTATTGATATGGGTGATATC
ACCCAACTGGCTGCGGCCGACAAAGAATTGCGTAACCTGAAAATCGGTCAACAACTCTCC
TGGACATTAACCGCGGACGGCGAACTGCAGCGCCTCACCTGGGAAGTGTCTCGTCGTGAA
ACCCGAACCTATGACCGTACTGCCGCTAACGGTTTTAAAATGACCAGCGAAATGCAGCAA
GGAGAGTGGGTTAACAATCTGCTGAAAGGTACCGTCGGGGGAAGCTTTGTTGCCAGCGCC
AGAAACGCCGGTTTAACCAGCGCCGAAGTGAGCGCAGTGATTAAAGCCATGCAGTGGCAA
ATGGATTTCCGCAAACTGAAAAAAGGCGATGAATTTGCGGTGTTAATGTCTCGAGAAATG
CTTGATGGTAAACGTGAGCAAAGCCAGCTGCTGGGCGTACGTTTGCGTTCAGAAGGTAAA
GATTATTACGCTATCCGCGCTGAAGATGGCAAATTCTACGATCGTAACGGTACTGGTCTG
GCGAAAGGATTCTTGCGATTCCCGACGGCGAAACAGTTCCGTATCTCGTCTAACTTTAAC
CCGCGTCGTACTAATCCGGTGACCGGTCGCGTTGCACCACACAGAGGTGTTGATTTCGCC
ATGCCGCAGGGTACGCCAGTGCTTTCAGTGGGTGACGGTGAAGTGGTGGTTGCCAAACGC
AGTGGCGCAGCAGGTTATTATGTGGCTATTCGTCATGGTCGCAGCTACACCACGCGTTAT
ATGCACTTGCGCAAGATTCTGGTGAAACCGGGACAGAAGGTGAAACGTGGCGACCGTATC
GCGCTTTCCGGTAATACCGGACGTTCAACCGGGCCGCATCTGCACTATGAAGTATGGATA
AACCAGCAGGCCGTAAACCCGCTGACGGCAAAACTGCCGCGTACCGAAGGGCTGACCGGC
TCCGATCGTCGCGAATTCCTGGCGCAGGCCAAAGAGATTGTGCCGCAGCTACGGTTTGAT
TAA
>IAL7250_Cromossomo_contig_1_polypolish.fasta_00258 lpxM
ATGGAAACGAAAAAAAATAATAGCGAATACATTCCTGAGTTTGATAAATCCTTTCGCCAC
CCGCGCTACTGGGGAGCATGGCTGGGCGTAGCAGCGATGGCGGGTATCGCTTTAACGCCG
CCAAAGTTCCGTGATCCCATTCTGGCACGGCTGGGACGTTTTGCCGGACGACTGGGAAAA
AGCTCACGCCGTCGTGCGTTAATCAATCTGTCGCTCTGCTTTCCAGAACGTAGTGAAGCT
GAACGCGAAGCGATTGTTGATGAGATGTTTGCCACCGCGCCGCAAGCGATGGCAATGATG
GCTGAGTTGGCAATACGCGGGCCGGAGAAAATTCAGCCGCGCGTTGACTGGCAAGGGCTG
GAGATCATCGAAGAGATGCGGCGTAATAACGAGAAAGTTATCTTTCTGGTGCCGCACGGT
TGGGCCGTCGATATTCCTGCCATGCTGATGGCCTCGCAAGGGCAGAAAATGGCAGCGATG
TTCCATAATCAGGGCAACCCGGTTTTTGATTATGTCTGGAACACGGTGCGTCGTCGCTTT
GGCGGTCGTCTGCATGCGAGAAATGACGGTATTAAACCATTCATCCAGTCGGTACGTCAG
GGGTACTGGGGATATTATTTACCCGATCAGGATCATGGCCCAGAGCACAGCGAATTTGTG
GATTTCTTTGCCACCTATAAAGCGACGTTGCCCGCGATTGGTCGTTTGATGAAAGTGTGC
CGTGCGCGCGTTGTACCGCTGTTTCCGATTTATGATGGCAAGACGCATCGTCTGACGATT
CAGGTGCGCCCACCGATGGATGATCTGTTAGAGGCGGATGATCATACGATTGCGCGGCGG
ATGAATGAAGAAGTCGAGATTTTTGTTGGTCCGCGACCAGAACAATACACCTGGATACTA
AAATTGCTGAAAACTCGCAAACCGGGCGAAATCCAGCCGTATAAGCGCAAAGATCTTTAT
CCCATCAAATAA
>IAL7250_Cromossomo_contig_1_polypolish.fasta_00259 pyk
ATGTCCAGAAGGCTTCGCAGAACAAAAATCGTTACCACGTTAGGCCCAGCAACAGATCGC
GATAATAATCTTGAAAAAGTTATCGCGGCGGGTGCCAACGTTGTACGTATGAACTTTTCT
CACGGCTCGCCTGAAGATCACAAAATGCGCGCGGATAAAGTTCGTGAGATTGCCGCAAAA
CTGGGGCGTCATGTGGCTATTCTGGGTGACCTCCAGGGGCCCAAAATCCGTGTATCCACC
TTTAAAGAAGGCAAAGTTTTCCTCAATATTGGGGATAAATTCCTGCTCGACGCCAACCTG
GGTAAAGGTGAAGGCGACAAAGAAAAAGTCGGTATCGACTACAAAGGCCTGCCTGCTGAC
GTCGTGCCTGGTGACATCCTGCTGCTGGACGATGGTCGCGTCCAGTTAAAAGTACTGGAA
GTTCAGGGCATGAAAGTGTTCACCGAAGTCACCGTCGGTGGTCCCCTCTCCAACAATAAA
GGTATCAACAAACTTGGCGGCGGTTTGTCGGCTGAAGCGCTGACCGAAAAAGACAAAGCA
GACATTAAGACTGCGGCGTTGATTGGCGTAGATTACCTGGCTGTCTCCTTCCCACGCTGT
GGCGAAGATCTGAACTATGCCCGTCGCCTGGCACGCGATGCAGGATGTGATGCGAAAATT
GTTGCCAAGGTTGAACGTGCGGAAGCCGTTTGCAGCCAGGATGCAATGGATGACATCATC
CTCGCCTCTGACGTGGTAATGGTTGCACGTGGCGACCTCGGTGTGGAAATTGGCGACCCG
GAACTGGTCGGCATTCAGAAAGCGTTGATCCGTCGTGCGCGTCAGCTAAACCGAGCGGTA
ATCACGGCGACCCAGATGATGGAGTCAATGATTACTAACCCGATGCCGACGCGTGCAGAA
GTCATGGACGTAGCAAACGCCGTTCTGGATGGTACTGACGCTGTGATGCTGTCTGCAGAA
ACTGCCGCTGGGCAGTATCCGTCAGAAACCGTTGCAGCCATGGCGCGCGTTTGCCTGGGT
GCGGAAAAAATCCCGAGCATCAACGTTTCTAAACACCGTCTGGACGTTCAGTTCGACAAT
GTGGAAGAAGCTATTGCCATGTCAGCAATGTACGCAGCTAACCACCTGAAAGGCGTTACG
GCGATCATCACCATGACCGAATCGGGTCGTACCGCGCTGATGACCTCCCGTATCAGCTCT
GGTCTGCCAATTTTCGCCATGTCGCGCCATGAACGTACGCTGAACCTGACTGCTCTCTAT
CGTGGCGTTACGCCGGTGCACTTTGATAGCGCTAATGACGGCGTAGCAGCTGCCAGCGAA
GCGGTTAATCTGCTGCGCGATAAAGGTTACTTGATGTCTGGTGACCTGGTGATTGTCACC
CAGGGCGACGTGATGAGTACCGTGGGTTCTACTAATACCACGCGTATTTTAACGGTAGAG
TAA
>IAL7250_Cromossomo_contig_1_polypolish.fasta_00260 hexR
ATGAATATGCTGGAAAAAATCCAGTCTCAGCTGGAACATTTGAGCAAATCAGAGCGCAAA
GTTGCCGAGGTCATTCTGGCTTCGCCCGATAACGCGATCCATTCGAGTATTGCTGCTATG
GCACTGGAAGCCAATGTTAGCGAACCGACGGTGAATCGTTTCTGTCGCAGCATGGACACG
CGCGGTTTTCCTGATTTTAAACTTCATCTGGCACAGAGTCTGGCGAATGGCACTCCCTAT
GTTAATCGCAATGTCAATGAAGATGACAGCGTTGAATCATACACAGGGAAAATATTTGAG
TCCGCAATGGCAACGCTTGATCATGTCCGTCATTCACTGGATAAATCTGCCATCAACCGC
GCCGTCGACTTGCTCACTCAGGCAAAAAAAATCGCCTTTTTCGGATTAGGCTCTTCAGCC
GCCGTTGCCCACGATGCGATGAATAAGTTCTTTCGTTTTAATGTTCCGGTGGTGTACTCC
GATGATATCGTGCTGCAACGCATGAGTTGTATGAATTGTAGCGACGGAGACGTGGTGGTG
CTGATTTCTCACACTGGAAGAACAAAAAATCTGGTCGAGCTGGCGCAGCTGGCACGCGAA
AACGACGCCATGGTGATTGCCCTCACCTCTGCGGGTACCCCGCTCGCCCGGGAAGCAACG
CTGGCAATTACCCTCGACGTACCGGAAGATACTGACATTTATATGCCCATGGTTTCTCGA
CTTGCACAGCTGACCGTGATAGATGTGCTGGCGACAGGATTTACTTTGCGACGCGGTGCA
AAATTCAGAGATAACTTGAAGCGGGTCAAAGAAGCGCTGAAGGAATCGCGTTTTGATAAG
CAGTTACTTAATTTAAGTGACGATCGCTAA
>IAL7250_Cromossomo_contig_1_polypolish.fasta_00261 group_3085
ATGACGATTTCCGCACTGAAAGAAATCGAAATGCAGTTTTGTCAGATATTACGCCTGTGT
GCCGTGTTAATGACAAAAGCAGATAAAAAAGTTGTTATTTTTTTTCATAACATGATCAGT
GTCAGATTTTTACCCAATGGAAAACGATGA
>IAL7250_Cromossomo_contig_1_polypolish.fasta_00262 zwf
ATGGCGGTAACGCAAACAGCCCAGGCCTGTGACCTGGTCATTTTCGGCGCGAAAGGCGAC
CTTGCGCGTCGTAAATTGCTGCCTTCCCTGTATCAACTGGAAAAAGCCGGTCAGCTCAAC
CCGGACACCCGGATTATCGGCGTAGGGCGTGCTGACTGGGATAAAGCGGCATATACCAAA
GTTGTCCGCGAGGCGCTCGAAACTTTCATGAAAGAAACCATTGATGAAGGTTTATGGGAC
ACCCTGAGTGCACGTCTGGATTTTTGTAATCTCGATGTCAATGACACTGCTGCATTCAGC
CGTCTCGGCGCGATGCTGGATCAAAAAAATCGTATCACCATTAACTACTTTGCCATGCCG
CCCAGCACTTTTGGCGCAATTTGCAAAGGGCTTGGCGAGGCAAAACTGAATGCTAAACCG
GCACGCGTAGTCATGGAGAAACCGCTGGGGACGTCGCTGGCGACCTCGCAGGAAATCAAT
GATCAGGTTGGCGAATACTTCGAGGAGTGCCAGGTTTACCGTATCGACCACTATCTTGGT
AAAGAAACGGTGCTGAACCTGTTGGCGCTGCGTTTTGCTAACTCCCTGTTTGTGAATAAC
TGGGACAATCGCACCATTGATCATGTTGAGATTACCGTGGCAGAAGAAGTGGGGATCGAA
GGGCGCTGGGGCTATTTTGATAAAGCCGGTCAGATGCGCGACATGATCCAGAACCACCTG
CTGCAAATTCTTTGCATGATTGCGATGTCTCCGCCGTCTGACCTGAGCGCAGACAGCATC
CGCGATGAAAAAGTGAAAGTACTGAAGTCTCTGCGCCGCATCGACCGCTCCAACGTACGC
GAAAAAACCGTACGCGGGCAATATACTGCGGGCTTCGCCCAGGGCAAAAAAGTGCCGGGA
TATCTGGAAGAAGAGGGCGCGAACAAGAGCAGCAATACAGAAACTTTCGTGGCGATCCGC
GTCGACATTGATAACTGGCGCTGGGCCGGTGTGCCATTCTACCTGCGTACTGGTAAACGT
CTGCCGACCAAATGTTCTGAAGTCGTGGTCTATTTCAAAACACCTGAACTGAATCTGTTT
AAAGAATCGTGGCAGGATCTGCCGCAGAATAAACTGACTATCCGTCTGCAACCTGATGAA
GGCGTGGATATCCAGGTACTGAATAAAGTTCCTGGCCTTGACCACAAACATAACCTGCAA
ATCACCAAGCTGGATCTGAGCTATTCAGAAACCTTTAATCAGACGCATCTGGCGGATGCC
TATGAACGTTTGCTGCTGGAAACCATGCGTGGTATTCAGGCACTGTTTGTACGTCGCGAC
GAAGTGGAAGAAGCCTGGAAATGGGTAGACTCCATTACTGAGGCGTGGGCGATGGACAAT
GATGCGCCGAAACCGTATCAGGCCGGAACCTGGGGACCCGTTGCCTCGGTGGCGATGATT
ACCCGTGATGGTCGTTCCTGGAATGAGTTTGAGTAA
>IAL7250_Cromossomo_contig_1_polypolish.fasta_00263 edd
ATGAATCCACAATTGTTACGCGTAACAAATCGAATCATTGAACGTTCGCGCGAGACTCGC
TCTGCTTATCTCGCCCGGATAGAACAAGCGAAAACTTCGACCGTTCATCGTTCGCAGTTG
GCATGCGGTAACCTGGCACACGGTTTCGCTGCCTGCCAGCCAGAAGACAAAGCCTCTTTG
AAAAGCATGTTGCGTAACAATATCGCCATCATCACCTCCTATAACGACATGCTCTCCGCG
CACCAGCCTTATGAACACTATCCAGAAATCATTCGTAAAGCCCTGCATGAAGCGAATGCG
GTTGGTCAGGTTGCGGGCGGTGTTCCGGCGATGTGTGATGGTGTCACCCAGGGGCAGGAT
GGAATGGAATTGTCGCTGCTAAGCCGCGAAGTGATAGCGATGTCTGCGGCGGTGGGGCTG
TCCCATAACATGTTTGATGGTGCTCTGTTCCTCGGTGTGTGCGACAAGATTGTCCCGGGT
CTGACGATGGCAGCCCTGTCGTTTGGTCATTTGCCTGCGGTGTTTGTGCCGTCTGGACCG
ATGGCAAGCGGTTTGCCAAATAAAGAAAAAGTGCGTATTCGCCAGCTTTATGCCGAAGGT
AAAGTGGACCGCATGGCCTTACTGGAGTCAGAAGCCGCGTCTTACCATGCGCCGGGAACA
TGTACTTTCTACGGTACTGCCAACACCAACCAGATGGTGGTGGAGTTTATGGGGATGCAG
TTGCCAGGCTCTTCTTTTGTTCATCCGGATTCTCCGCTGCGCGATGCTTTGACCGCCGCA
GCTGCGCGTCAGGTTACACGCATGACCGGTAATGGTAATGAATGGATGCCGATCGGTAAG
ATGATCGATGAGAAAGTGGTGGTGAACGGTATCGTTGCACTGCTGGCGACCGGTGGTTCC
ACTAACCACACCATGCACCTGGTGGCGATGGCGCGCGCGGCCGGTATTCAGATTAACTGG
GATGACTTCTCTGACCTTTCTGATGTTGTACCGCTGATGGCACGTCTCTACCCGAACGGT
CCGGCCGATATTAACCACTTCCAGGCGGCAGGTGGCGTACCGGTTCTGGTGCGTGAACTG
CTCAAAGCAGGCCTGCTGCATGAAGATGTCAATACGGTGGCAGGTTTTGGTCTGTCTCGT
TATACCCTTGAACCATGGCTGAATAATGGTGAACTGGACTGGCGGGAAGGGGCGGAAAAA
TCACTCGACAGCAATGTGATCGCTTCCTTCGAACAACCTTTCTCTCATCATGGTGGGACA
AAAGTGTTAAGCGGTAACCTGGGCCGTGCGGTTATGAAAACCTCTGCCGTGCCGGTTGAG
AACCAGGTGATTGAAGCGCCAGCGGTTGTTTTTGAAAGCCAGCATGACGTTATGCCGGCC
TTTGAAGCGGGTTTGCTGGACCGCGATTGTGTCGTTGTTGTCCGTCATCAGGGGCCAAAA
GCGAACGGAATGCCAGAATTACATAAACTCATGCCGCCACTTGGTGTATTATTGGACCGG
TGTTTCAAAATTGCGTTAGTTACCGATGGACGACTCTCCGGCGCTTCAGGTAAAGTGCCG
TCAGCTATCCACGTAACACCAGAAGCCTACGATGGCGGGCTGCTGGCAAAAGTGCGCGAC
GGGGACATCATTCGTGTGAATGGACAGACAGGCGAACTGACGCTGCTGGTAGACGAAGCG
GAACTGGCTGCTCGCGAACCGCACATTCCTGACCTGAGCGCGTCACGCGTGGGAACAGGA
CGTGAATTATTCAGCGCCTTGCGTGAAAAACTGTCCGGTGCCGAACAGGGCGCAACCTGT
ATCACTTTTTAA
>IAL7250_Cromossomo_contig_1_polypolish.fasta_00264 kdgA
ATGAAAAACTGGAAAACAAGTGCAGAATCAATCCTGACCACCGGCCCGGTTGTACCGGTT
ATCGTGGTAAAAAAACTGGAACACGCGGTGCCGATGGCAAAAGCGTTGGTTGCTGGTGGG
GTGCGCGTTCTGGAAGTGACTCTGCGTACCGAGTGTGCAGTTGACGCTATCCGTGCTATC
GCCAAAGAAGTGCCTGAAGCGATTGTGGGTGCCGGTACGGTGCTGAATCCACAGCAGCTG
GCAGAAGTCACTGAAGCGGGTGCACAGTTCGCAATTAGCCCGGGTCTGACCGAGCCGCTG
CTGAAAGCTGCTACCGAAGGGACTATTCCTCTGATTCCGGGGATCAGCACTGTTTCCGAA
CTGATGCTGGGTATGGACTACGGTTTGAAAGAGTTCAAATTCTTCCCGGCTGAAGCTAAC
GGCGGCGTGAAAGCCCTGCAGGCGATCGCGGGTCCGTTCTCCCAGGTCCGTTTCTGCCCG
ACGGGTGGTATTTCTCCGGCTAACTACCGTGACTACCTGGCGCTGAAAAGCGTGCTGTGC
ATCGGTGGTTCCTGGCTGGTTCCGGCAGATGCGCTGGAAGCGGGCGATTACGACCGCATT
ACTAAGCTGGCGCGTGAAGCTGTAGAAGGCGCTAAGCTGTAA
>IAL7250_Cromossomo_contig_1_polypolish.fasta_00265 purT
ATGACGTTATTAGGCACTGCGCTGCGTCCGGCAGCAACTCGCGTGATGTTATTAGGCTCC
GGTGAACTGGGTAAAGAAGTGGCAATCGAGTGTCAGCGTCTCGGCGTAGAGGTGATTGCC
GTCGATCGCTATGCCGACGCACCAGCCATGCATGTCGCGCATCGCTCCCATGTCATTAAT
ATGCTTGATGGTGATGCATTACGCCGTGTGGTTGAACTGGAAAAACCACATTATATCGTG
CCGGAGATCGAAGCTATTGCCACCGATATGCTGATCCAACTTGAAGAGGAAGGACTGAAT
GTTGTCCCCTGCGCTCGCGCAACGAAATTAACGATGAATCGCGAGGGTATCCGTCGCCTG
GCGGCAGAAGAGCTGCAGCTGCCCACTTCCACTTATCGTTTTGCCGATAGCGAAAGCCTT
TTCCGCGAGGCGGTTGCTGACATTGGCTATCCCTGTATTGTAAAACCGGTGATGAGCTCT
TCCGGCAAGGGGCAGACGTTTATTCGTTCTGCAGAGCAACTTGCTCAGGCATGGAAGTAC
GCTCAGCAAGGCGGTCGCGCCGGAGCGGGCCGCGTAATTGTTGAAGGCGTCGTTAAGTTT
GACTTCGAAATTACCCTGCTAACCGTCAGCGCGGTGGATGGCGTCCATTTCTGTGCACCA
GTAGGTCATCGCCAGGAAGATGGCGACTACCGTGAATCCTGGCAACCACAGCAAATGAGC
CCGCTTGCCCTTGAACGTGCGCAGGAGATTGCCCGTAAAGTGGTGCTGGCACTGGGCGGT
TATGGGTTGTTTGGTGTCGAGCTATTTGTCTGTGGTGATGAGGTGATTTTCAGTGAGGTC
TCCCCTCGTCCACATGATACCGGGATGGTGACGTTAATTTCTCAAGATCTCTCAGAGTTT
GCCCTGCATGTACGTGCCTTCCTCGGACTTCCGGTTGGCGGGATCCGTCAGTATGGTCCT
GCAGCTTCTGCCGTTATTCTGCCACAACTGACCAGTCAGAATGTCACGTTTGATAATGTG
CAGAATGCCGTAGGCGCAGATTTGCAGATTCGTTTATTTGGTAAGCCGGAAATTGATGGC
AGCCGTCGTCTGGGGGTGGCACTGGCTACTGCAGAGAGTGTTGTTGACGCCATTGAACGC
GCGAAGCACGCCGCCGGACAGGTAAAAGTACAGGGTTAA
>IAL7250_Cromossomo_contig_1_polypolish.fasta_00266 yebG
ATGGCGGTTGAAGTTAAATACGTAGTCATTCGTGAGGGCGAAGAGAAAATGTCGTTTACC
AGCAAAAAGGAAGCCGATGCTTATGACAAAATGCTTGATACGGCGGATCTGCTTGACACC
TGGCTGACAAATTCTCCAGTGCAAATGGAAGACGAGCAACGTGAAGCCCTTTCGCTATGG
CTGGCAGAACAAAAAGATGTGCTGAGCACCATTCTGAAAACCGGCAAATTACCGTCCCCA
CAGGTCGTCGGTGCTGAATCCGAAGAGGAAGATGCCTCACACGCGGCCTGA
>IAL7250_Cromossomo_contig_1_polypolish.fasta_00267 yebF
ATGAAAAAAAGAGGGGCGTTTTTAGGGCTGTTGTTGGTTTCTGCCTGCGCATCAGTTTTC
GCTGCCAATAATGAAACCAGCAAGTCGGTCACTTTCCCAAAGTGTGAAGGTCTGGATGCT
GCCGGAATTGCCGCGAGCGTAAAACGTGATTATCAACAAAATCGCGTGGCGCGTTGGGCA
GATGATCAAAAAATTGTCGGTCAGGCCGATCCCGTGGCTTGGGTCAGTTTGCAGGACATT
CAGGGTAAAGATGATAAATGGTCAGTACCGCTAACCGTGCGTGGTAAAAGTGCCGATATT
CATTACCAGGTCAGCGTGGACTGCAAAGCGGGAATGGCGGAATATCAGCGGCGTTAA
>IAL7250_Cromossomo_contig_1_polypolish.fasta_00268 group_2996
ATGTATATCGAGACAAAAGATGCGCAAATAAGCGGGGCGGTAGGCCGTTATTCAAAGAAA
TTCGCGCCAGGTAAGGTATTTACTGTATATCAGGTGATAAGGGTATTTTAG
>IAL7250_Cromossomo_contig_1_polypolish.fasta_00269 yebE
ATGGCTAACTGGTTAAATCAACTGCAATCCCTGCTTGGGCAAAGCAGTTCTTCTACCTCC
TCGTCTGCGGATCAGGGATTGGTCAAACTGTTAGTGCCAGGCGCATTAGGCGGACTGGCT
GGGCTGCTGGTCGCAAATAAATCAGCACGTAAACTTCTTACGAAATATGGCACCAACGCG
TTACTGGTTGGCGGCGGAGCGGTAGCGGGTACGGTGCTGTGGAATAAATACAAAGATAAA
ATTCGCGCGGCGCATCAGGACGAACCGCAGTTTGGCGCGCAAAGTACGCCGCTGGATGAG
CGTACAGCACGTTTGATCCTTGCGCTGGTCTTTGCCGCTAAAAGTGATGGTCATATTGAT
GCCAAAGAACGTGCGGCAATCGACCAGCAATTGCGTGGAGCCGGCGTGGAAGAGCAGGGG
CGTGTACTCATTGAGCAGGCAATCGAACAACCGCTGGATCCACAACGCCTGGCTACCGGG
GTCCGCAATGAAGAAGAGGCGCTGGAAATCTATTTCCTGAGTTGCGCGGCTATTGATATT
GACCATTTTATGGAACGCAGTTACCTGAATGCACTGGGTGACGCGCTGAAAATCCCCCAG
GATGTTCGTGACGGCATTGAACGCGATCTCGAACAGCAAAAACGCACTTTGGCGGAATAA
>IAL7250_Cromossomo_contig_1_polypolish.fasta_00270 ptrB
ATGCTACCAAAAGCCGCCCGCATTCCCCACGCCATGACGCTTCATGGCGATACGCGCATC
GATAATTACTACTGGCTGCGGGACGATACGCGTTCTCAGCCAGAAGTCCTGGACTACCTG
CAACAAGAAAATAGTTACGGTCATCGGGTGATGGCCTCACAACAAGCCTTGCAGGATCGC
ATCTTAAAGGAAATCATCGACCGCATTCCGCAACGAGAAGTTTCTGCGCCCTACATCAAA
AATGGCTACCGCTATCGGCATATTTATGAACCAGGCTGTGAATATGCTATCTACCAGCGT
CAATCGGCATTCAGTGAAGAGTGGGATGAGTGGGAAACATTGCTCGATGCCAATAAGCGC
GCAGCTCATAGTGAGTTTTATTCGATGGGCGGAATGGCGATTACGCCCGATAACACCATT
ATGGCGCTGGCAGAAGATTTTCTTTCCCGACGCCAGTACGGCATTCGTTTTCGTAATCTG
GAAACTGGTAACTGGTACCCGGAACTGCTGGATAACGTTGAACCCAGCTTTGTCTGGGCA
AATGACTCCTGGATTTTCTACTATGTTCGCAAGCATCCGGTGACGCTGCTGCCTTATCAG
GTCTGGCGTCACGCCATCGGTACGCCAGCATCGCAAGATAAACTGATCTACGAAGAAAAA
GACGATACCTATTACGTCAGCCTGCATAAAACGACCTCGAAGCACTATGTAGTCATTCAT
TTGGCCAGCGCCACCACCAGTGAAGTTCGCCTGCTGGACGCGGAAATGGCCGATGCCGAG
CCGTTTGTTTTTCTGCCGCGCCGCAAAGATCACGAATACAGCCTTGATCACTACCAGCAT
CGTTTTTATCTGCGTTCCAACCGCCACGGCAAAAACTTTGGCTTATACCGTACCCGTATG
CGTGATGAGCAACAGTGGGAAGAGTTAATTCCGCCACGCGAAAACATCATGCTGGAAGGG
TTTACGCTGTTTACCGACTGGCTGGTGGTTGAAGAGCGTCAGCGCGGGTTAACCAGTTTG
CGCCAAATTAACCGCAAGACCCGGGAAGTCATTGGTATTGCCTTTGATGATCCGGCCTAT
GTGACCTGGATTGCCTACAATCCAGAACCTGAAACCGCGCGATTGCGTTATGGTTATTCT
TCCATGACTACACCAGACACTTTGTTTGAACTGGATATGGATACCGGTGAGCGTCGTGTA
TTAAAACAAACGGAAGTTCCTGGTTTTTATGCGGCGAATTACCGCAGTGAACACCTGTGG
ATAGTCGCCCGTGATGGCGTCGAAGTTCCGGTTTCGTTGGTCTACCATCGCAAACATTTT
CGCAAAGGACACAACCCGTTGCTGGTGTATGGCTATGGTTCTTACGGCGCAAGTATTGAT
GCCGATTTCAGTTTTAGCCGCTTGAGTTTGTTAGATCGTGGCTTTGTCTACGCCATTGTC
CATGTTCGCGGCGGTGGTGAGCTGGGGCAACAATGGTACGAAGACGGAAAATTTCTGAAG
AAGAAAAATACGTTTAATGATTATCTTGATGCCTGCGATGCATTGTTAAAACTGGGCTAT
GGCTCTCCTTCGCTTTGTTATGCGATGGGCGGGAGTGCGGGGGGCATGTTGATGGGCGTT
GCAATTAATCAACGCCCGGAATTATTCCACGGCGTTATCGCCCAGGTACCGTTTGTTGAT
GTTGTAACAACGATGCTTGATGAATCAATTCCTCTTACCACTGGTGAGTTTGAAGAGTGG
GGTAACCCGCAGGATCCGCAATATTACGAGTACATGAAAAGCTACAGCCCGTATGACAAC
GTCACCGCACAGGCTTATCCGCATTTACTGGTAACGACCGGTTTGCACGATTCTCAGGTG
CAATATTGGGAACCGGCAAAATGGGTCGCTAAATTGCGCGAGCTGAAAACCGATGACCAT
CTTTTATTGCTCTGTACCGACATGGACTCAGGCCATGGCGGTAAATCTGGTCGCTTTAAA
TCGTACGAAGGCGTAGCGATGGAATATGCTTTTCTGGTCGCGCTGGCGCAGGGAACATTA
CCCGCTACGCCTGCGGACTAA
>IAL7250_Cromossomo_contig_1_polypolish.fasta_00271 exoX
ATGTTGCGCATTATCGATACAGAAACCTGCGGTTTGCAGGGAGGGATCGTTGAGATTGCC
TCTGTTGATGTCATTGACGGAAAAATCGTCAACCCCATGAGCCACCTGGTGCGCCCCGAT
CGTCCTATTAGTCCACAAGCGATGGCGATTCATCGCATCACCGAAGCCATGGTCGCCGAT
AAACCGTGGATTGAAGATGTGATCCCACACTATTACGGTAGTGAATGGTATGTCGCGCAT
AACGCCAGCTTTGACCGCCGCGTACTGCCTGAGATGCCCGGTGAGTGGATTTGCACTATG
AAACTGGCCCGTCGTTTGTGGCCTGGGATCAAGTACAGCAATATGGCGTTATATAAAACA
CGCAAGCTCAATGTACAGACGCCGCCGGGCCTGCATCATCACCGCGCGTTGTATGACTGT
TATATCACCGCCGCGTTGCTTATCGATATTATGAACACCTCCGGCTGGACGGCAGAACAG
ATGGCCGATATCACCGGACGTCCGTCGTTGATGACGACCTTCACCTTTGGCAAATACCGT
GGCAAAGCGGTTTCCGACGTTGCCGAACGCGATCCGGGCTATCTGCGCTGGTTATTTAAT
AACCTGGACAGCATGAGCCCGGAGCTGCGTTTAACACTGAAACATTATCTGGAAAATACT
TAG
>IAL7250_Cromossomo_contig_1_polypolish.fasta_00272 yobB
ATGTCGTTCTGGAAAGTTGCAGCAGCGCAATATGAGCCTCGTAAAACCTCACTCACCGAA
CAGGTAGCTCATCATCTGGAGTTTGTGAGGGCCGCCGCCAGGCAACAATGTCAGCTGTTA
GTTTTTCCATCGCTTTCTTTACTGGGGTGTGATTATTCGCGACGTGCCCTTCCTGCCCCA
CCCGATCTCTCACTGTTAGACCCGCTTTGTTATGCCGCAACGACCTGGCGAATGACCATC
ATTGCCGGCCTTCCCGTTGAATATAACGATCGCTTTATTCGTGGAATTGCGGTGTTCGCA
CCGTGGCGAAAAACGCCTGGGATCTACCATCAGAGTCATGGTGCATGTCTGGGCCGTCGT
TCCAGAACCATCACGGTGGTCGATGAACAACCGCAAGGTATGGATATGGACCCGACCTGT
TCACTGTTTACTACAGGGCAATGTCTGGGAGAACCCGACCTGCTGGCGTCGGCCCGTCGC
TTACAATTTTTTTCACATCAGTACTCGATTGCCGTGCTGATGGCAAATGCCCGTGGTAAC
AGTGCACTATGGGATGAATATGGTCGTCTCATCGTTCGCGCCGATCGTGGTTCATTATTG
TTAGTCGGTCAGCGTTCATCACAGGGTTGGCAAGGCGATATCATTCCATTACGCTAG
>IAL7250_Cromossomo_contig_1_polypolish.fasta_00273 holE
ATGCTGAAGAATCTGGCTAAACTGGATCAAACAGAAATGGATAAAGTGAATGTCGATTTG
GCGGCGGCCGGGGTGGCATTTAAAGAACGCTACAATATGCCGGTGATCGCTGAAGCGGTT
GAACGTGAACAGCCTGAACATTTGCGCAGCTGGTTTCGCGAGCGGCTTATTGCCCACCGT
TTGGCTTCGGTCAATCTGTCACGTTTACCTTACGAGCCCAAACTTAAATAA
>IAL7250_Cromossomo_contig_1_polypolish.fasta_00274 yobA
ATGGCTTCAACTGCACGCTCCCTTCGCTACGCGCTGGCAATCCTGACCACTTCGTTGGTG
ACACCTTCCGTCTGGGCACATGCGCATTTAACGCATCAGTATCCTGCGGCAAACGCGCAA
GTGACAGCTGCACCGCAGGCAATCACTTTAAACTTCTCGGAAGGTGTTGAAACAGGATTC
AGTGGTGCAAAAATCACGGGGCCAAAAAACGAAAATATTAAAACATTACCGGCGAAGCGA
AATGAGCAGGACCAAAAGCAACTGATTGTTCCACTGGCCGATTCGCTGAAACCCGGAACC
TACACCGTTGACTGGCATGTTGTTTCGGTGGACGGGCATAAAACGAAAGGACACTACACC
TTTAGCGTGAAATAA
>IAL7250_Cromossomo_contig_1_polypolish.fasta_00275 copD
ATGCTGGCGTTTACCTGGATCGCGCTGCGATTTATCCATTTCACCTCGCTGATGCTGGTT
TTTGGCTTCGCAATGTACGGTGCCTGGCTGGCCCCCTTGACGATTCGTCGCTTGCTGGCG
AAGCGTTTTCTGCGTTTACAACAGCACGCTGCCGTCTGGAGTTTGATCAGTGCCACTGCA
ATGCTCGCCGTTCAGGGCGGGTTGATGGGAACGGGATGGACAGATGTATTTTCGCCAAAC
ATTTGGCAGGCTGTTTTGCAAACGCAGTTTGGTGGCATCTGGTTATGGCAAATTGTTCTC
GCCCTCGTAACGTTGATCGTCGCCCTTATGCAACCGCGGAATATGCCACGTTTGCTGTTT
ATGCTCACTACCGCGCAATTTATTCTGCTGGCGGGAGTGGGGCATGCGACGCTGAATGAA
GGGGTAACAGCGAAAATCCATCAGACTAATCACGCGATTCACCTGATTTGTGCGGCGGCG
TGGTTTGGGGGATTACTGCCGGTGCTCTGGTGTATGCAACTCATCAAAGGCCGTTGGCGA
CACCAGGCTATTCAGGCGCTGATGCGTTTTTCCTGGTGCGGGCATTTTGCGGTGATCGGC
GTACTGGCAAGCGGCGTGCTTAATGCATTGTTGATTACCGGATTTCCCCCCACGCTTACG
ACTTACTGGGGCCAACTCTTATTGCTCAAAGCCATCCTGGTGATGATTATGGTGGTCATT
GCGCTGGCTAATCGTTATGTTCTTGTACCGCGCATGAGGCAGGATGAAGATCGTGCGGCA
CCCTGGTTTGTGTGGATGACTAAACTCGAATGGGCGATAGGTGCGGTAGTGCTGGTGATC
ATCAGCCTGCTTGCGACTCTCGAACCTTTTTGA
>IAL7250_Cromossomo_contig_1_polypolish.fasta_00276 yebY
ATGATGAAAAAAAGTATTCTGGCGTTTCTGTTACTCACCAGTTCTGCAGCGGCGCTGGCT
GCACCGCAGGTGATTACCGTCAGTCGTTTTGAAGTGGGTAAAGACAAATGGGCGTTTAAT
CGCGAAGAGGTGATGCTGACTTGCCGACCGGGTAATGCTTTGTATGTTATTAATCCGAGT
ACCCTCGTGCAGTATCCTTTAAACGATATCGCACAAAAGGAAGTTGCCAGTGGGAAGACC
AATGCCCAACCCATTTCGGTGATTCAGATTGATGATCCTAACAATCCCGGCGAAAAAATG
AGTCTGGCACCGTTTATAGAACGAGCTGAAAAACTCTGTTAA
>IAL7250_Cromossomo_contig_1_polypolish.fasta_00277 pphA
ATGAAACAGCCTGCGCCCGTTTATCAGAGAATTGCGGGTCATCAATGGCGACATATCTGG
CTTTCTGGCGATATACACGGTTGTCTTGAGCAGTTGCGCCGCAAATTATGGCATTGTCGT
TTTGATCCGTGGCGAGATTTACTTATCTCAGTGGGAGACGTTATCGATCGTGGGCCGCAA
AGTTTACGTTGTCTGCAGTTACTGGAACAACATTGGGTTTGTGCGGTAAGAGGCAATCAT
GAACAGATGGCGATGGATGCGCTGGCATCCCAGCAGATGTCTTTGTGGTTGATGAATGGC
GGCGACTGGTTTATTGCGCTGGCAGATAATCAACAGAAACAAGCGAAAACGGCGCTGGAA
AAATGTCAGCATTTGCCCTTTATTCTTGAAGTACACAGTCGCACCGGCAAGCATGTTATT
GCTCATGCCGATTATCCAGATGATGTTTATGAATGGCAAAAGGACGTTGATTTGCATCAG
GTCTTGTGGAGCCGCTCGCGATTAGGTGAACGCCAAAAAGGGCAGGGAATTACAGGTGCT
GATCATTTCTGGTTTGGTCATACACCGTTGCGACATCGCGTGGATATTGGCAACCTGCAT
TATATTGATACCGGTGCTGTCTTTGGGGGCGAACTGACTCTTGTGCAATTGCAATAA
>IAL7250_Cromossomo_contig_1_polypolish.fasta_00278 group_2317
ATGGCGGGTTATTTGTCCTGGTTATTCCCCCGTTGTAAAATCTCTCCTAAACTTAACGGT
ACGGCACCACACTTCGGGGATGAAATGTTCGCGCTGGTACTTTTTGTTTGCTACCTGGAT
GGCGGTTGTGAAGATATTGTTGTGGATGTCTACAACACGGAACAGCAGTGTCTTTATTCT
ATGAGCGATCAACGGATCCGCCAGGGCGGTTGTTTTCCGATTGAGGATTTTATAGATGGT
TTCTGGCGACCTGCACAGGAGTACGGTGATTTTTAA
>IAL7250_Cromossomo_contig_1_polypolish.fasta_00279 group_1818
ATGAAAACCAGTGTGCGCATAGGCGCTTTTGAAATCGACGACGGCGAATTACACGGTGAA
TCGCCAGGTGATCGAACGTTAACCATTCCTTGTAAATCTGACCCCGATTTATGTATGCAA
CTGGATGCCTGGGATGCTGAAACCAGTATCCCTGCCCTGCTAAATGGCGAACACTCTGTC
CTTTACCGTACCCGTTACGATCAACAATCTGATGCCTGGATTATGCGTCTTGCCTGA
>IAL7250_Cromossomo_contig_1_polypolish.fasta_00280 rsmF
ATGCTCGTGGCCCAACACACCGTTTATTTCCCGGACGCCTTTCTGACACAAATGCGCGAA
GCGATGCCTTCGACGCTCTCATTTGATGATTTTCTTGCCGCCTGTCAGCGCCCGTTGCGC
CGCAGCATTCGCGTTAATACGCTGAAAATCTCCGTTGCTGATTTCCTGCAATTAACCGCT
CCTTATGGCTGGACGCTTACGCCAATTCCGTGGTGTGAAGAAGGTTTCTGGATTGAACGC
GACAATGAAGATGCATTGCCATTGGGTAGTACCGCCGAGCATTTAAGTGGCCTGTTTTAT
ATTCAGGAAGCCAGTTCAATGTTGCCTGTTGCCGCCTTGTTTGCTGACGGTAATGCACCA
CAGCGGGTGATGGATGTCGCTGCCGCGCCTGGCTCCAAAACGACGCAAATTTCCGCGCGG
ATGAATAACGAAGGGGCAATCCTTGCCAATGAGTTTTCCGCCAGTCGGGTAAAAGTGTTA
CATGCCAATATCAGCCGCTGTGGTATCAGTAATGTTGCGCTCACACATTTTGATGGCCGC
GTGTTTGGTGCGGCAGTGCCAGAAATGTTCGATGCCATTTTGCTGGACGCTCCCTGCTCT
GGCGAAGGCGTGGTGCGTAAAGATCCCGATGCGCTAAAAAACTGGTCACCAGAAAGCAAT
CAGGAAATCGCAGCTACACAACGGGAGCTTATCGACAGCGCCTTTCATGCATTACGTCCT
GGTGGTACGCTGGTTTACTCGACCTGTACCTTAAACCAGGAAGAAAACGAAGCCGTTTGC
CTGTGGCTGAAAGAGACTTACCCCGACGCAGTAGAGTTTTTACCACTTGGCGATCTCTTC
CCTGGTGCAAACAAAGCGCTGACCGAAGAAGGCTTTTTGCATGTTTTCCCACAAATTTAC
GACTGCGAAGGCTTCTTCGTTGCTCGTCTGCGTAAAACTCAGGCGATTCCCGCCTTACCC
GCCCCCAAATACAAAGTCGGTAATTTTCCGTTCAGCCCGGTGAAAGATCGCGAAGCTGGA
CAAATTCGTCAGGCGGCTACAGGTGTTGGCTTAAACTGGGATGAAAACCTGCGCCTCTGG
CAGCGTGACAAAGAACTGTGGTTGTTCCCGGTGGGCATTGAAGCCCTGATCGGTAAAGTC
CGATTTTCTCGGTTGGGGATTAAACTTGCCGAGACGCACAACAAAGGTTATCGCTGGCAG
CATGAAGCGGTTATTGCTCTTGCCTCACCCGATAATATGAATGCATTCGAGCTGACACCG
CAGGAAGCGGAGGAGTGGTATCGCGGGCGCGATGTTTACCCGCAAGCCGCGCCAGTGGCG
GATGATGTATTGGTTACTTTCCAGCATCAACCGATTGGTTTAGCCAAACGGATTGGTTCG
CGATTGAAAAACAGCTATCCGCGTGAACTGGTGCGCGATGGGAAACTTTTTACCGGTAAC
GCCTGA
>IAL7250_Cromossomo_contig_1_polypolish.fasta_00281 yebT
ATGAGTCAGGAAACGCCCGCTTCGACGACTGAAGCGCAGATTAAAAATAAACGCCGTATC
TCACCTTTCTGGCTGCTGCCGTTCATCGCGCTAATGATTGCCAGTTGGCTGATTTGGGAC
AGTTATCAGGACCGGGGTAATACCGTCACCATCGACTTTATGTCGGCGGATGGTATTGTT
CCAGGCCGTACGCCTGTTCGTTATCAGGGCGTTGAAGTCGGAACAGTGCAGGATATCAGC
CTCAGCGACGATCTTCGTAAGATTGAAGTCAAGGTCAGCATCAAGTCCGATATGAAAGAT
GCGCTGCGCGAAGAGACTCAGTTCTGGCTGGTGACGCCAAAAGCATCGTTGGCAGGTGTC
TCCGGGCTGGACGCCCTCGTCGGTGGGAACTATATCGGCATGATGCCGGGTAAAGGTAAA
GAGCAGGATCACTTTGTCGCACTCGATACCCAACCGAAATATCGGCTGGACAATGGCGAT
CTGATGATCCACCTGCAAGCCCCCGATCTCGGTTCGCTGAACAGCGGTTCATTGGTCTAT
TTCCGCAAGATCCCGGTGGGAAAAGTCTACGACTATGCCATCAATCCCAACAAGCAAGGC
GTGGTGATTGATGTCCTGATCGAGCGGCGTTTTACCGATCTGGTGAAAAAAGGTAGCCGT
TTCTGGAACGTTTCCGGCGTTGATGCCAACGTCAGTATCAGTGGCGCGAAGGTGAAACTG
GAAAGCCTGGCGGCACTGGTTAACGGTGCGATTGCCTTCGATTCACCAGAAGAGTCGAAA
CCTGCCGAGGCGGAAGATACCTTTGGTCTGTATGAAGATCTGGCCCACAGCCAGCGTGGC
GTAATAATAAAACTGGAACTGCCGAGTGGGGCCGGATTAACCGCCGACTCGACGCCGTTA
ATGTATCAGGGGCTGGAAGTCGGACAGCTGACTAAACTGGATTTAAATCCTGGTGGTAAA
GTCACAGGGGAAATGACCGTTGATCCCAGCGTCGTTACCCTGCTTCGTGAAAATACCCGC
ATCGAATTACGCAACCCGAAATTATCCCTTAGCGATGCTAATCTCAGCGCCCTGCTGACC
GGCAAAACCTTCGAGCTGGTGCCCGGCGATGGCGAGCCACGCAAAGAGTTCGTTGTTGTG
CCAGGCGAAAAAGCACTGCTGCATGAACCTGATGTTCTGACGCTGACCCTGACCGCGCCG
GAAAGTTACGGTATTGATGCGGGTCAGCCGCTCATTCTTCACGGCGTGCAGGTAGGCCAG
GTTATCGATCGTAAACTCACCAGCAAAGGCGTCACCTTTACCGTCGCCATCGAGCCTCAG
CATCGCGAACTGGTAAAAGGCGATAGCAAATTTGTCGTCAACAGCCGTGTCGATGTGAAG
GTGGGGCTGGATGGCGTTGAGTTTCTCGGTGCCAGCGCCTCAGAATGGATCAATGGCGGG
ATACGTATTCTGCCGGGCGATAAAGGTGAGATGAAAGCCAGCTATCCACTGTATGCCAAT
TTGGAAAAAGCGCTGGAGAACAGCCTTAGCGATTTACCCACCACAACCGTGAGTTTGAGT
GCAGAGACGCTGCCGGATGTGCAGGCAGGATCGGTAGTGCTGTACCGTAAATTTGAAGTT
GGTGAAGTGATTACCGTGCGTCCGCGAGCTAACGCGTTTGATATCGATCTGCATATTAAG
CCGGAGTATCGCAACCTTCTGACCAGCAATAGCGTGTTCTGGGCAGAAGGCGGGGCGAAA
GTTCAGCTGAATGGTAGTGGTCTGACCGTACAGGCATCCCCGCTCTCCAGAGCATTAAAG
GGAGCCATTAGCTTCGACAACCTCAGCGGTGCCAGCGCCAGTCAGCGTAAAGGCGATAAG
CGTATTCTGTATGCTTCCGAAACAGCGGCCCGTGCGGTTGGCGGGCAGATTACGCTTCAC
GCTTTCGATGCCGGAAAACTGGCGGTCGGGATGCCAATTCGCTATCTCGGTATTGATATC
GGGCAAATCCAGACGCTGGATCTGATTACCGCACGCAATGAAGTACAGGCAAAGGCGGTA
CTTTACCCGGAATATGTCCAGACCTTTGCTCGCGGTGGTACGCGCTTCTCAGTGGTCACA
CCGCAAATTTCGGCAGCTGGCGTTGAGCATCTTGATACTATCCTCCAGCCGTATATCAAC
GTCGAACCAGGCCGGGGCAATCCTCGCCGCGACTTTGAATTACAAGAGGCCACCATTACT
GATTCGCGTTACCTGGATGGCTTAAGCATTATTGTTGAAGCGCCGGAAGCCGGTTCGTTA
GGCATCGGTACGCCTGTGCTGTTCCGTGGTCTGGAAGTCGGTACGGTTACAGGAATGACG
CTGGGGACATTGTCAGATCGCGTGATGATTGCGATGCGCATCAGTAAACGCTATCAACAC
CTGGTGCGTAACAATTCCGTCTTCTGGTTGGCATCGGGTTACAGTCTGGACTTTGGTCTG
ACGGGCGGCGTAGTGAAAACCGGCACCTTTAACCAGTTTATCCGTGGCGGCATCGCCTTC
GCCACGCCTCCGGGTACGCCACTGGCACCGAAAGCCCAGGAAGGCAAACACTTCCTGTTG
CAGGAAAGTGAACCGAAAGAGTGGCGTGAATGGGGAACTGCGCTTCCCAAATAA
>IAL7250_Cromossomo_contig_1_polypolish.fasta_00282 yebS
ATGGCTCTTAACACACCACAAATTACGCCGACAAAAAAGATAACAGTGAGGGCAATCGGC
GAGGAACTGCCGCGTGGTGATTACCAACGTTGCCCGCAATGTGACATGCTGTTTAGCCTG
CCCGAGATAAATTCTCATCAAAGTGCCTATTGTCCGCGCTGTCAGGCAAAAATTCGTGAC
GGGCGCGACTGGTCGCTAACGCGCCTGGCGGCAATGGCCTTCACCATGCTGTTGCTTATG
CCGTTTGCCTGGGGCGAACCGCTGTTGCATATCTGGCTGTTAGGCATTCGTATTGACGCC
AACGTTATGCAAGGCATCTGGCAAATGACCAAACAGGGCGATGCGATAACGGGGTCGATG
GTCTTTTTCTGCGTTATTGGTGCCCCGCTCATTCTGGTGACCTCCATAGCTTATTTATGG
TTTGGTAACCGACTGGGAATGAATTTACGTCCGGTACTGCTGATGCTTGAGCGACTTAAA
GAGTGGGTAATGCTCGATATCTACCTGGTCGGCATTGGCGTTGCTTCTATAAAGGTACAG
GATTATGCCCATATCCAGGCTGGTGTCGGCTTGTTCTCTTTTGTGGCGTTGGTGATTTTA
ACGACGGTGACGTTGTCACATCTTAATGTCGAAGAACTGTGGGAGCGATTTTATCCGCAG
CGCCCCGCTACGCGTAGGGACGAGAAACTTCGTGTCTGTCTTGGGTGCCATTTTACCGGC
TATCCAGATCAGCGTGGTCGCTGCCCGCGTTGCCATATCCCGCTACGCCTGCGTCGCCGT
CATAGTCTGCAAAAATGCTGGGCGGCGCTGTTAGCGTCAATCGTTTTATTGTTACCTGCC
AACCTGTTGCCTATTTCTATCATTTATCTGAACGGAGGACGGCAGGAAGATACAATTCTT
TCCGGAATTATGTCGCTGGCAAGTAGCAACATTGCGGTTGCAGGAATCGTGTTTATCGCC
AGTATTCTGGTACCGTTTACTAAAGTGATCGTCATGTTCACTTTACTGTTGAGCATTCAT
TTTAAATGCCAGCAAGGTTTACGCACACGCATTCTGTTACTGCGGATGGTGACCTGGATT
GGTCGCTGGTCGATGCTCGACCTGTTTGTCATATCTTTAACCATGTCGCTGATTAATCGC
GATCAGATCCTCGCTTTTACTATGGGACCGGCTGCGTTTTATTTCGGCGCAGCGGTAATT
TTGACTATTCTTGCTGTGGAATGGCTGGACAGCCGCTTACTTTGGGATGCACATGAGTCA
GGAAACGCCCGCTTCGACGACTGA
>IAL7250_Cromossomo_contig_1_polypolish.fasta_00283 msrC
ATGCTTATTTTAATAGGCTGGCAGATCCAGGTAAGACAACCAAGTGATTATATAATGAAC
AAAACAGAATTTTACGCGGATTTAAATCGCGACTTTAACGCGCTGATGGCGGGAGAAACC
AGTTTTCTGGCAACGCTTGCGAACACCAGTGCGTTGTTATATGAGCGTCTCACTGACATA
AACTGGGCAGGTTTTTATTTGCTTGAGGACGATACACTGGTACTCGGACCATTTCAGGGC
AAAATTGCCTGTGTCCGGATACCCGTCGGGCGCGGCGTGTGCGGCACTGCGGTTGCCCGC
AATCAAGTGCAGCGTATCGAGGATGTTCATGTGTTTGACGGGCATATTGCCTGTGATGCG
GCGAGTAATTCTGAAATTGTTCTGCCGCTGGTGGTGAAAAATCAGATTATTGGTGTTCTC
GACATCGATAGTACCGTCTTCGGTCGCTTTACAGACGAGGACGAGCAAGGCTTACGTCAG
CTTGTGGCACAGCTTGAAAAAGTGCTTGCAACGACGGATTACAAAAAATTCTTTGCGAGC
GTCGCAGGATAA
>IAL7250_Cromossomo_contig_1_polypolish.fasta_00284 proQ
ATGGAAAATCAACCTAAGTTGAATAGCAGTAAAGAAGTAATCGCGTTTCTGGCCGAACGT
TTTCCCCACTGTTTCAGTGCGGAAGGTGAAGCGCGTCCGCTGAAAATCGGTATTTTTCAG
GATTTGGTCGATCGTGTTGCTGGGGAAATGAACCTGAGCAAAACGCAATTGCGATCCGCT
TTACGTCTCTACACTTCGAGCTGGCGTTATCTTTACGGTGTTAAACCCGGCGCAACGCGT
GTCGATCTTGACGGCAACCCATGCGGTGAGCTGGACGAGCAACATGTAGAGCATGCTCGC
AAGCAGCTTGAAGAAGCGAAAGCGCGTGTTCAGGCACAGCGTGCTGAACAGCAAGCGAAA
AAACGCGAAGCTGCCGCAACTGCTGGTGAGAAAGAAGACGCACCGCGCCGCGAACGCAAG
CCACGTCCGACTACGCCACGCCGCAAAGAAGGCGCTGAACGTAAACCTCGTGCGCAAAAG
CCGGTAGAGAAAGCGCCAAAAACAGTAAAAGCACCTCGCGAAGAACAGCACACCCCGGTT
TCTGACATTTCAGCTCTGACTGTCGGACAAGCCCTGAAGGTGAAAGCGGGTCAAAACGCG
ATGGATGCCACCGTATTAGAAATCACCAAAGACGGCGTCCGCGTCCAGCTGAATTCGGGT
ATGTCTTTGATTGTGCGCGCAGAACACCTGGTGTTCTGA
>IAL7250_Cromossomo_contig_1_polypolish.fasta_00285 prc
ATGAACATGTTTTTTAGGCTTACCGCGTTAGCTGGCCTGCTTGCAATAGCAGGCCAGACC
TTCGCTGTAGAAGATATCACGCGTGCTGATCAAATTCCGGTATTAAAGGAAGAGACGCAG
CATGCGACGGTAAGTGAGCGCGTAACGTCGCGCTTCACCCGTTCTCATTATCGCCAGTTC
GACCTCGATCAGGCATTTTCGGCCAAAATCTTTGACCGCTACCTGAATCTGCTCGATTAC
AGCCACAACGTGCTGCTGGCAAGCGATGTTGAACAGTTCGCGAAAAAGAAAACCGAGTTA
GGCGATGAACTGCGTTCAGGCAAACTCGACGTTTTCTACGATCTCTACAATCTGGCGCAA
AAGCGCCGTTTTGAGCGTTACCAGTACGCTTTGTCGGTACTGGAAAAGCCGATGGATTTC
ACCGGCAACGACACTTATAACCTTGACCGCAGCAAAGCGCCCTGGCCGAAAAACGAGGCT
GAGTTGAACGCGCTGTGGGACAGTAAAGTCAAATTCGACGAGTTAAGCCTGAAGCTGACA
GGAAAAACGGATAAAGAAATTCGTGAAACCCTGACTCGCCGCTACAAATTTGCCATTCGT
CGTCTGGCGCAAACCAACAGCGAAGATGTTTTCTCGCTGGCAATGACGGCGTTTGCGCGT
GAAATCGACCCGCATACCAACTATCTTTCCCCGCGTAATACCGAACAGTTCAACACTGAA
ATGAGTTTGTCGCTGGAAGGTATTGGCGCAGTGCTGCAAATGGATGATGACTACACCGTT
ATCAATTCGATGGTGGCAGGTGGTCCGGCAGCGAAGAGTAAAGCTATCAGCGTTGGTGAC
AAAATTGTCGGTGTTGGTCAAACAGGCAAGCCGATGGTTGACGTGATTGGCTGGCGTCTT
GATGATGTGGTTGCCTTAATTAAAGGGCCGAAGGGCAGTAAAGTTCGTCTGGAAATTTTA
CCTGCTGGTAAAGGGACCAAGACCCGTACTGTAACGTTGACCCGTGAACGTATTCGTCTC
GAAGACCGCGCGGTTAAAATGTCGGTGAAGACCGTCGGTAAAGAGAAAGTCGGCGTGCTG
GATATTCCGGGCTTCTATGTGGGTTTGACAGACGATGTCAAAGTGCAACTGCAGAAACTG
GAAAAACAGAATGTCAGCAGCGTCATCATCGACCTGCGTAGCAATGGCGGTGGGGCGTTA
ACTGAAGCCGTATCGCTCTCCGGTCTGTTTATTCCTGCGGGTCCCATTGTTCAGGTCCGC
GATAACAACGGCAAGGTTCGTGAAGATAGCGATACCGACGGACAGGTTTTCTATAAAGGC
CCGCTGGTGGTGCTGGTTGACCGCTTCAGTGCTTCGGCTTCAGAAATCTTTGCCGCGGCA
ATGCAGGATTACGGTCGTGCGCTGGTTGTGGGTGAACCGACGTTTGGTAAAGGCACCGTT
CAGCAATACCGTTCATTGAACCGTATTTACGATCAGATGTTACGTCCTGAATGGCCAGCG
CTGGGTTCTGTGCAGTACACGATCCAGAAATTCTATCGCGTTAACGGCGGCAGTACGCAA
CGTAAAGGCGTAACGCCAGACATCATCATGCCGACGGGTAATGAAGAAACGGAAACGGGT
GAGAAATTCGAAGATAACGCGCTGCCGTGGGATAGCATTGATGCCGCGACTTATGTGAAA
TCAGGAGATTTAACGGCCTTTGAACCGGAGCTGCTGAAGGAACATAATGCGCGTATCGCG
AAAGATCCTGAGTTCCAGAACATCATGAAGGATATCGCGCGCTTCAACGCTATGAAGGAC
AAGCGCAATATCGTTTCTCTGAATTACGCTGTGCGTGAGAAAGAGAATAATGAAGATGAT
GCGACGCGTCTGGCGCGTTTGAACGAACGCTTTAAACGCGAAGGTAAACCGGAGTTGAAG
AAACTGGATGATCTACCGAAAGATTACCAGGAGCCGGATCCTTATCTGGATGAGACGGTG
AATATCGCACTCGATCTGGCGAAGCTTGAAAAAGCCAGACCCGCGGAACAACCCGCTCCC
GTCAAGTAA
>IAL7250_Cromossomo_contig_1_polypolish.fasta_00286 htpX
ATGATGCGAATCGCGCTCTTCCTGCTAACGAACCTGGCCGTAATGGTCGTTTTCGGGCTG
GTACTGAGCCTGACAGGGATACAGTCGAGCAGCGTTCAGGGGCTGATGATCATGGCCTTG
CTGTTCGGTTTTGGTGGTTCCTTCGTTTCGCTTCTGATGTCCAAATGGATGGCATTACGA
TCTGTTGGCGGGGAAGTGATCGAGCAACCGCGTAACGAAAGGGAACGTTGGCTGGTCAAT
ACTGTAGCAACCCAGGCTCGTCAGGCGGGGATCGCTATGCCGCAAGTGGCTATCTACCAT
GCGCCGGACATCAACGCTTTTGCAACCGGTGCGCGCCGTGATGCCTCTCTGGTTGCTGTC
AGCACCGGTTTGCTGCAGAACATGAGCCCGGATGAAGCCGAGGCGGTAATTGCTCACGAA
ATCAGCCACATCGCCAATGGTGATATGGTCACCATGACGCTGATTCAGGGCGTGGTGAAC
ACCTTCGTTATCTTTATTTCCCGTATTCTGGCGCAGCTTGCCGCGGGTTTTATGGGCGGA
AATCGTGATGAAGGTGAAGAGAGCAACGGCAACCCGCTGATCTACTTTGCGGTTGCAACG
GTTCTGGAACTGGTGTTTGGTATTCTGGCGAGCATTATCACCATGTGGTTCTCGCGTCAT
CGTGAATTCCATGCTGATGCCGGTTCGGCAAAACTGGTTGGTCGCGAGAAAATGATTGCC
GCGCTGCAGCGCCTGAAAACCAGCTATGAACCGCAAGAAGCAACCAGCATGATGGCTCTC
TGCATTAACGGTAAGTCGAAATCGCTCAGTGAGTTGTTCATGACCCACCCGCCGCTGGAT
AAACGAATTGAAGCTCTGCGTACGGGTGAATACCTGAAGTAA
>IAL7250_Cromossomo_contig_1_polypolish.fasta_00287 yebQ
ATGCCAAAAGTTCAGGCCGACGGCCTGCCATTGCCCCAGCGATACGGTGCGATATTAACC
ATTGTGATTGGTATTTCGATGGCCGTCCTTGACGGCGCAATCGCCAACGTCGCCCTGCCA
ACAATCGCCACGGACCTTCATGCCACGCCAGCCAGTTCCATCTGGGTAGTGAACGCCTAT
CAAATCGCCATTGTCATCTCCCTGCTCTCGTTTTCGTTTCTGGGCGATATGTTTGGCTAT
CGACGTATTTATAAATGCGGTCTGGTCGTTTTTCTGTTGTCTTCACTGTTCTGCGCCCTT
TCTGATTCGCTGCAAATGCTCACCCTTGCGCGTGTCATACAAGGTTTCGGCGGTGCAGCG
TTGATGAGCGTTAATACCGCACTTATCCGCCTGATCTATCCACAACGTTTTCTGGGTAGA
GGGATGGGCATAAACTCGTTTATTGTTGCCGTCTCTTCTGCTGCCGGGCCGACAATTGCT
GCAGCAATCCTCTCCATCGCATCCTGGAAATGGTTATTTTTAATCAACGTACCGTTAGGT
ATTATCGCCCTGCTTCTGGCGATGCGTTTTCTGCCACCCAATGGTTCTCGCGCCAGTAAA
CCCCGTTTCGACCTGCCCAGCGCCGTGATGAACGCGTTAACCTTCGGCCTGCTTATCACT
GCGTTGAGTGGTTTCGCTCAGGGGCAATCGCTGACGTTAATTGCTGCGGAACTGGTGGTA
ATGGTTGTTGTTGGTATTTTCTTTATTCGCCGCCAGCTTTCTCTTCCCGTACCGCTGCTA
CCGGTGGATTTACTGCGTATCCCGCTGTTTTCACTTTCTATTTGCACATCTGTTTGCTCT
TTCTGCGCACAAATGCTGGCAATGGTTTCCCTGCCCTTTTACCTGCAAACCGTGCTCGGG
CGTAGTGAAGTCGAAACAGGTTTACTTCTGACACCGTGGCCGTTAGCAACGATGGTGATG
GCTCCGCTGGCAGGCTATTTGATTGAACGCGTACATGCAGGATTGCTGGGGGCTTTAGGG
TTGTTCATCATGGCTGCGGGGCTTTTTTCCCTGGTTCTGCTGCCCGCGTCACCTGCGGAT
ATCAATATTATCTGGCCGATGATCTTATGTGGTGCTGGATTTGGCTTATTCCAGTCACCC
AATAACCACACCATTATTACCTCCGCGCCTCGCGAACGTAGCGGTGGAGCCAGTGGCATG
TTAGGAACGGCTCGTCTACTGGGTCAGAGTAGCGGCGCGGCGCTGGTGGCGCTGATGCTA
AATCAGTTTGGAGATAATGGTACACACGTCTCGCTGATGGCTGCGGCTATTCTGGCAGTG
ATTGCTGCCTGTGTCAGTGGTTTACGTATCACTCAGCCACGATCCAGGGCATAA
>IAL7250_Cromossomo_contig_1_polypolish.fasta_00288 kdgR_1
ATGGCTAACGCAGATCTGGATAAACAGCCTGATTCTGTATCTTCCGTGCTAAAAGTTTTT
GGCATTTTGCAGGCGCTGGGTGAAGAGCGCGAAATAGGGATAACCGAGCTGTCGCAGCGC
GTCATGATGTCAAAAAGCACCGTTTATCGCTTTTTACAGACCATGAAAACCTTAGGTTAT
GTGGCGCAGGAAGGGGAGTCGGAGAAATATTCCCTGACCCTGAAATTGTTTGAACTGGGC
GCTCGCGCGTTACAAAACGTCGATTTAATTCGTAGCGCAGATATCCAGATGCGTGAGCTC
TCCCGCCTGACCAAAGAAACTATCCACCTCGGCGCACTGGACGAAGACAGTATTGTTTAC
ATTCACAAAATTGACTCTATGTACAATTTGCGCATGTATTCACGGATTGGGCGTCGTAAT
CCGCTGTACAGCACCGCGATTGGTAAGGTACTGCTGGCATGGCGCGATCGCGATGAAGTG
AAGCAAATTCTTGAGGGCGTGGAGTATAAACGCAGTACCGAGCGGACCATCACCAGTACA
GAAGCGTTATTACCCGTTCTGGACCAGGTGCGCGAGCAGGGGTATGGCGAAGATAATGAA
GAGCAGGAAGAAGGGCTGCGATGCATTGCGGTACCGGTATTTGATCGCTTTGGCGTGGTC
ATTGCCGGTTTGAGCATCTCCTTCCCGACGTTGCGTTTCTCTGAAGAGCGTTTACAGGAA
TATGTCGCAATGTTGCATACCGCAGCGCGCAAAATTTCTGCCCAAATGGGTTATCACGAC
TATCCGTTCTGA
>IAL7250_Cromossomo_contig_1_polypolish.fasta_00289 yobH
ATGCGATTCATCATTCGCACAGTTATGCTGATAGCACTGGTATGGATAGGATTATTACTC
AGCGGATATGGCGTTTTGATTGGAAGCAAAGAGAATGCCGCAGGATTAGGTTTGCAATGT
ACCTATCTGACTGCCAGAGGCACCAGCACGGTACAATACTTGCACACTAAAAGTGGTTTT
TTGGGGATAACAGATTGCCCGCTGTTACGCAAAAGCAATATCGTGGTCGATAATGGTTAA
>IAL7250_Cromossomo_contig_1_polypolish.fasta_00290 yebO
ATGAACGAAGTTGTAAATTCAGGCGTGATGAACATTGCGTCTTTGGTTGTATCGGTGGTG
GTTCTTCTTATCGGGCTCATCTTGTGGTTTTTTATCAATCGTGCCAGTTCACGGACTAAC
GAACAGATTGAACTGCTTGAGGCGTTGCTGGATCAGCAAAAACGTCAAAATGCACTGTTA
CGTCGTTTGTGCGAAGCAAACGAACCAGAGAAAGCAGATAAAAAGACCGTTGAGAGTCAA
AAATCGGTTGAAGACGAAGATATTATTCGTCTGGTCGCCGAACGATAA
>IAL7250_Cromossomo_contig_1_polypolish.fasta_00291 cspE_2
ATGGCAAAGATTAAAGGTCAGGTTAAGTGGTTCAACGAGTCTAAAGGTTTTGGCTTCATT
ACTCCGGCTGATGGCAGCAAAGATGTGTTCGTACACTTCTCCGCTATCCAGGGTAATGGC
TTCAAAACTCTGGCTGAAGGTCAGAACGTTGAGTTCGAAATTCAGGACGGCCAGAAAGGT
CCGGCAGCTGTTAACGTAACAGCTATCTGA
>IAL7250_Cromossomo_contig_1_polypolish.fasta_00292 rlmA
ATGTCTTTTTCCTGTCCACTTTGCCATCAGCCTCTTTCGCGTGAAAAAAACAGCTATATC
TGTCCCCAGCGACATCAGTTTGATATGGCGAAAGAAGGGTATGTCAATCTGCTGCCCGTT
CAGCATAAACGGTCTCGTGATCCGGGCGACAGCGCGGAAATGATGCAAGCACGCCGCGCA
TTCTTAGATGCCGGACATTATCAGCCGCTGCGTGATGCAATTGTCGCCCAACTGAGGGAA
CGGCTTGATGATAAGGCCACGGCGGTGCTGGATATTGGCTGTGGTGAAGGGTATTACACA
CACGCATTTGCCGATGCGTTGCCCGAAATCACCACGTTTGGTCTGGATGTTTCGAAGGTA
GCGATAAAAGCGGCGGCGAAACGCTATCCGCAGGTCACTTTTTGTGTCGCTTCCAGCCAC
CGTTTGCCGTTTTCCGATACCAGTATGGACGCCATAATACGTATTTACGCGCCGTGTAAA
GCAGAAGAATTAGCACGAGTAGTGAAGCCCGGCGGCTGGGTCATTACTGCCACGCCGGGA
CCGCGACATTTGATGGAGCTGAAGGGGCTGATTTACAATGAAGTACATCTTCATGCACCT
CATGCAGAACAACTGGAAGGTTTTACATTACAGCAGAGTGCGGAGTTGTGTTATCCGATG
CGTCTTCGCGGTGATGAAGCCGTCGCATTATTGCAGATGACGCCGTTTGCCTGGCGTGCG
AAGCCAGAAGTCTGGCAAACACTGGCAGCAAAAGAAGTGTTCGACTGCCAGACGGACTTT
AATATTCACCTCTGGCAGCGTTCTTATTAA
>IAL7250_Cromossomo_contig_1_polypolish.fasta_00293 mntP
ATGAATATCACTGCTACTGTTCTTCTTGCGTTTGGTATGTCGATGGATGCATTTGCTGCA
TCAATCGGTAAAGGTGCCACCCTCCATAAACCGAAATTTTCTGAAGCATTGCGAACCGGC
CTTATTTTTGGTGCCGTCGAAACCCTGACGCCGCTGATCGGCTGGGGAATGGGCATGTTA
GCCAGCCGGTTTGTCCTTGAATGGAACCACTGGATTGCGTTTGTGCTGCTGATATTCCTC
GGCGGGCGAATGATTATTGAGGGTTTTCGTGGCGCAGATGATGAAGATGAAGAGCCGCGC
CGTCGACACGGTTTCTGGCTACTGGTAACCACCGCGATTGCCACCAGCCTGGATGCCATG
GCTGTGGGTGTTGGTCTTGCTTTCCTGCAGGTCAACATTATCGCGACCGCATTGGCCATT
GGTTGTGCAACCTTGATTATGTCAACATTAGGGATGATGGTTGGTCGCTTTATCGGCTCA
ATTATTGGGAAAAAAGCGGAAATTCTCGGCGGGCTGGTGCTGATCGGCATCGGCGTCCAG
ATCCTCTGGACGCACTTCCACGGTTAA
>IAL7250_Cromossomo_contig_1_polypolish.fasta_00294 group_1846
ATGACAATCACGGACCTGGTACTGATTCTTTTCATCGCCGCACTCCTGGCCTTCGCGATC
TACGATCAGTTCATCATGCCCCGCCGTAACGGCCCCACCCTGCTGGCAATTCCTTTGCTC
CGGCGTGGTCGCATCGATAGCGTTATCTTCGTCGGATTGATTGTCATTCTTATCTATAAC
AACGTCACGAATCATGGTGCGTTAATAACGACATGGTTATTAAGCGCACTGGCTCTGATG
GGTTTTTATATATTCTGGATCCGCGTTCCGAAGATCATCTTTAAACAAAAAGGTTTTTTC
TTCGCCAATGTCTGGATTGAATATAGCCGAATCAAAGCGATGAACTTGTCGGAAGATGGC
GTGTTGGTGATGCAATTAGAACAGCGTCGGCTGTTAATCCGCGTTCGAAATATCGACGAT
CTGGAAAAAATTTATAAGCTTCTCGTTTCAACTCAATAA
>IAL7250_Cromossomo_contig_1_polypolish.fasta_00295 manZ_1
ATGGTTGATACAACTCAAACTACCACCGAGAAAAAACTCACTCAAAGTGATATTCGTGGC
GTCTTCCTGCGTTCTAACCTCTTCCAGGGTTCATGGAACTTCGAACGTATGCAGGCACTG
GGTTTCTGCTTCTCTATGGTACCGGCAATTCGTCGCCTCTACCCTGAGAACAACGAAGCT
CGTAAACAAGCTATTCGCCGTCACCTGGAGTTCTTTAACACCCAGCCGTTCGTGGCTGCG
CCGATTCTCGGCGTAACCCTGGCGCTGGAAGAACAGCGTGCTAATGGCGCAGAGATCGAC
GACGGTGCTATCAACGGTATCAAAGTCGGTTTGATGGGGCCACTGGCTGGTGTAGGCGAC
CCGATCTTCTGGGGAACCGTACGTCCGGTATTTGCAGCACTGGGTGCCGGTATCGCGATG
AGCGGCAGCCTGTTAGGTCCGCTGCTGTTCTTCATCCTGTTTAACCTGGTGCGTCTGGCA
ACCCGTTACTACGGCGTAGCGTATGGTTACTCCAAAGGTATCGATATCGTTAAAGATATG
GGTGGTGGCTTCCTGCAAAAACTGACGGAAGGGGCGTCTATCCTCGGCCTGTTTGTCATG
GGGGCATTGGTTAACAAGTGGACACATGTCAACATCCCGCTGGTTGTCTCTCGCATTACT
GACCAGACGGGCAAAGAACACGTTACTACTGTCCAGACTATTCTGGACCAGTTAATGCCA
GGCCTGGTACCACTGCTGCTGACCTTTGCTTGTATGTGGCTACTGCGCAAAAAAGTTAAC
CCGCTGTGGATCATCGTTGGCTTCTTCGTCATCGGTATCGCTGGTTACGCTTGCGGCCTG
CTGGGACTGTAA
>IAL7250_Cromossomo_contig_1_polypolish.fasta_00296 manY
ATGGAGATTACCACTCTTCAAATTGTGCTGGTATTTATCGTAGCCTGTATCGCAGGTATG
GGATCAATCCTCGATGAATTTCAGTTTCACCGTCCGCTAATCGCGTGTACCCTGGTGGGT
ATCGTTCTTGGGGATATGAAAACCGGTATTATTATCGGTGGTACGCTGGAAATGATCGCG
CTGGGCTGGATGAACATCGGTGCTGCAGTTGCGCCTGACGCCGCTCTGGCTTCTATCATT
TCTACCATTCTGGTTATCGCAGGTCATCAGAGCATTGGTGCAGGTATCGCACTGGCAATC
CCTCTGGCCGCTGCGGGCCAGGTACTGACCATCATCGTTCGTACTATTACCGTTGCTTTC
CAGCACGCTGCGGATAAGGCTGCTGATAACGGCAACCTGACAGCGATTTCCTGGATCCAC
GTTTCTTCTCTGTTCCTGCAAGCAATGCGTGTGGCTATTCCGGCCGTCATCGTTGCGCTG
TCTGTTGGTACCAGCGAAGTACAGAACATGCTGAATGCGATTCCGGAAGTGGTGACCAAT
GGTCTGAATATCGCCGGTGGCATGATCGTGGTGGTTGGTTATGCGATGGTTATCAACATG
ATGCGTGCTGGCTACCTGATGCCGTTCTTCTACCTCGGCTTCGTAACCGCAGCATTCACC
AACTTTAACCTGGTTGCTCTGGGTGTGATTGGTACTGTTATGGCAGTGCTCTACATCCAA
CTTAGCCCGAAATACAACCGCGTAGCCGGTGCGCCTGCTCAGGCAGCTGGTAACAACGAT
CTCGATAACGAACTGGACTAA
>IAL7250_Cromossomo_contig_1_polypolish.fasta_00297 manX
GTGACCATTGCTATTGTTATAGGCACACATGGTTGGGCTGCAGAGCAGTTGCTTAAAACG
GCAGAAATGCTGTTAGGCGAGCAGGAAAACGTCGGCTGGATCGATTTCGTTCCAGGTGAA
AATGCCGAAACGCTGATTGAAAAGTACAACGCTCAGTTGGCAAAACTCGACACCACTAAA
GGCGTGCTGTTTCTCGTTGATACATGGGGAGGCAGCCCGTTCAATGCTGCCAGCCGCATT
GTCGTCGACAAAGAGCATTATGAAGTCATTGCAGGCGTTAACATTCCAATGCTCGTGGAA
ACGTTAATGGCCCGTGATGATGACCCAAGCTTTGATGAACTGGTGGCACTGGCAGTAGAA
ACAGGCCGTGAAGGCGTGAAAGCACTGAAAGCCAAACCGGTTGAAAAAGCCGCGCCAGCA
CCCGCTGCCGCAGCACCAAAAGCGGCTCCAACTCCGGCAAAACCAATGGGGCCAAACGAC
TACATGGTTATTGGCCTTGCGCGTATCGACGACCGTCTGATTCACGGTCAGGTCGCCACC
CGCTGGACCAAAGAAACCAATGTCTCCCGTATTATTGTTGTTAGTGATGAAGTGGCTGCG
GATACCGTTCGTAAGACACTGCTCACCCAGGTTGCACCTCCGGGCGTAACAGCACACGTA
GTTGATGTTGCCAAAATGATTCGCGTCTACAACAACCCGAAATATGCTGGCGAACGCGTA
ATGCTGTTATTTACCAACCCAACAGATGTAGAGCGTCTCGTTGAAGGCGGCGTGAAAATC
ACCTCTGTTAACGTCGGTGGTATGGCATTCCGTCAGGGTAAAACCCAGGTGAATAACGCG
GTTTCGGTTGATGAAAAAGATATCGAGGCGTTCAAGAAACTGAATGCGCGCGGTATTGAG
CTGGAAGTCCGTAAGGTTTCCACCGATCCGAAACTGAAAATGATGGATCTGATCAGCAAA
ATCGATAAGTAA
>IAL7250_Cromossomo_contig_1_polypolish.fasta_00298 group_1102
ATGTTTAACTCCCGTTTAACAACCATGGAGTATAGGGCAGTAGCCCGCAGTATGGATCGT
CACCGACGTCATTTCAGCATCAGGCCTTTTAACGCCCGCCTTTCTGGCACTCTATGCCGC
ACCTTTCGTTTGCATTTTGTCGTTACGCCTGCATTATTTCTGGCGTCGAATAGCTATTCC
TTAAGCAGGAGCTTGTCATGGAATTCTTAA
>IAL7250_Cromossomo_contig_1_polypolish.fasta_00299 yoaE
ATGGAATTCTTAATGGACCCCTCAATTTGGGCGGGGCTACTCACGCTTGTTGTTCTCGAA
ATTGTGCTGGGTATCGATAACCTGGTCTTCATCGCCATTCTTGCTGACAAACTGCCGCCA
AAACAACGCGATAAAGCGCGTTTGCTGGGGTTATCACTGGCGCTGATTATGCGTCTGGGG
CTGCTGTCGCTGATTTCATGGATGGTCACGCTGACCAAACCGCTATTTACCGTCATGGAT
TTCTCCTTCTCCGGACGCGACCTGATTATGTTGTTCGGGGGGATATTCTTGCTGTTCAAA
GCAACAACCGAACTGCATGAACGGCTGGAAAACCGCGATCATGATTCCGGCCACGGTAAA
GGCTACGCCAGTTTCTGGGTGGTCGTCACACAGATTGTCATCCTTGACGCCGTCTTCTCG
TTGGATGCGGTAATTACTGCAGTAGGGATGGTTAACCATCTGCCGGTGATGATGGCGGCG
GTAGTGATTGCGATGGCGGTTATGTTGCTGGCATCCAAACCGCTGACGCGATTCGTTAAC
CAGCACCCCACGGTGGTGGTGCTCTGTCTGAGCTTCCTGTTAATGATTGGTCTGAGTCTG
GTGGCAGAAGGTTTCGGTTTCCACATTCCGAAAGGTTACCTGTATGCCGCGATTGGCTTC
TCGATCATCATCGAAGTGTTTAACCAGATTGCGCGTCGCAACTTTATTCGCCACCAGTCG
ACTTTGCCGCTGCGAGCGCGTACTGCCGATGCCATCCTGCGTTTGATGGGCGGGAAACGT
CAGGCCAATGTTCAGCACGATGCCGATAACCCGATGCCGATGCCGATCCCGGAAGGTGCA
TTTGCCGAAGAAGAACGTTACATGATTAACGGCGTACTGACGCTGGCGTCGCGTTCTCTG
CGCGGGATCATGACGCCGCGCGGTGAAATAAGCTGGGTTGACGCTAATCTCGGGGTCGAT
GAAATCCGCGAGCAACTGCTCTCTTCACCGCACAGTCTGTTCCCGGTATGTCGCGGTGAA
CTGGATGAAATCATCGGTATTGTACGTGCTAAAGAACTGCTGGTGGCGCTGGAAGAGGGC
GTTGATGTGGCGGCGATTGCTTCGGCGTCTCCGGCGATTATCGTCCCGGAAACCCTCGAT
CCGATCAACCTGTTGGGCGTGCTGCGTCGTGCTCGCGGGAGCTTTGTTATCGTGACCAAC
GAGTTTGGTGTGGTACAAGGTCTGGTCACGCCGCTGGATGTGCTGGAAGCCATTGCGGGT
GAATTCCCGGACGCTGACGAAACGCCGGAAATCATTACTGATGGTGACGGCTGGCTGGTA
AAAGGCGGTACAGATTTGCATGCCTTGCAGCAGGCGCTTGATGTTGAGCACCTTGCCGAT
GACGATGATATCGCGACGGTCGCGGGCCTCGTGATCTCGGCAAATGGTCACATTCCCCGT
GTGGGCGATGTGATTGATGTAGGGCCACTGCATATCACCATCATTGAAGCCAATGATTAT
CGTGTTGATCTGGTTCGCATTGTTAAAGAGCAACCGGCGCACGATGAAGATGAGTAA
>IAL7250_Cromossomo_contig_1_polypolish.fasta_00300 pdeD
ATGCAAAAAGCACAACGGATCATTAAAACCTATCGTCGTAATCGAATGATTGTTTGTACG
ATTTGCGCACTCGTTACGCTCGCTTCGACCCTGAGCGTGCGATTTATTTCACAGCGTAAC
TTAAATCAACAACGGGTAGTACAATTCGCCAATCACGCTGTAGAGGAATTAGATAAAGTA
CTGCTTCCCCTACAGGCAGGTAGCGAAGTCTTGCTTCCGCTGATTGGTCTGCCCTGCTCT
GTCGCCCATTTGCCATTACGTAAACAGGCGGCAAAACTCCAAACTGTGCGATCCATTGGC
CTGGTGCAAGACGGCACACTTTATTGCTCCAGCATTTTTGGTTATCGCAATGTGCCCGTC
GTGGACATTCTGGCTGAACTTCCTGCACCGCAACCACTTTTACGCCTGACGATCGACCGT
GCCCTGATTAAAGGCAGTCCGGTTTTGATTCAATGGACGCCTGCAGCGGGCAGTAGCAAT
GCTGGGGTCATGGAGATGATTAACATCGACTTACTGACGGCAATGCTGCTTGAGCCACAA
CTGCCGCAAATCAGTAGCGCCAGCCTGACGGTGGACAAACGGCATTTGCTCTATGGTAAT
GGGCTGGTAGATTCCCTTCCGCAACCTGAAGACAATGAAAACTATCAGGTTTCTTCGCAA
CGCTTTCCTTTTACCATTAACGTTAATGGTCCGGGGGCTACGGCGCTGGCATGGCACTAT
CTTCCAACACAATTACCGCTGGCGGTGCTGCTAAGTTTACTGGTGGGCTACATCGCCTGG
CTGGCGACCGCTTACCGAATGAGCTTTTCCCGCGAAATCAATCTGGGCCTGGCGCAACAT
GAGTTCGAATTGTTCTGTCAGCCTTTGCTTAATGCGCGCAGCCAGCAATGTATTGGTGTA
GAGATTTTGCTGCGCTGGAACAATCCGCGTCAGGGCTGGATTTCACCGGATGTGTTTATT
CCTATCGCGGAAGAACATCATTTAATTGTGCCACTGACCCGCTATGTGATGGCAGAAACC
ATTCGTCAGCGCCATGTTTTCCCGATGAGTAGTCAGTTTCATGTTGGCATTAACGTCGCA
CCCAGCCATTTTCGCCGTGGTGTGCTGATAAAAGATCTCAATCAGTACTGGTTTAGCGCT
CACCCGATTCAGCAACTGATCCTCGAAATCACCGAACGCGATGCCTTACTGGATGTTGAT
TATCGGATTGCCCGCGAGCTGCATCGTAAAAACGTCAAACTGGCGATTGATGACTTCGGC
ACCGGCAACAGCTCGTTTTCCTGGCTTGAAACATTACGTCCTGACGTGCTGAAAATTGAT
AAGTCATTTACCGCAGCTATAGGTTCTGACGCGGTTAACTCGACGGTGACCGATATCATC
ATCGCGCTGGGGCAAAGACTGAATATTGAACTGGTGGCGGAGGGCGTGGAAACGCAAGAA
CAGGCGAAGTATTTGCGCCGTCATGGCGTGCATATTTTGCAAGGGTATTTGTACGCACAG
CCGATGCCGCTACGTGATTTTCCCAAATGGCTGGCGGGCAGCCAACCGCCGCCCGCCCGG
CATAATGGACATATCACGCCCATTATGCCGTTACGTTAA
>IAL7250_Cromossomo_contig_1_polypolish.fasta_00301 sdaA
GTGATTAGTCTATTCGACATGTTTAAGGTGGGGATTGGTCCCTCATCTTCCCATACCGTA
GGGCCTATGAAGGCAGGTAAACAGTTCGTCGATGATCTGGTCGAAAAAGGCTTACTGGAT
AGCGTTACTCGCGTTGCCGTGGACGTTTATGGTTCACTGTCGCTGACGGGTAAAGGCCAC
CACACCGATATCGCCATTATTATGGGTCTTGCAGGTAACGAACCTGCCACCGTGGATATC
GACAGTATTCCCGGTTTTATTCGCGACGTAGAAGAGCGCGAACGTCTGCTGCTGGCACAG
GGACGGCATGAAGTGGATTTCCCGCGCGACAACGGGATGCGTTTTCATAACGGCAACCTG
CCGCTGCATGAAAACGGTATGCAAATCCACGCCTATAACGGCGATGAAGTCGTCTACAGC
AAAACTTATTATTCCATCGGCGGCGGTTTTATCGTCGATGAAGAACACTTTGGTCAGGAT
GCTGCCAACGAAGTAAGCGTGCCGTATCCGTTCAAATCTGCCACCGAACTGCTCGCGTAC
TGTAATGAAACCGGCTATTCGCTGTCTGGTCTCGCTATGCAGAACGAACTGGCGCTGCAC
AGCAAGAAAGAGATCGACGAGTATTTCGCGCATGTCTGGCAAACCATGCAGGCATGTATC
GATCGCGGGATGAACACCGAAGGTGTACTGCCAGGCCCGCTGCGCGTGCCACGTCGTGCG
TCTGCCCTGCGCCGGATGCTGGTTTCCAGCGATAAACTGTCTAACGATCCGATGAATGTC
ATTGACTGGGTAAACATGTTTGCGCTGGCAGTTAACGAAGAAAACGCCGCCGGTGGTCGT
GTGGTAACTGCGCCAACCAACGGTGCCTGCGGTATCGTTCCGGCAGTGCTGGCTTACTAT
GACCACTTTATTGAATCGGTCAGCCCGGACATCTATACCCGTTACTTTATGGCAGCGGGC
GCGATTGGTGCATTGTATAAAATGAACGCCTCTATTTCCGGTGCGGAAGTTGGTTGCCAG
GGCGAAGTGGGTGTTGCCTGTTCAATGGCTGCTGCGGGTCTTGCAGAACTGCTGGGCGGT
AGCCCGGAACAGGTTTGCGTGGCGGCGGAAATTGGCATGGAACACAACCTTGGTTTAACC
TGCGACCCGGTTGCAGGGCAGGTTCAGGTGCCGTGCATTGAGCGTAATGCCATTGCCTCT
GTGAAGGCGATTAACGCCGCGCGGATGGCTCTGCGCCGCACCAGTGCACCGCGCGTCTCG
CTGGATAAGGTCATCGAAACGATGTACGAAACCGGTAAGGACATGAACGCCAAATACCGC
GAAACCTCACGCGGTGGTCTGGCAATCAAAGTCCAGTGTGACTAA
>IAL7250_Cromossomo_contig_1_polypolish.fasta_00302 nudL
GTGGAATACCGTAGCCTGACGCTTGATGATTTTTTATCGCGCTTTCAACTTTTGCGCCCG
CAAATTAACCGGGAAACCCTAAATCATCGTCAGGCTGCTGTGTTAATCCCCATCGTCCGT
CGACCGCAACCGGGGTTGTTGCTGACTCAGCGTTCGATTCATCTGCGTAAACACGCTGGA
CAAGTGGCATTCCCTGGAGGTGCAGTCGATGACACGGACGCATCAGCTATCGCCGCCGCG
CTGCGCGAAGCTGAAGAAGAGGTCGCTATACCGCCTTCCGCCGTTGAAGTTATCGGCGTG
CTGCCGCCCGTCGATAGCGTCACTGGCTACCAGGTAACCCCAGTGGTCGGCATTATCCCG
CCCGATCTGCCGTATCGCGCCAGTGAAGATGAAGTCTCGGCGGTGTTTGAAATGCCGCTC
GCCCAGGCATTACATCTGGGTCGTTATCACCCTTTAGATATCTACCGCCGTGGTGATTCA
CATCGGGTATGGCTGTCCTGGTACGAACAGTATTTTGTATGGGGAATGACCGCAGGCATA
ATTCGTGAGCTGGCGCTGCAAATTGGTGTGAAACCCTGA
>IAL7250_Cromossomo_contig_1_polypolish.fasta_00303 pabB
ATGAAGACGTTATCTCCCGCTGTGATTACTTTACCCTGGCGTCAGGACGCCGCTGAATTT
TATTTCTCCCGCTTAAGCCACCTGCCGTGGGCGATGCTTTTACACTCCGGCTATGCCGAT
CATCCGTATAGCCGCTTTGATATTGTGGTCGCCGAGCCGATTTGCACTTTAACCACTTTC
GGTAAAGAAACCGTTGTTAGTGAAAGCGAAAAACGCACAACGACCACTGATGACCCGCTA
CAGGTGCTCCAGCAGGTGCTGGATCGCGCAGACATTCGCCCAACGCATAACGAAGATTTG
CCATTTCAGGGCGGCGCACTGGGGTTGTTTGGCTACGATCTGGGCCGCCGTTTTGAGTCA
CTGCCAGAAATTGCGGAACAAGATATCGTTCTGCCGGATATGGCAGTGGGTATCTACGAT
TGGGCGCTCATTGTCGACCACCAGCGTCATACAGTTTCTTTGCTGAGTCATAATGATGTC
AATGCCCGTCGGGCCTGGCTGGAAAGCCAGCAATTCTCGCCGCAGGAAGATTTCACGCTC
ACTTCCGACTGGCAATCCAATATGACCCGCGAGCAGTACGGCGAAAAATTTCGCCAGGTA
CAGGAATATCTGCACAGCGGTGATTGCTATCAGGTGAATCTCGCCCAACGTTTTCATGCG
ACCTATTCTGGCGATGAATGGCAGGCATTCCTTCAGCTTAATCAGGCCAACCGCGCGCCA
TTTAGCGCTTTTTTACGTCTTGAACAGGGTGCAATTTTAAGCCTTTCGCCAGAGCGGTTT
ATTCTTTGTGATAATAGTGAAATCCAGACCCGCCCGATTAAAGGCACGCTACCACGCCTG
CCCGATCCTCAGGAAGATAGCAAACAAGCAGTAAAACTGGCGAACTCAGCGAAAGATCGT
GCCGAAAATCTGATGATTGTCGATTTAATGCGTAATGATATCGGTCGTGTTGCCGTAGCA
GGTTCGGTAAAAGTACCAGAGCTGTTCGTGGTGGAACCCTTCCCTGCCGTGCATCATCTG
GTCAGCACCATAACGGCGCAACTACCAGAACAGTTACACGCCAGCGATCTGCTGCGCGCA
GCTTTTCCTGGTGGCTCAATAACCGGGGCTCCGAAAGTACGGGCTATGGAAATTATCGAC
GAACTGGAACCGCAGCGACGCAATGCCTGGTGCGGCAGCATTGGCTATTTGAGCTTTTGC
GGCAACATGGATACCAGTATTACTATCCGCACGCTGACTGCCATTAACGGACAAATTTTC
TGCTCTGCGGGCGGTGGAATTGTCGCCGATAGCCAGGAAGAAGCGGAATATCAGGAAACT
TTTGATAAAGTTAATCGTATCCTGAAGCAACTGGAGAAGTAA
>IAL7250_Cromossomo_contig_1_polypolish.fasta_00304 yoaH
ATGTTTGCAGGTTTACCTTCACTCACCCATGAACAGCAGCAAAAAGCTGTCGAGCGGATC
CAGGAACTGATGGCACAAGGGATGAGCAGCGGCCAGGCAATCGCGCTGGTGGCAGAAGAG
CTGCGTGCCAACCACTCCGGCGAGCGAATCGTGGCGCGTTTTGAGGATGAAGACGAGTAA
>IAL7250_Cromossomo_contig_1_polypolish.fasta_00305 group_2115
ATGCCTGCTGTAATAGATAAAGCCCTGGATTTCATTGGTGCCATGGATGTATCAGCGCCA
ACACCAAGTTCGATGAATGAAAGCACGGCGAAGGGAATCTTTAAATATTTAAAAGAACTG
GGAGTACCCGCGAGTGCCGCTGATATTACGGCGCGAACTGACCAGGAAGGCTGGAACCCT
GGGTTCACGGAAAAAATGGTTGGATGGGCAAAAAAAATGGAGACAGGTGAACGTTCTGTG
ATTAAAAATCCTGAATGCTTTTCAACATATATGCAGGAAGAACTAAAAGCACTGGTCTGA
>IAL7250_Cromossomo_contig_1_polypolish.fasta_00306 yoaB
ATGATGACTATCGTTCGTATCGATGCTGAAGCCCGCTGGTCTGATGTAGTAATCCACAAC
AACACGCTCTACTACACTGGTGTACCGGAAAACCTCGACGCCGATGCCTTTGAGCAAACC
GCCAACACGCTGGCACAGATTGACGCCGTGCTGGAAAAACAGGGCAGCAATAAATCGAGC
ATTCTGGATGCCACCATTTTCCTGGCCGATAAAAACGACTTCGCGGCGATGAATAAAGCG
TGGGATGCCTGGGTTGTCGCGGGTCATGCGCCGGTGCGCTGCACGGTACAAGCGGGTTTG
ATGAACCCGAAGTATAAAGTTGAAATTAAGATTGTGGCTGCGGTGTAA
>IAL7250_Cromossomo_contig_1_polypolish.fasta_00307 yoaA
GTGACGGACGATTTTGCACCAGACGGTCAGCTGGCGAAAGCGATACCAGGCTTTAAGCCG
CGAGAACCACAGCGACAGATGGCGGTAGCCGTCACCCAGGCGATAGAAAAAGGCCAGCCG
CTGGTGGTGGAAGCAGGAACCGGTACGGGCAAAACCTACGCTTACCTGGCTCCTGCGCTG
CGGGCGAAAAAGAAAGTCATTATCTCGACCGGCTCAAAAGCGTTGCAGGATCAGCTCTAC
AGCCGCGATTTGCCAACAGTCTCAAAGGCATTGAAATATACGGGCAACGTGGCGCTGCTG
AAAGGGCGCTCAAACTACCTCTGCCTCGAACGTCTCGAACAGCAGGCGCTGGCGGGGGGC
GATCTGCCGGTACAAATCTTAAGCGATGTGATCCTGATGCGCTCCTGGTCTAATCAAACA
GTCGATGGTGATATCAGCACCTGCGTCAGCGTGGCGGAAGATTCACAGGCGTGGCCGCTG
GTCACCAGCACCAACGACAACTGTCTTGGCAGCGACTGCCCGATGTATAAAGATTGCTTT
GTGGTCAAAGCACGTAAAAAAGCGATGGACGCCGATGTGGTGGTGGTAAACCATCATCTC
TTTCTGGCGGATATGGTGGTTAAAGAGAGTGGATTTGGCGAACTGATCCCGGAAGCGGAC
GTCATGATCTTCGACGAAGCCCACCAGCTACCGGACATTGCCAGCCAGTATTTTGGTCAG
TCACTCTCCAGTCGACAACTGCTCGACCTGGCAAAAGACATCACCATCGCCTACCGCACC
GAATTAAAAGACACCCAGCAGTTACAAAAGTGCGCTGATCGTCTTGCCCAGAGTGCGCAG
GATTTTCGTCTGCAACTCGGTGAGCCAGGTTATCGCGGTAACCTGCGTGAGCTGTTAGCT
AATCCGCAAATTCAGCGGGCATTTTTACTGCTCGATGACACCCTGGAACTTTGTTATGAC
GTGGCGAAACTGTCACTGGGGCGTTCCGCCTTGCTGGATGCGGCATTTGAGCGCGCCACG
TTGTATCGCACACGGCTGAAGCGGCTAAAAGAGATCAATCAGCCGGGCTACAGCTACTGG
TACGAATGCACTTCGCGCCATTTTACTCTGGCTCTCACGCCGCTCAGCGTGGCGGATAAA
TTCAAAGAGTTAATGGCGCAAAAACCCGGTAGCTGGATCTTCACCTCAGCAACGCTGTCG
GTGAACGACGATCTGCATCATTTCACCTCGCGGCTTGGCATCGAACAGGCCGAGTCGTTG
CTGTTGCCCAGCCCATTTGATTACAGCCGCCAGGCGTTACTCTGTGTGCCGCGCAATCTG
CCGCAAACCAACCAGCCAGGTTCTGCTCGCCAGTTAGCGGCAATGCTGCGACCGATCATC
GAAGCTAACAACGGTCGTTGTTTTATGCTTTGTACCTCGCACGCCATGATGCGCGATCTG
GCCGAGCAGTTCCGCGCTACCATGACGCTTCCTGTATTGTTGCAGGGGGAAACCAGCAAA
GGGCAACTGTTGCAGCAATTTGTCAGCGCCGGTAATGCGCTTCTTGTGGCAACCAGCAGT
TTCTGGGAAGGGGTGGACGTGCGTGGCGATACATTGTCATTGGTAATTATCGACAAATTG
CCGTTTACCTCGCCGGATGATCCACTGTTAAAAGCGCGCATGGAAGATTGTCGTTTGCGC
GGTGGCGACCCGTTCGATGAAGTGCAACTACCAGATGCCGTCATTACTCTCAAACAGGGG
GTAGGGCGACTGATTCGCGACGCCGACGATCGTGGCGTGCTGGTGATTTGTGACAATCGG
CTGGTGATGCGTCCTTACGGCGCGACGTTTCTCGCCAGTCTGCCGCCCGCGCCACGCACC
CGTGACATTGCCCGTGCGGTTCGTTTCCTTGCGATACCATCCTCCAGGTAA
>IAL7250_Cromossomo_contig_1_polypolish.fasta_00308 tsaB
ATGCGAATTCTGGCTATCGATACCGCGACAGAGGCCTGCTCTGTCGCCCTGTGGAACGAC
GGTACTGTCAACGCTCATTTTGAGCTTTGCCCTCGTGAACATACTCAACGAATCTTACCG
ATGGTGCAGGATATCCTGACCACCAGCGGAACTTCCCTGACTGATATTAACGCTCTGGCT
TACGGGCGCGGCCCCGGTAGCTTTACTGGCGTGCGCATTGGTATTGGCATCGCGCAAGGG
CTGGCGCTTGGCGCGGAATTACCGATGATTGGCGTCTCCACGCTAATGACGATGGCGCAA
GGGGCGTGGCGCAAAAACGGCGCAACCCGCGTGCTGGCAGCCATTGACGCGCGAATGGGC
GAAGTTTACTGGGCCGAATATCAGCGTGATGAAAACGGTATCTGGCACGGTGAAGAAACC
GAAGCCGTACTCAAACCCGAAATCGTCCATGAACGAATGCAACAGCTTTCCGGCGAATGG
GTGACGGTAGGGACGGGCTGGCAAGCTTGGCCGGATCTCGGTAAAGAGAGCGGGCTGGTT
TTGCGCGATGGCGAAGTGTTACTGCCTGCTGCTGAAGATATGCTGCCGATTGCGTGTCAG
ATGTTTGCTGAGGGTAAAACGGTGGCGGTGGAACATGCCGAACCGGTTTATTTACGTAAC
AACGTCGCATGGAAGAAACTTCCGGGCAAAGAATGA
>IAL7250_Cromossomo_contig_1_polypolish.fasta_00309 yeaY
ATGGCGGTTCAAAAGAATGTTATCAAAGGCATACTGGCAGGTACGTTTGCGCTAATGCTG
AGCGGTTGTGTCACTGTGCCGGACGCCATTAAAGGCAGCAGTCCCACGCCGCAACAAGAT
TTAGTTCGGGTGATGAGTGCGCCGCAGCTGTACGTTGGTCAGGAGGCACGCTTTGGTGGC
AAAGTGGTTGCGGTACAAAACCAGCAAGGGAAAACTCGCCTGGAAATTGCTACCGTACCG
CTGGACAGCGGAGCCAGACCGACGCTGGGAGAACTTTCTCGCGGTCGCATTTATGCCGAT
GTGAACGGTTTTCTGGACCCGGTGGATTTCCGTGGACAACTGGTTACGGTAGTCGGGCCA
ATCACTGGTGCGGTTGACGGCAAAATCGGCAATACGCCCTATAAATTTATGGTGATGCAA
GTAACGGGTTACAAACGTTGGCATTTAACCCAGCAGGTGATTATGCCGCCTCAGCCGATT
GATCCATGGTTTTATGGCGGTCGTGGCTGGCCCTATGGCTACGGCGGATGGGGCTGGTAT
AATCCCGGCCCCGCGAGAGTACAAACAGTTGTAACTGAATAA
>IAL7250_Cromossomo_contig_1_polypolish.fasta_00310 fadD
ATGTTAACGGCATGTATATCATTTGGGGTTGCGATGACGACGAACACGCATTTTAGAGGT
GAAGAATTGAAGAAGGTTTGGCTTAACCGTTATCCCGCGGACGTTCCGACGGAGATCAAC
CCTGACCGTTATCAATCTCTGGTAGATATGTTTGAGCAGTCGGTCGCGCGCTACGCCGAT
CAACCTGCGTTTGTGAATATGGGGGAGGTAATGACCTTCCGCAAGCTGGAAGAACGCAGT
CGCGCGTTTGCCGCTTATTTGCAACAAGGGTTGGGGCTGAAGAAAGGCGATCGCGTTGCG
TTGATGATGCCTAATTTATTGCAATATCCGGTGGCGCTGTTTGGCATTTTGCGTGCCGGG
ATGATCGTCGTAAACGTTAACCCGTTGTATACCCCGCGTGAGCTTGAGCATCAGCTTAAC
GATAGCGGCGCATCGGCGATTGTTATCGTGTCTAACTTTGCTCACACACTGGAAAAAGTG
GTTGATAAAACCGCCGTTCAGCACGTAATTCTGACCCGTATGGGCGATCAGCTATCTACG
GCAAAAGGCACGGTAGTCAATTTCGTTGTTAAATACATCAAGCGTTTGGTGCCGAAATAC
CATCTGCCAGATGCCATTTCATTTCGTAGCGCACTGCATAACGGCTACCGGATGCAGTAC
GTCAAACCCGAACTGGTGCCGGAAGATTTAGCTTTTCTGCAATACACCGGCGGCACCACT
GGTGTGGCGAAAGGCGCGATGCTGACTCACCGCAATATGCTGGCGAACCTGGAACAGGTT
AACGCGACCTATGGTCCGCTGTTGCATCCGGGCAAAGAGCTGGTGGTGACGGCGCTGCCG
CTGTATCACATTTTTGCCCTGACCATTAACTGCCTGCTGTTTATCGAACTGGGTGGGCAG
AACCTGCTTATCACTAACCCGCGCGATATTCCAGGGTTGGTAAAAGAGTTAGCGAAATAT
CCGTTTACCGCTATCACGGGCGTTAACACCTTGTTCAATGCGTTGCTGAACAATAAAGAG
TTCCAGCAGCTGGATTTCTCCAGTCTGCATCTTTCCGCAGGCGGTGGGATGCCAGTGCAG
CAAGTGGTGGCAGAGCGTTGGGTGAAACTGACCGGACAGTATCTGCTGGAAGGCTATGGC
CTTACCGAGTGTGCGCCGCTGGTCAGCGTTAACCCATATGATATTGATTATCATAGTGGT
AGCATCGGTTTGCCGGTGCCGTCGACGGAAGCCAAACTGGTGGATGATGATGATAATGAA
GTACCACCAGGTCAACCGGGTGAGCTTTGTGTCAAAGGACCGCAGGTGATGCTGGGTTAC
TGGCAGCGTCCCGATGCTACCGATGAAATCATCAAAAATGGCTGGTTACACACCGGCGAC
ATCGCGGTAATGGATGAAGAAGGATTCCTGCGCATTGTCGATCGTAAAAAAGACATGATT
CTGGTTTCCGGTTTTAACGTCTATCCCAACGAGATTGAAGATGTCGTCATGCAGCATCCT
GGCGTACAGGAAGTCGCGGCTGTTGGCGTACCTTCCGGCTCCAGTGGTGAAGCGGTGAAA
ATCTTCGTAGTGAAAAAAGATCCATCGCTTACCGAAGAGTCACTGGTGACTTTTTGCCGC
CGTCAGCTCACGGGATACAAAGTACCGAAGCTGGTGGAGTTTCGTGATGAGTTACCGAAA
TCTAACGTCGGAAAAATTTTGCGACGAGAATTACGTGACGAAGCGCGCGGCAAAGTGGAC
AATAAAGCCTGA
>IAL7250_Cromossomo_contig_1_polypolish.fasta_00311 rnd
ATGATTACCACGGACGATGCGCTGGCTTCTTTGTGTGAAGCCGTCCGTGCCTTTCCGGCG
ATAGCCCTGGATACTGAATTTGTTCGTACGCGCACTTATTACCCGCAGCTGGGGTTGATT
CAACTTTTCGATGGCGAGCATCTGGCGCTAATCGATCCACTCGGGATCACCGACTGGTCA
CCGCTGAAAGCGATCCTGCGCGATCCGTCCATCACAAAATTTCTCCATGCAGGCAGTGAA
GATCTGGAAGTGTTCCTCAATGTCTTTGGCGAATTACCACAACCCTTGATTGACACGCAA
ATCCTTGCTGCCTTCTGCGGACGCCCGATGTCATGGGGTTTCGCTTCCATGGTGGAAGAG
TATTCCGGCGTTACGCTGGACAAGAGTGAATCGCGCACCGACTGGCTGGCCAGACCGCTG
ACCGAACGTCAGTGTGAATACGCAGCGGCGGATGTCTGGTATCTGTTACCGATCACCGCC
AAGCTTATGGTAGAAACGGAGGCCTCCGGCTGGCTACCTGCGGCGCTGGATGAATGCCGC
CTGATGCAAATGCGTCGTCAGGAAGTCGTTGCGCCGGAAGATGCCTGGCGTGATATCACC
AATGCCTGGCAATTACGCACACGCCAACTGGCCTGTCTGCAACTGTTAGCCGACTGGCGA
CTGCGCAAGGCGCGAGAGCGCGATCTGGCGGTGAACTTTGTCGTGCGTGAAGAGCATTTG
TGGTCGGTAGCGCGTTATATGCCGGGAAGTTTAGGCGAACTGGACAGCCTGGGTTTATCC
GGTAGCGAAATCCGCTTTCACGGTAAAACGCTGCTAGCGCTGGTGGAAAAAGCGCAGACA
TTGCCGGAAGATGCCTTACCGCAGCCGATGCTTAACCTGATGGACATGCCGGGTTATCGT
AAAGCGTTTAAAGCGATTAAGTCGCTGATTACTGACGTGAGCGAAACGCATAAGATCAGC
GCCGAATTGCTGGCATCGCGTCGGCAAATCAACCAACTGCTGAACTGGCACTGGAAACTG
AAACCGCAGAACAATTTGCCGGAGCTGATTTCCGGCTGGCGTGGTGAGCTGATGGCGGAA
GCATTACACAATTTATTGCAGGAATATCCGCAGTAA
>IAL7250_Cromossomo_contig_1_polypolish.fasta_00312 yeaX
ATGTCAGACTATCAAATGTTTGAAGTACAGGTGAGCCAGGTTGAACCCCTTACCGAACAG
GTGAAACGCTTCACGCTGGTGGCAACCGATGGCAAACCATTACCTGCGTTTACCGGAGGA
AGTCACGTCATTGTGCAGATGAGCGATGGTGATAACCAGTACAGCAATGCGTATTCACTA
CTGAGTTCGCCGCATGACACCTCTTGTTATCAGATTGCCGTTCGGCTGGAGGAAAACTCG
CGCGGCGGTTCCCGCTTTTTGCATCAGCAGGTAAAAGTGGGCGATCGGTTAACGATTTCA
ACGCCTAATAACCTGTTTGCGCTAATTCCCTCAGCCAGAAAGCATCTGTTTATCGCGGGC
GGTATTGGTATCACCCCTTTCCTGTCGCACATGGCAGAGCTGCAACACAGCGACGTCGAC
TGGCAGCTACATTACTGCTCGCGAAATCCAGAAAGTTGCGCATTTAGTGATGAGCTAGTC
CAGCATCCGCAGGCTGAGAAAGTCCATTTGCATCATTCATCAACCGGAACACGACTGGAA
TTAGCGCGATTATTGGCGGATATCGAACCTGGCACACACGTTTATACCTGTGGCCCCGAG
GCGCTAATTGAAGCGGTAAGAAGTGAAGCTGCGCGTCTGGACATCGCCGCCGATACGCTG
CACTTTGAGCAATTTGCTATCGAAGACAAAACCGGCGATGCATTTACCCTGGTGCTTGCC
CGTTCCGGAAAAGAGTTTGTGGTGCCGGAAGAGATGACTATTTTGCAGGTTATTGAAAAT
AATAAAGCCGCGAAAGTGGAATGTTTATGTCGTGAAGGGGTATGCGGAACCTGCGAAACA
GCAATACTGGAAGGTGAAGCTGACCATCGGGATCAATATTTTAGCGATGAAGAGCGTGCC
AGCCAGCAAAGTATGTTGATCTGTTGTTCGCGTGCGAAGGGTAAACGCCTGGTGTTGGAT
TTGTAG
>IAL7250_Cromossomo_contig_1_polypolish.fasta_00313 yeaW
ATGAGCAATCTGAGCCCTGACTTTGTACTACCCGAAAATTTTTGCGCTAACCCGCAAGAG
GCGTGGACCATTCCTGCCCGTTTTTATACCGATCAGAACGCGTTTGAACACGAAAAAGAG
AACGTCTTCGCCAAAAGCTGGATTTGCGTCGCTCACAGCAGCGAACTGGCGAATGCCAAT
GATTATGTGACGCGTGAGATCATTGGCGAAAGCATCGTGCTGGTACGCGGTCGTGATAAG
GTTTTGCGCGCGTTCTATAACGTGTGTCCGCACCGTGGTCATCAGTTGTTGAGCGGTGAA
GGAAAAGCAAAAAATGTGATTACCTGCCCGTATCACGCATGGGCATTCAAACTCGATGGC
AACCTGGCCCATGCACGTAACTGCGAAAACGTCGCCAATTTCGATAGCGACAAAGCGCAA
CTGGTTCCGGTGCGTCTGGAAGAATATGCCGGATTCGTCTTCATCAACATGGACCCCAAC
GCCACCAGCGTAGAAGATCAATTACCCGGCCTGGGCGCGAAAGTGCTGGAAGCCTGCCCG
GAAGTCCACGATCTGAAACTGGCGGCCCGCTTTACCACCCGCACGCCTGCCAACTGGAAG
AACATTGTCGATAACTATCTCGAGTGCTATCACTGTGGTCCGGCGCATCCAGGTTTCTCC
GACTCCGTACAGGTTGATCGTTACTGGCACACCATGCACGGTAACTGGACGCTGCAATAC
GGTTTCGCCAAACCGTCCGAACAGTCGTTTAAATTTGAAGAGGGTACGGATGCGGCATTC
CACGGTTTCTGGCTGTGGCCGTGCACGATGCTGAACGTCACCCCGATCAAAGGGATGATG
ACGGTCATTTATGAATTCCCGGTGGATTCTGAAACTACCCTGCAAAACTACGATATTTAC
TTCACCAATGAAGAGTTAACCGACGAGCAAAAATCGCTGATTGAGTGGTATCGCGATGTG
TTCCGTCCGGAAGATTTACGTCTGGTTGAAAGCGTACAGAAAGGGCTGAAATCGCGTGGC
TATCGTGGTCAGGGGCGCATCATGGCCGACAGTAGCGGTAGTGGCATTTCCGAACATGGT
ATCGCCCATTTCCATAATCTGCTGGCGCAGGTGTTTAAGGACTAA
>IAL7250_Cromossomo_contig_1_polypolish.fasta_00314 yeaV
ATGGGACTGGTGATTTATTTAGCCACCAGTAAATACGGCAATATTCGTCTTGGCGAAGGA
AAACCGGAATACAGCACGCTCTCCTGGCTGTTTATGTTTATTTGTGCCGGTTTAGGTTCT
TCTACGCTTTATTGGGGGGTTGCTGAATGGGCCTATTATTATCAAACACCTGGATTAAAT
ATCGCACCGCGTTCACAACAGGCACTCGAATTTAGCGTTCCCTACTCTTTCTTCCACTGG
GGCATCAGCGCCTGGGCAACTTATACGCTGGCCTCATTAATCATGGCTTATCACTTTCAT
GTGCGGAAAAACAAAGGTCTGAGCCTTTCCGGCATTATTGCTGCTATTACCGGCGTTCGC
CCGCAAGGCCCATGGGGAAAACTGGTCGATTTGATGTTCCTGATCGCCACTGTCGGCGCA
CTGACCATTTCCCTTGTTGTTACCGCAGCAACCTTTACCCGTGGGCTTTCCGCGCTGACC
GGTTTACCCGATAACTTCACCGTGCAGGCATTTGTGATCCTGCTTTCCGGCGGCATTTTT
TGCCTAAGCTCGTGGATTGGTATCAACAACGGTTTGCAACGTCTGAGCAAAATGGTTGGC
TGGGGCGCGTTCCTGCTGCCATTACTGGTGCTGATTGTCGGCCCAACCGAATTTATTACC
AACAGCATCATCAATGCCATCGGCCTGACCACGCAAAACTTCCTGCAAATGAGCTTATTC
ACCGATCCGCTTGGCGATGGTTCATTTACCCGCAACTGGACCGTTTTCTACTGGCTGTGG
TGGATCTCATACACCCCTGGCGTAGCAATGTTTGTCACCCGCGTTTCCCGCGGTCGTAAG
ATTAAAGAAGTTATCTGGGGACTGATCCTCGGCAGCACCGTCGGTTGCTGGTTCTTCTTT
GGCGTAATGGAAAGCTATGCCATTCATCAGTTTATCAATGGCGTAATCAACGTCCCACAG
GTGCTGGAAACACTGGGCGGCGAAACAGCTGTACAGCAAGTTCTGATGTCGTTGCCAGCC
GGTAAATTGTTCCTCGCCGCATACCTGGGCGTGATGATTATTTTCCTTGCCTCGCATATG
GATGCAGTGGCCTACACCATGGCGGCGACCAGTACGCGTAATCTCCAGGAAGGTGACGAT
CCTGACCGTGGGCTGCGTCTTTTCTGGTGCGTGGTGATCACTCTGATCCCGCTTTCCATC
TTGTTTACCGGTGCTTCGCTGGAAACGATGAAAACCACCGTCGTGCTCACAGCCCTTCCC
TTCCTCGTCATTTTACTGGTGAAAGTCGGCGGGTTTATTCGCTGGCTGAAACAGGATTAC
GCCGACATTCCGGCTCATCAAGTTGAACATTATCTCCCGCAGACACCGGTTGAAGCCCTG
GAAAAAACGCCAGTGCTCCCTGCGGGAACCGTATTCAAAGGCGACAACTGA
>IAL7250_Cromossomo_contig_1_polypolish.fasta_00315 dmlA
ATGATGAAAACGATGCGTATTGCTGCGATCCCGGGAGACGGGATTGGCAAAGAAGTCCTT
CCTGAAGGGATTCGCGTGTTACAGGCTGCCGCTGAGCGCTGGGGCTTCGCCTTGAGTTTT
GAGCAAATGGAGTGGGCGAGCTGCGAGTATTACAGCCATCACGGTAAAATGATGCCGGAC
GACTGGCATGAGCAACTTAGCCGTTTCGACGCCATCTATTTTGGTGCCGTCGGCTGGCCG
GATACCGTTCCGGACCATATTTCGTTGTGGGGTTCGCTGCTGAAATTTCGTCGTGAATTC
GACCAGTACGTCAACCTGCGCCCGGTTCGTCTCTTTCCTGGCGTTCCCTGCCCGCTGGCG
GGAAAACAGCCTGGCGACATCGATTTTTACGTGGTCAGGGAAAACACCGAAGGCGAATAT
TCCTCGCTCGGCGGTAGAGTGAATGAAGGTACAGAGCATGAAGTCGTCATTCAGGAATCG
GTATTTACCCGCCGTGGTGTCGATCGCATTTTGCGTTATGCCTTCGAACTTGCGCAAAGC
CGTCCACGTAAGACACTAACTTCTGCCACTAAATCGAACGGTTTAGCCATCAGCATGCCG
TACTGGGATGAGCGAGTGGAAGCAATGGCCGAGAATTACCCGGAGATCCGCTGGGACAAG
CAGCATATTGATATTCTCTGCGCGCGTTTTGTGATGCAGCCGGAACGATTCGATGTGGTG
GTGGCGTCCAATTTGTTTGGCGATATCCTTTCCGATCTTGGCCCGGCCTGCACCGGCACC
ATTGGCATTGCCCCATCCGCCAACCTGAATCCGGAACGCACTTTCCCGTCGCTCTTCGAG
CCTGTCCACGGTTCCGCGCCGGATATCTACGGGAAAAATATTGCTAACCCTATCGCCACG
ATTTGGGCCGGGGCAATGATGCTCGATTTTCTCGGCAATGGCGATGAGCGTTTCCAGCAA
GCGCATAACGGTATTCTGGCAGCAATTGAAGAAGTGATTGCTCACGGGCCGAAAACACCT
GATATGAAAGGCAATGCCACCACGCCACAGGTTGCCGACGCGATTTGCAAAATTATTTTG
CGTTAA
>IAL7250_Cromossomo_contig_1_polypolish.fasta_00316 dmlR
ATGAATAATTTACCGCTGCTGAATGATTTGCGCGTCTTTATGCTGGTGGCTCGCCGGGCT
GGTTTTGCCGCCGTGGCGGAAGAACTGGGCGTTTCACCGGCGTTCGTCAGCAAGCGCATC
GCCTTGCTGGAGCAAACGCTAAACGTGGTGTTGTTACACCGCACCACCCGCCGCGTCACC
ATTACCGAAGAAGGAGAGCGGATTTATGAATGGGCGCAGCGGATTTTGCAGGATGTCGGT
CAGATGATGGACGAACTTTCTGACGTGCGTCAGGTGCCGCAGGGGATGCTGCGTATTATC
AGCAGCTTTGGTTTTGGACGACAGGTGGTGGCTCCGGCGTTATCAGCGCTGGCGAAGGCG
TATCCGCAACTGGAATTACGTTTTGATGTGGAAGACCGACTGGTCGATTTGGTCAATGAA
GGTGTCGATCTCGATATTCGCATTGGCGATGACATCGCCCCTAATTTAATCGCCCGCAAA
CTGGCGACCAATTACCGTATTCTCTGCGCGTCGCCGGAATTTATTGCGCAACATGGCGCG
CCGAAACATTTAACCGATCTTTCTGCATTGCCGTGCCTGGTCATTAAAGAGCGCGATCAT
CCTTTTGGTGTCTGGCAATTACGCAATAAAGAAGGCCCCCATGCGATTAAAGTCACCGGC
CCACTGTCGTCTAATCATGGAGAAATTGTCCATCAGTGGTGTCTCGATGGGCAGGGGATT
GCTCTGCGTTCCTGGTGGGATGTTAGCGAAAACATTGCCAGTGGTCATTTAGTGCAAGTG
CTACCGGAATATTACCAGCCAGCGAACGTCTGGGCCGTTTATGTTTCAAGGCTGGCGACG
TCAGCGAAAGTGCGGATAACGGTAGAATTTTTACGCCAGTATTTTGCCGAGCACTACCCG
AATTTTTCACTGGAGCATGCCTGA
>IAL7250_Cromossomo_contig_1_polypolish.fasta_00317 leuE
GTGTTCGCTGAATACGGGGTTCTGAATTACTGGACCTATCTGGTTGGGGCCATTTTTATT
GTGTTGGTGCCAGGGCCAAATACCCTGTTTGTACTCAAAAATAGCGTCAGTAGCGGTATG
AAAGGCGGTTATCTTGCGGCCTGCGGTGTATTTATTGGCGATGCGGTATTGATGTTTCTG
GCATGGGCTGGAGTGGCGACATTAATTAAGACCACCCCGATATTATTCAACATTGTACGT
TATCTTGGTGCGTTTTATTTGCTCTATCTGGGGAGTAAAATTCTTTACGCGACCCTGAAG
GGTAAAAATAGCGAGGCCAAATCCGATGAGCCCCAATACGGTGCTATTTTTAAACGCGCG
TTAATTTTGAGCCTGACTAATCCGAAAGCCATTTTGTTCTATGTGTCGTTTTTCGTACAG
TTTATCGATGTTAATGCCCCACATACGGGAATTTCATTCTTTATTCTGGCGGCGACGCTG
GAACTGGTGAGTTTCTGCTATTTGAGCTTCCTGATTATATCTGGTGCTTTTGTCACGCAG
TACATACGTACCAAAAAGAAACTGGCTAAAGTTGGCAACTCACTGATTGGTTTGATGTTC
GTGGGTTTCGCTGCCCGACTGGCGACGCTGCAATCCTGA
>IAL7250_Cromossomo_contig_1_polypolish.fasta_00318 group_3182
ATGCTTCAAATCCCACAGAATTATATTCATACGCGCTCAACGCCTTTCTGGAATAAACAA
ACTGCACCTGCCGGAATATTCGAACGTCATCTTGATAAAGGAACGCGCCCGGGGGTTTAC
CCACGCCTTTCCGTTATGCATGGGGCGGTCAAATATCTCGGCTACGCTGATGAACACAGT
GCAGAGCCTGATCAGGTGATCCTTATCGAAGCGGGGCAGTTTGCGGTGTTCCCTCCAGAA
AAGTGGCACAACATTGAAGCCATGACTGACGATACTTATTTCAACATTGACTTCTTCGTG
GCTCCTGAAGTCCTGATGGAAGGTGCGCAACAACGGAAAGTCATTCATAACGGGAAATGA
>IAL7250_Cromossomo_contig_1_polypolish.fasta_00319 group_910
ATGGGCAAAGCAACGTATACCGTGACCGTCACCAATAACAGCAATGGCGTTTCTGTCGAT
TATGAAACAGAGACGCCGATGACTTTGCTGGTGCCAGAAGTGGCGGCTGAAGTGATAAAA
GATCTGGTGAATACCGTACGTTCTTATGACACGGAAAACGAACATGATGTTTGTGGTTGG
TAA
>IAL7250_Cromossomo_contig_1_polypolish.fasta_00320 yeaQ
ATGGGCATTCTGTCATGGATTATTTTTGGGCTTATTGCCGGTATTCTGGCGAAGTGGATC
ATGCCAGGTAAAGATGGAGGTGGATTCTTTATGACTATCCTGCTGGGGATAGTCGGTGCC
GTAGTCGGCGGATGGATCAGCACGCTGTTTGGCTTTGGTAAAGTCGATGGCTTCAATTTT
GGCAGCTTCGTGGTTGCCGTTATTGGTGCGATTGTCGTGCTATTTATCTACAGGAAGATT
AAAAGTTAA
>IAL7250_Cromossomo_contig_1_polypolish.fasta_00321 dgcP
GTGTCAGATCAGATTATCGCCCGCGTCTCGCAATCCCTTGCCAAAGAACAGTCACTGGAA
AGTCTGGTCCGACAGCTTCTGGAGATGCTGGAAATGGTCACTGATATGGAATCAACCTAC
CTGACCAAAGTGGATGTCGAAGCGCGCCTGCAGCATATTATGTTTGCCCGTAACAGCCAG
AAAATGTACATCCCGGAGAATTTTACCGTCTCGTGGGATTACTCGTTATGCAAACGCGCC
ATTGATGAAAACTGCTTTTTCAGCGATGAAGTCCCCGACCGTTGGGGTGACTGTATTGCG
GCACGCAATCTTGGCATCACCACATTTCTGAGCACGCCAATTCACTTACCGGATGGATCA
TTCTATGGCACGCTTTGCGCCGCCAGCAGTGAGAAGCGCCAGTGGAGTGAACGCGCGGAA
CAGGTTTTACAGTTATTCGCCGGACTGATTGCACAATATATTCAAAAAGAGGCACTGGTT
GAACAGCTGCGCGAAGCCAATGCTGCGCTGATTGCGCAATCGTATACCGACTCGTTAACC
GGGCTACCGAATCGGCGGGCGATTTTTGAAAATCTGACGACACTGTTTTCCCTCGCCCGG
CATCTTAACCATAAGATAATGATCGCGTTTATCGATCTGGATAACTTCAAATTAATCAAT
GATCGTTTTGGTCATAATAGTGGCGATCTGTTTCTCATTCAGGTTGGCGAGCGCCTTAAT
ACGCTCCAGCAAAATGGCGAAGTTATTGGTCGTCTCGGCGGTGATGAGTTTTTAGTTGTT
TCACTAAACAACGAGAATGCGGATATTTCGTCGCTGCGAGAACGCATTCAGCAGCAAATA
CGTGGAGAATATCACTTAGGTGATGTTGATTTGTATTATCCCGGTGCCAGTCTTGGCATA
GTAGAAGTCGATCCTGAAACAACCGATGCAGACAGTGCCCTGCATGCTGCCGATATTGCG
ATGTATCAGGAGAAAAAACACAAACAGAAAACACCTTTTGTCGCGCATCCAGCGCTACAT
TCCTGA
>IAL7250_Cromossomo_contig_1_polypolish.fasta_00322 group_1833
ATGAAAATTATCAGTTTTGTTCTGCCTTGCTTGCTGGTCCTGGCTGGTTGTTCAACCCCT
TCTCAGCCAGAAGCACCTAAACCGCCGCAGATTGGTATGGCAAATCCGGCGTCGGTCTAT
TGCCAGCAGAAGGGCGGGACGCTCATTCCAGTGCAGACAGCGCAAGGGGTCAGCAACAAT
TGCAAATTACCGGGCGGTGAAACGATTGATGAATGGGCATTGTGGCGGCGTGACCATCCG
GCTGGTGAAAAATAA
>IAL7250_Cromossomo_contig_1_polypolish.fasta_00323 group_1254
ATGAATATTCAGTGCAAACGCGTTTATGATCCGGCTGAACAGAGCGATGGTTATCGCATA
CTGGTCGACCGCCTCTGGCCGCGCGGTATCAAAAAAACCGATTTAGCCCTTGATGAGTGG
GATAAAGAAATCACGCCGTCAACGGAACTGCGCAAAGCCTTTCACGGCGAAGTCGTCGAT
TATGCAACCTTTCGCGAGCAATATCTTGCAGAACTGGCGCAACACGAGCAAGAAGGAAAG
CGGCTGGCGGACATCGCCAAAAAACAGCCGCTGACCCTGCTCTACTCAGCAAAAAACACC
ACGCAGAACCATGCGCTGGTGCTGGCCGACTGGCTACGTAGCTTGTGA
>IAL7250_Cromossomo_contig_1_polypolish.fasta_00324 nimT
ATGACCTGTTCAACTTCATTAAGCGGCAAAAACAGGATTGTCCTTATCGCTGGCATTCTG
ATGATTGCCACAACATTACGCGTCACCTTTACCGGCGCAGCACCGTTACTGGATACGATT
CGTTCCGCTTACTCGCTGACGACAGCGCAAACCGGCTTATTGACCACCCTGCCATTATTG
GCCTTTGCGCTAATCTCACCTTTGGCTGCCCCGGTAGCGCGACGTTTTGGTATGGAACGT
AGCCTGTTTGCCGCGTTACTTTTGATCTGTGCTGGTATCGCAATTCGCTCTCTCCCTTCG
CCTTACTTATTATTTGGCGGTACAGCGGTCATTGGCGGTGGGATTGCATTAGGCAATGTC
TTACTGCCAGGATTAATTAAACGCGATTTCCCTCATTCCGTCGCCAGACTTACCGGCGCA
TATTCCCTGACAATGGGAGCTGCAGCGGCACTGGGATCGGCTATGGTCGTGCCGCTGGCT
TTGAACGGTTTTGGCTGGCAAGGCGCGTTGCTCATGCTGATGTGTTTTCCTCTGCTGGCT
CTTTTTTTATGGCTGCCACAGTGGCGAAGTCAACAACATGCAAATTTGAGTACCTCGCGC
GCCTTACATACTCGGGGTATCTGGCGTTCGCCGCTTGCCTGGCAGGTCACATTGTTTCTT
GGGATCAACTCACTGGTCTATTACGTGATTATTGGCTGGCTTCCGGCGATCCTCATCAGT
CACGGCTATAGCGAAGCACAGGCGGGTTCACTGCATGGTTTGCTGCAACTAGCCACAGCA
GCACCCGGTTTGCTGATCCCACTTTTCTTACATCATGTGAAAGATCAGCGTGGTATTGCA
GCGTTCGTTGCCTTGATGTGCGCAGTGGGCGCGGTTGGGCTCTGCTTTATGCCAGCGCAC
GCGATCACCTGGACTCTGCTTTTCGGTTTTGGTTCCGGCGCAACAATGATACTGGGGTTG
ACGTTCATTGGTCTGCGGGCTAGTTCTGCGCATCAGGCGGCGGCACTCTCGGGGATGGCA
CAATCCGTCGGGTATTTGTTGGCAGCCTGTGGGCCGCCGCTGATGGGTAAAATACACGAT
GCTAACGGTAACTGGTCTGTACCACTTATGGGTGTTGCCATACTTTCACTACTGATGGCG
ATTTTCGGACTTTGCGCCGGGAGAGACAAAGAAATTCGCTAA
>IAL7250_Cromossomo_contig_1_polypolish.fasta_00325 nimR
ATGCACAGGTTGAATCTCAATGGCTATGAACCCGACCGACACCATGAAGCCGCGGTCGCA
TTTTGTATTCACGCCGGAACGGATGAGTTAACCAGTCCTGTACATCAGCACCGCAAAGGA
CAGCTGATACTGGCGCTACATGGTGCAATTACCTGTACGGTGGAAAATGCTTTGTGGATG
GTGCCGCCACAATATGCGGTTTGGATACCGGGCGGGGTGGAACATAGCAATCAAGTAACA
GCTAATGCTGAACTCTGTTTTCTGTTTATCGAACCCAGCGCAGTGACAATGCCGACAACA
TGTTGCACATTGAAAATATCGCCCTTATGCCGGGAATTAATTTTAACCCTGGCAAACAGG
ACGACGACTCAGCGTGCTGAGCCAATGACCCGCAGATTAATTCAGGTCCTGTTTGATGAA
CTCCCTCAGCAGCCACAACAACAGCTGCACCTGCCCGTTTCTTCTCATCCTAAAATCCGC
ACGATGGTGGAGATGATGGCGAAAGGGCCTGTCGAGTGGGGGGCATTGGGGCAATGGGCT
GGCTTTTTTGCGATGAGTGAACGCAATCTTGCCCGACTGATAGTAAAAGAGACGGGGTTG
AGTTTTCGCCAGTGGCGTCAGCAGTTACAGCTGATTATGGCGCTTCAGGGATTAGTGAAA
GGCGATACTGTACAGAAAGTTGCTCATACGCTGGGGTATGATTCAACAACGGCCTTTATT
ACTATGTTTAAGAAAGGCCTGGGGCAAACGCCAGGCCGATATATTGCGAGATTAACTACT
GTTTCCCCACAATCAGCGAAACCAGACCCGCGGCAATAA
>IAL7250_Cromossomo_contig_1_polypolish.fasta_00326 group_1512
ATGTTTGATGTCACTTTGCTGATCCTGCTCGGGTTAGCTGCGCTGGGCTTTATCAGTCAT
AACACCACTGTCGCCGTTTCAATTCTGGTGTTAATCATTGTCCGCGTCACACCGTTAAGC
ACCTTTTTTCCGTGGATTGAAAAACAGGGGCTAAGTATCGGGATAATCATTCTGACGATT
GGCGTTATGGCCCCCATCGCCAGCGGGACGCTACCGCCCTCAACCTTGATTCACTCGTTT
CTGAACTGGAAATCACTGGTGGCGATTGCAGTAGGCGTGATTGTCTCCTGGCTGGGTGGG
CGCGGCGTGACGTTAATGGGCAGCCAGCCGCAACTGGTCGCCGGGCTGCTGGTAGGCACT
GTTTTAGGCGTAGCGCTGTTTCGCGGCGTACCGGTTGGGCCGCTTATTGCCGCGGGTCTG
GTTTCGCTGATTGTGGGGAAACAGTAG
>IAL7250_Cromossomo_contig_1_polypolish.fasta_00327 yeaK
ATGACTGAAATGGCTAAAGGAAGCGTGACGCATCAGCGGTTAATCGCTTTATTATCACAA
GAAGGTGCTGACTTCCGCGTCGTTACCCATGAAGCGGTAGGTAAATGTGAAGCGGTGTCA
GAAATTCGTGGCACCGCTCTAGGCCAGGGTGCTAAGGCACTGGTATGTAAAGTCAAAGGC
AATGGCGTAAATCAACATGTTCTGGCGATCCTCGCAGCCGATCAACAGGCCGATCTGAGC
CAACTCGCCAGCCATATAGGCGGATTACGCGCTTCGTTGGCCAGCCCGGCGGAAGTCGAT
GAACTCACAGGCTGTGTCTTCGGCGCGATCCCCCCTTTCAGCTTCCATCCAAAACTCAAA
CTGGTTGCCGACCCTCTACTCTTCGAACGATTTGATGAAATCGCCTTCAATGCAGGCATG
CTGGATAAATCCGTTATTTTGAAAACCGCGGATTATTTGCGCATTGCGCAACCAGAACTG
GTCAATTTCCGCCGCACTGCGTAA
>IAL7250_Cromossomo_contig_1_polypolish.fasta_00328 dgcJ
ATGAAATTGCACCATAGAATGCTCCGGCATTTTATCGCCGCAAGTGTCATTGTGCTGACA
TCTTCCTTCCTTATTTTTGAACTTGTCGCCAGCGACAGAGCAATGAGTGCCTATCTGCGC
TATATCGTGCAGAAAGCAGACTCCTCCTTTCTTTATGATAAGTATCAGAATCAGAGTATT
GCCGCGCATGTGATGCGCGCTCTCGCTGCTGAGCAGTCGGAAGTGTCGCCAGAACAGCGG
CGCGCCATCTGCGAGGCTTTTGAGTCTGCCAATAACACCCATGGCTTAAACCTGACTGCC
CATAAATACCCGGGCTTACGCGGCACACTACAAACCGCATCCACTGACTGCGACACAATT
GTGGAAGCTGCAGCACTATTACCCGCTTTTGATCAGGCAGTGGAAGGCAACCGCCACCAG
GATGATTACGGTTCAGGTCTTGGGATGGCCGAAGAGAAATTTCACTATTATCTCGATCTC
AATGACCGCTATGTCTATTTTTATGAGCCGGTTAATGTTGAATACTTTGCGATGAATAAC
TGGTCCTTCCTGCAGTCAGGAAGTATTGGCATCGATCGCAAAGATATTGAAAAGGTATTT
ACCGGGCGTACCGTATTGTCGAGCATTTACCAGGATCAGCGTACTAAACAGAACGTGATG
AGTTTGCTGACGCCGGTATATGTCGCAGGGCAGCTAAAAGGGATTGTGCTGCTGGATATT
AACAAAAACAATCTGCGGAATATCTTTTATACTCATGACCGCCCTCTCCTCTGGCGTTTT
CTCAATGTCACGCTAACCGATACCGATTCGGGGCGCGACATTATCATCAACCAGAGCGAA
GATAATCTGTTCCAGTATGTCAGTTACGTCCATGACTTACCGGGCGGCATTCGTGTCTCG
TTATCCATTGATATTCTTTACTTTATCACGTCTTCGTGGAAAAGCGTTCTGTTCTGGATT
TTGACGGCGTTAATTTTGCTGAATATGGTGCGGATGCACTTCCGTTTATACCAAAATGTG
TCGCGAGAAAATATTAGTGATGCGATGACTGGACTGTATAATCGCAAAATTTTAACCCCT
GAACTGGAGCAGCGGTTGCAGAAACTGGTGCAATCCGGTTCTTCGGTGATGTTTATTGCT
ATTGACATGGACAAGTTAAAGCAAATAAATGACACCCTCGGTCATCAGGAGGGGGATTTA
GCGATTACGTTATTAGCTCAGGCGATTAAACAGTCGATTCGTAAAAGTGATTATGCCATC
CGACTCGGTGGCGATGAATTCTGCATCATTCTTGTCGATTCGACGCCGCAAATTGCAGCA
CAACTGCCTGAACGTATCGAAAAACGTCTGCAACATATCGCGCCGCAGAAAGAGATCGGC
TTCTCTTCCGGTATTTACGCGATGAAAGAAAACGATACGTTACATGATGCGTATAAAGCT
TCCGATGAGCGTTTATATGTCAATAAGCAGAACAAAAACAGCCGTTCATGA
>IAL7250_Cromossomo_contig_1_polypolish.fasta_00329 cdgI_2
ATGATTCAGTCAACACGTATTTCCATGGGGTTATTCTTTAAATATTTTTTATCGTTAACG
AAAATTGATCCTGGTCAAAACTATATATCTCTGCCATCAATAAAATCCAGCACTCACATT
GCTCTCCTTTTTATGGTTTCTATGGGTACACAAAAATTAAAAGCTCAAAGCTTTTTTATT
TTCAGTTTATTGCTGACGTTAATTTTATTTTGCATTACTACCTTATATAACGAAAACACA
AATGTAAAACTCATCCCACAGATGAATTACCTGATGGTTGTTGTGGCTTTGTTTTTCCTT
AACGCCGTCATTTTTCTTTTCATGTTAATGAAATATTTCACTAACAAACAAATTTTACCA
ACACTCATTTTAAGCCTTGCATTTTTAAGTGGCCTTATCTATTTAGTTGAAACCATTGTA
ATTATCCATAAACCAATTAACGGCAGTACACTGATCCAGACAAAGTCGAATGATGTTTCT
ATTTTCTATATTTTCCGCCAACTCAGTTTTATTTGTTTAACCTCGCTGGCGCTCTTTTGT
TATGGAAAAGACAACATCCTTGACAACAATAAGAAAAAAACGGGAATCCTGTTGCTGGCG
CTGATCCCTTTTTTAGTTTTTCCCCTTCTGGCACACAATCTGAGCAGTTATAACGCTGAC
TATTCTTTGTATGTCGTCGATTACTGTCCGGACAACCATACTGCGACCTGGGGAATCAAC
TATACAAAAATATTGGTTTGTCTGTGGGCATTTTTACTGTTCTTTATTATCATGCGCACA
CGATTAGCCAGCGAACTATGGCCGTTAATAGCATTATTATGTCTGGCATCGCTATGCTGC
AACTTACTTCTACTGACTCTGGATGAGTATAATTATACTATCTGGTATATCAGTCGCGGG
ATTGAAGTTTCCAGTAAACTGTTTGTTGTGTCTTTTCTGATTTATAACATTTTTCAGGAG
CTGCAACTCTCCAGCAAACTGGCAGTTCATGATGTGCTGACCAATATTTATAATCGGCGC
TACTTTTTCAACAGCGTAGAGTCATTATTGTCGCGACCTGTTGTTAAGGACTTCTGTGTC
ATGCTGGTTGATATTAATCAGTTCAAACGCATCAATGCCCAATGGGGACATCGTGTGGGT
GATAAAGTGCTGGTTTCAATTGTCGATATTATCCAGCAAAGCATCCGCCCCGATGATATT
TTAGCGCGACTGGAGGGTGAGGTGTTTGGCTTGCTATTTACCGAACTCAATAGTGCCCAG
GCAAAAATCATTGCGGAACGTATGCGTAAAAATGTCGAACTCCTGACCGGCTTTAGTAAC
AGATATGATGTTCCTGAACAAATGACCATCAGTATTGGCACGGTTTTTTCAACGGGTGAC
ACGCGTAATATCTCGCTTGTCATGACGGAAGCAGATAAAGCCTTACGCGAAGCGAAAAGC
GAGGGGGGCAACAAAGTGATTATTCATCATATTTAA
>IAL7250_Cromossomo_contig_1_polypolish.fasta_00330 yeaH
ATGACCTGGTTTATTGACCGGCGTCTGAACGGCAAAAACAAAAGCATGGTGAATCGCCAG
CGTTTTTTACGCCGTTATAAAGCGCAAATTAAACAGTCGATCTCCGAGGCCATTAATAAG
CGTTCGGTGACTGACGTCGACAGCGGCGAATCCGTATCCATTCCCACGGAAGATATTAGC
GAACCGATGTTTCATCAGGGGCGTGGCGGTCTGCGCCACCGCGTGCATCCGGGCAATGAC
CATTTCGTCCAGAACGACCGAATTGAACGTCCCCAGGGTGGCGGCGGAGGTTCCGGCAGT
GGTCAGGGCCAGGCCAGCCAGGATGGTGAAGGTCAGGATGAATTTGTCTTTCAGATTTCG
AAAGATGAGTATCTTGATCTGCTCTTTGAAGATTTGGCCTTACCGAATCTGAAACAAAAC
CAACAACGCCAGCTGACCGAATATAAAACGCATCGGGCGGGTTATACCGCTAACGGCGTT
CCGGCCAATATCAGCGTTGTGCGTTCATTGCAGAACTCACTGGCGCGACGCACAGCCATG
ACGGCAGGCAAGCGGCGGGAACTTCATGCACTGGAAGAGAATTTGGCCATCATCAGCAAC
AGTGAACCTGCGCAACTGCTGGAAGAGGAACGTCTGCGCAAAGAAATTGCAGAATTACGT
GCCAAAATTGAACGCGTCCCTTTTATTGACACCTTCGATTTACGTTACAAGAACTACGAG
AAGCGGCCCGATCCCTCCAGCCAGGCAGTGATGTTTTGCCTGATGGACGTTTCCGGTTCA
ATGGATCAATCCACTAAAGATATGGCTAAGCGTTTTTATATTCTGCTGTATCTGTTCCTC
AGCAGAACGTATAAGAACGTGGAAGTCGTATACATCCGCCATCATACCCAGGCGAAAGAA
GTCGATGAACATGAGTTTTTCTACTCGCAGGAAACAGGCGGCACCATTGTTTCCAGCGCC
CTGAAACTGATGGATGAGGTAGTGAAAGAGCGTTATAACCCGGCACAGTGGAATATTTAC
GCTGCACAAGCATCGGACGGCGATAACTGGGCCGATGACTCTCCGCTTTGCCATGAAATC
CTGGCGAAAAAATTATTACCTGTTGTTCGTTATTACAGCTATATCGAAATTACCCGTCGT
GCACATCAGACATTGTGGCGAGAATATGAGCATCTGCAATCTACTTTCGACAACTTTGCG
ATGCAGCACATCCGCGACCAGGATGATATTTATCCGGTGTTCCGTGAACTGTTTCATAAA
CAAAATGCAACAGCTAAAGGCTAA
>IAL7250_Cromossomo_contig_1_polypolish.fasta_00331 yeaG
ATGAATATATTCGATCACTATCGCCAGCGATATGAAGCTGCCAAGGACGAAGAGTTCACA
CTGCAGGAGTTTCTTACCACTTGTCGGCAAGATCGCAGTGCTTATGCCAACGCGGCTGAG
CGGCTATTGATGGCTATCGGTGAGCCTGTCATGGTCGATACAGCCCAGGAACCCAGACTT
TCTCGACTCTTTTCTAACCGGGTCATTGCACGTTATCCGGCGTTTGAAGAGTTTTACGGC
ATGGAAGACGCGATTGAACAGATTGTCTCTTATCTGAAACACGCGGCTCAGGGGCTGGAA
GAGAAGAAACAAATCCTGTATCTGCTGGGGCCTGTGGGTGGGGGTAAATCATCGCTTGCT
GAGCGACTGAAATCATTAATGCAGCTCGTACCGATTTATGTATTGAGCGCGAACGGTGAG
CGTAGCCCGGTCAACGATCATCCGTTCTGTCTTTTCAATCCGCAGGAAGATGCGCAGATT
CTGGAAAAAGAGTATGGCATTCCTCGCCGTTATCTCGGCACCATCATGTCGCCGTGGGCG
GCAAAACGCCTGCATGAATTTGGTGGCGATATCACTAAGTTCCGGGTAGTGAAGGTCTGG
CCGTCAATTCTGCAACAAATTGCTATCGCCAAAACGGAACCCGGCGATGAGAACAACCAG
GACATCTCCGCGCTGGTTGGGAAAGTCGATATTCGTAAACTCGAACACTACGCGCAGAAT
GACCCGGACGCCTACGGCTATTCCGGTGCGCTGTGCCGCGCCAATCAGGGGATCATGGAA
TTCGTTGAGATGTTTAAAGCACCGATTAAAGTGCTGCATCCCTTGTTAACCGCCACTCAG
GAAGGTAACTACAACGGGACGGAAGGTATCTCCGCCCTGCCGTTCAACGGGATTATTCTC
GCACACTCGAACGAGTCCGAATGGGTCACTTTCCGTAATAACAAAAACAACGAAGCCTTC
CTCGATCGTGTTTACATCGTGAAGGTGCCGTATTGCTTGCGCATTTCCGAAGAGATCAAA
ATCTACGAGAAATTGCTTAATCACAGTGAATTGACTCACGCCCCATGCGCCCCTGGCACG
CTCGAAACACTGTCACGTTTTTCCATTCTTTCGCGCCTGAAAGAGCCAGAAAACTCCAGC
ATTTATTCAAAGATGCGGGTTTATGATGGCGAAAGTCTGAAAGACACCGATCCCAAAGCC
AAGTCGTATCAGGAATATCGTGACTACGCCGGTGTCGATGAAGGGATGAACGGTCTGTCG
ACGCGTTTTGCGTTTAAGATCCTCTCCCGCGTGTTCAACTTCGATCATGTAGAAGTGGCA
GCAAACCCGGTCCATCTGTTCTACGTCCTGGAACAGCAGATTGAGCGCGAGCAGTTCCCA
CAAGAGCAGGCAGAACGCTATCTGGAGTTCCTGAAAGGTTATCTGATCCCGAAATATGCC
GAGTTTATCGGCAAAGAGATCCAGACGGCCTACCTTGAATCCTATTCCGAATATGGGCAA
AACATTTTCGACCGTTATGTTACCTACGCGGATTTCTGGATTCAGGATCAGGAGTATCGC
GATCCGGATACCGGGCAGCTGTTTGACCGCGAGTCTCTTAACGCCGAGCTGGAGAAAATC
GAGAAACCGGCGGGGATCAGTAATCCAAAAGATTTCCGCAACGAGATTGTTAACTTCGTA
CTGCGCGCCAGAGCGAATAACAGCGGACGCAATCCGAACTGGACCAGCTATGAAAAACTG
CGCACGGTCATCGAGAAGAAAATGTTCTCCAATACCGAGGAGCTGTTGCCGGTTATCTCG
TTTAACGCCAAAACGTCAACCGACGAGCAGAAGAAACACGACGACTTTGTCGACCGTATG
ATGGAAAAAGGCTACACCCGTAAACAGGTGCGTTTACTGTGCGAATGGTATTTGCGCGTA
CGTAAATCGTCTTAA
>IAL7250_Cromossomo_contig_1_polypolish.fasta_00332 mipA
GTGACCAAACTCAAACTTCTGGCACTTGGAGTGCTTATCGCAACGTCTGCAGGCGTAGCG
CACGCTGAAGGTAAATTTTCCCTGGGCGCAGGCGTAGGTGTCGTTGAACACCCATATAAA
GATTACGATACCGATGTTTACCCAGTACCGGTAATCAACTATGAAGGCGATAACTTCTGG
TTCCGTGGCTTAGGTGGTGGTTACTACCTGTGGAATGACGCAACGGATAAACTTTCAATT
ACCGCTTACTGGTCGCCGCTTTACTTCAAAGCGAAAGACAGTGGCGATCACCAAATGCGT
CACCTGGATGACCGTAAGAGCACCATGATGGCTGGTCTGTCTTATGCTCACTTTACCCAG
TACGGTTACCTGCGTACCACCCTGGCTGGCGATACCCTGGATAACAGCAACGGCATCGTC
TGGGATATGGCCTGGTTGTATCGTTACACCAACGGTGGCCTGACCGTGACTCCGGGTATT
GGTGTGCAGTGGAACAGCGAAAACCAGAACGAATACTATTATGGCGTATCGCGCAAAGAG
TCCGCTCGCAGCGGTCTGCGTGGCTATAACCCGAACGACAGCTGGAGCCCTTACCTGGAG
CTGAGCGCCAGCTACAACTTCCTCGGCGACTGGAGTGTTTACGGTACCGCACGCTACACC
CGTCTGTCTGATGAAGTTACTGACAGCCCGATGGTGGATAAATCCTGGACTGGCCTGATT
TCTACCGGGATCACCTACAAATTCTGA
>IAL7250_Cromossomo_contig_1_polypolish.fasta_00333 yeaE
ATGCAACAAAAAATGATTCAATTTAGTGGCGATGTCTCACTGCCAGCCGTAGGGCAGGGA
ACATGGTATATGGGCGAAGATGCCAGTCAGCGCAAAACAGAAGTTGCTGCACTACGCGCG
GGCATTGAACTCGGTTTAACCCTCATTGATACCGCCGAAATGTATGCCGATGGCGGTGCC
GAAAAGGTGGTTGGGGAAGCATTAACCGGTCTGCGAGAGAAGGTCTTTCTCGTCTCTAAA
GTCTATCCGTGGAATGCTGGCGGGCAAAAAGCGATAAATGCATGCGAAGCCAGTTTACGC
CGTCTCAATACTGATTATCTCGATCTTTACTTATTACACTGGTCTGGCAGTTTCGCTTTT
GAAGAGACTGTCGCAGCGATGGAAAAATTGATCGCCCAGGGAAAAATCCGCCGCTGGGGC
GTTTCTAACCTTGATTATGCTGATATGCAGGAACTCTGGCAGCTGCCGGGGGGAAATCAG
TGTGCCACTAATCAGGTGCTTTACCATCTCGGTTCACGAGGAATTGAGTACGATCTACTC
CCCTGGTGCCAGCAACAGCAGATGCCGGTGATGGCTTACAGTCCGTTAGCCCAGGCCGGG
CGGTTGCGCAATGGACTGTTAAAAAACGCGGTAGTCAACGAAATTGCACATGCTCACAAT
ATCAGCGCGGCACAAGTATTGTTGGCGTGGGTGATCAGTCATCAGGGGGTGATGGCGATT
CCAAAAGCGGCCACGATTGCCCATGTCCAACAAAATGCGGCTGTGCTTGAGGTCGAACTT
TCTTCAGCGGAATTAGCTATGCTGGATAAGGCATATCCGGCACCAAAAGGAAAAACTGCG
CTGGATATGGTGTGA
>IAL7250_Cromossomo_contig_1_polypolish.fasta_00334 yeaD
ATGATTAAGAAAATTTTTGCCCTTCCGGTCATCGAACAAATCTCCCCTGTCCTCTCCCGT
CGTAAACTGGATGAACTGGACCTCATTGTGGTCGATCATCCCCTGGTAAAAGCCTCTTTT
GCATTACAGGGCGCACACCTTCTCTCGTGGAAACCTGCGGGTGAAGAAGAAGTTCTGTGG
TTGAGCAACAACACACCGTTCAAAAATGGCGTCGCTATTCGCGGTGGCGTACCGGTTTGC
TGGCCGTGGTTTGGTCCGGCGGCACAACAAGGTCTGCCTGCGCACGGTTTTGCCCGCAAC
CTGCCGTGGACGCTGAAATCACATCATGAAGATGCTGATGGCGTAGCGCTGACTTTTGAA
TTGACGCAAAGCGAAGAGACGAAAAAATTCTGGCCGCACGACTTTACGCTGTTAGCGCAT
TTCCGCGTGGGTAAAACTTGTGAAATCGATCTTGAATCACATGGCGAATTTGAAACCACC
TCTGCCCTGCATACCTACTTTAACGTGGGTGATATCGCTAAGGTAAGCGTCAGTGGGCTG
GGCGATCGCTTCATTGATAAAGTGAATGACGCGAAAGAAAATGTACTGACCGATGGTATT
CAGACCTTCCCTGACCGTACCGATCGCGTGTATCTGAATCCACAAGATTGCAGCGTGATT
AATGATGAAGCGCTGAATCGTATTATCGCCGTAGGCCACCAGCATCATCTGAACGTTGTC
GGCTGGAACCCGGGACCGGCGCTTTCAATTAGCATGGGCGATATGCCGGATGATGGCTAC
AAAACATTTGTTTGTGTAGAAACGGCTTACGCTTCAGAAACGCAAAAAGTGACCAAAGAG
AAACCTGCACATCTGGCGCAATCCATTCGCGTTGCGAAACGTTAA
>IAL7250_Cromossomo_contig_1_polypolish.fasta_00335 gapA
ATGACTATCAAAGTAGGTATCAACGGTTTTGGCCGTATCGGTCGCATTGTTTTCCGTGCT
GCTCAGAAACGTTCTGACATCGAGATCGTTGCAATCAACGACCTGTTAGACGCTGATTAC
ATGGCATACATGCTGAAATATGACTCCACTCACGGCCGTTTCGACGGTACCGTTGAAGTG
AAAGACGGTCATCTGATCGTTAACGGTAAAAAAATCCGTGTTACCGCTGAACGTGATCCG
GCTAACCTGAAATGGGACGAAGTTGGTGTTGACGTTGTCGCTGAAGCAACTGGTCTGTTC
CTGACTGACGAAACTGCTCGTAAACACATCACCGCTGGTGCGAAGAAAGTGGTTATGACT
GGTCCGTCTAAAGACAACACTCCGATGTTCGTTAAAGGCGCTAACTTCGACAAATATGCT
GGCCAGGACATCGTTTCCAACGCTTCCTGCACCACCAACTGCCTGGCTCCGCTGGCTAAA
GTTATCAACGATAACTTCGGCATCATCGAAGGTCTGATGACCACCGTTCACGCTACTACC
GCTACTCAGAAAACCGTTGATGGCCCGTCTCACAAAGACTGGCGCGGCGGCCGCGGCGCT
TCCCAGAACATCATCCCGTCCTCTACCGGTGCTGCTAAAGCTGTAGGTAAAGTACTGCCA
GAACTGAATGGCAAACTGACTGGTATGGCGTTCCGCGTTCCGACCCCGAACGTATCTGTA
GTTGACCTGACCGTTCGTCTGGAAAAAGCTGCAACTTACGAGCAGATCAAAGCTGCCGTT
AAAGCTGCTGCTGAAGGCGAAATGAAAGGCGTTCTGGGCTACACCGAAGATGACGTAGTA
TCTACCGATTTCAACGGCGAAGTTTGCACTTCCGTGTTCGATGCTAAAGCTGGTATCGCT
CTGAACGACAACTTCGTGAAACTGGTATCCTGGTACGACAACGAAACCGGTTACTCCAAC
AAAGTTCTGGACCTGATCGCTCACATCTCCAAATAA
>IAL7250_Cromossomo_contig_1_polypolish.fasta_00336 msrB
ATGGCTAATAAACCTTCGGCAGAAGAACTGAAAAAAAATTTGTCCGAGATGCAGTTTTAC
GTGACGCAGAATCATGGGACAGAGCCGCCATTTACGGGTCGTTTACTGCATAACAAGCGT
GACGGCGTATATCACTGTTTGATCTGCGATGCCCCGCTGTTTCATTCCCAAACCAAGTAT
GATTCCGGCTGTGGCTGGCCCAGTTTCTACGAACCGGTAAGTGAAGAATCCATTCGTTAT
ATCAAAGACTTGTCACATGGAATGCAGCGCATAGAAATTCGTTGCGGTAACTGTGATGCC
CATCTGGGGCATGTCTTCCCCGACGGGCCGCAGCCAACGGGCGAACGTTATTGTGTTAAC
TCTGCCTCTTTACGCTTTACCGATGGCGAAAACGGCGAAGAAATCAACGGTTGA
>IAL7250_Cromossomo_contig_1_polypolish.fasta_00337 yeaC
ATGAATCTTGATGACATTATCAACAGCATGATGCCTGAGGTATACCAGCGTTTGTCGACC
GCCGTTGAACTGGGGAAATGGCCTGATGGCGTTGCGTTGACCGAGGAACAAAAAGAGAAC
TGCCTGCAACTGGTGATGCTGTGGCAAGCCCGCCATAATATCGAAGCACAGCATATGACA
ATTGACACAAATGGTCAGATGGTCATGAAGAGCAAACAGCAGTTAAAAGAAGATTTTGGT
ATCTCAGCAAAGCCTATTGCCATGTTTAAGTAA
>IAL7250_Cromossomo_contig_1_polypolish.fasta_00338 ydjL
ATGAAAGCACTGGCTCGGTTTGGCAAGGCCTTTGGCGGCTACAAGATGATTGATGTCCCA
CAACCCATGTGTGGCCCGGAAGATGTAGTGATTGAAATTAAAGCCGCGGCAATCTGCGGC
GCAGACATGAAGCACTACAATGTCGATAGCGGTTCTGATGAGTTTAACTCTATCCGCGGC
CATGAGTTCGCAGGTTGTATTGCGCAGGTTGGTGAAAAAGTCAAAGACTGGAAAGTGGGG
CAACGCGTCGTATCGGATAACAGCGGTCACGTTTGCGGTGTTTGTCCGGCCTGTGAACAA
GGTGATTTTCTGTGTTGTACAGAAAAAGTAAACCTTGGTCTGGATAATAATACCTGGGGC
GGTGGTTTTTCCAAATATTGTCTGGTTCCTGGTGAAATTCTCAAAATTCATCGTCATGCG
TTGTGGGAAATCCCTGATGGTGTTGATTATGAGGACGCAGCCGTACTTGACCCTATCTGT
AATGCCTACAAATCCATCGCGCAGCAATCGAAATTCCTTCCTGGTCAGGATGTGGTCGTC
ATCGGCACTGGCCCACTCGGGCTGTTCTCCGTACAAATGGCGCGAATTATGGGGGCGGTA
AATATCGTCGTCGTTGGTCTGCAAGAAGATGTGGCGGTCCGCTTCCCGGTTGCAAAAGAA
CTGGGTGCGACGGCAGTAGTAAATGGTTCTACCGAAGATGTGGTGGCGCGCTGCCAGCAA
ATTTGTGGCAAAGACAATCTGGGACTGGTGATTGAATGCTCCGGTGCCAATATCGCACTG
AAACAAGCCATCGAAATGCTCCGCCCGAACGGGGAAGTGGTACGCGTTGGAATGGGCTTC
AAACCTCTTGATTTCTCGATTAATGACATTACCGCCTGGAACAAAAGCATCATTGGGCAT
ATGGCCTATGACTCCACCTCATGGCGTAACGCTATCAGGCTATTAGCCAGCGGCGCTATC
AAAGTCAAACCGATGATCACGCATCGTATCGGCCTGTCGCAATGGCGCGAAGGGTTTGAT
GCGATGGTCGATAAAACCGCAATCAAAGTGATCATGACTTACGACTTTGATGAATAA
>IAL7250_Cromossomo_contig_1_polypolish.fasta_00339 ydjK
ATGGAACAGATAACAAAACCGCATTGTGGTGCACGGCTGGATCGCTTACCGGATTGCCGC
TGGCATTCATCAATGTTTGCCATCGTCGCGTTTGGCTTGCTTGTCTGCTGGAGTAATGCC
GTTGGTGGCTTGATCCTCGCGCAGCTGAAAGCGTTGGGCTGGACAGATAATTCCACCACA
GCCACATTCTCAGCAATCACGACCGCCGGAATGTTTCTCGGTGCGCTGGTGGGCGGCATC
ATTGGCGACAAAACCGGTCGCAGAAATGCGTTCATCCTCTATGAGGCCATTCATATTGCC
TCGATGGTTGTCGGTGCTTTCTCACCGAATATGGATTTCCTTATTGCCTGCCGTTTTGTG
ATGGGAGTTGGGCTGGGAGCTTTACTGGTTACGCTGTTTGCTGGTTTCACCGAATATATG
CCCGGTAGAAATCGTGGAACGTGGTCAAGTCGGGTTTCCTTTATTGGCAACTGGTCATAT
CCGCTCTGTTCATTGATAGCGATGGGACTCACGCCGCTGATTAGTGCAGAGTGGAACTGG
CGGGTACAACTGCTTATCCCTGCAATATTGTCGCTTATCGCTACGGCGCTGGCCTGGCGC
TACTTTCCTGAATCCCCGCGCTGGCTGGAATCGCGCGGACGGTATCAGGAAGCCGAGAAA
GTCATGCGGAGTATAGAAGAAGGCGTCATACGCCAGACGGGTAAACCTTTGCCGCCTGTG
GTTATTGCTGATGACGGTAAAGCGCCACAAGCGGTGCCGTATTCAGCCTTACTGACAGGA
GTATTACTGAAACGCGTGATATTAGGCTCTTGTGTGCTGATTGCCATGAACGTTGTGCAG
TACACACTAATTAACTGGTTGCCAACAATATTCATGACCCAGGGGATTAATTTAAAAGAC
TCGATTGTTTTAAATACCATGAGTATGTTTGGCGCGCCATTTGGTATTTTTATTGCCATG
CTGGTGATGGATAAAATTCCGCGTAAAACAATGGGTGTGGGGCTATTAATCCTGATTGCG
GTGCTCGGATATATCTATTCACTGCAAACCAGTATGTTGCTCATAACGTTGATTGGTTTC
TTCCTGATTACTTTCGTCTATATGTACGTTTGCTATGCCTCGGCAGTGTATGTCCCTGAA
ATCTGGCCGACAGAGGCCAAACTCCGTGGCTCCGGTCTGGCGAATGCGGTAGGGCGAATC
AGTGGTATTGCCGCACCTTATGCCGTTGCAGTGCTGCTCAGTAGTTATGGCGTTACGGGA
GTCTTTATTCTTCTGGGGGCGGTTTCAATTATTGTCGCAATTGCTATCGCCACCATTGGA
ATCGAAACCAAAGGTGTCTCCGTTGAAAGTTTAAGTATTGATGCAGTAGCCAATAAATAA
>IAL7250_Cromossomo_contig_1_polypolish.fasta_00340 ydjJ
ATGAAAAATTCAAAAGCAATATTGCAGGTGCCGGGCACAATGAAAATTATTTCAGCAGAA
ATACCAGTGCCTAAAGAAGATGAAGTTTTGATTAAAGTAGAATATGTCGGTATTTGTGGT
TCAGATGTACATGGTTTTGAATCAGGCCCGTTTATTCCGCCTAAAGACCCAAATCAAGAA
ATTGGCCTGGGTCATGAATGCGCCGGGACGGTTGTGGCTGTGGGAAGCCGCGTGCGCAAA
TTTAAACCGGGGGATCGGGTAAATATCGAACCTGGCGTTCCTTGCGGTCACTGTCGTTAC
TGTCTGGAAGGCAAATATAACATCTGCCCGGACGTTGATTTTATGGCGACACAACCCAAC
TACCGCGGCGCATTAACGCACTATCTGTGTCATCCGGAGAGCTTTACTTACAAACTGCCC
GACAATATGGACACGATGGAAGGGGCGCTGGTGGAGGCTGCCGCAGTCGGGATGCATGCC
GCGATGCTGGCAGATGTTAAACCGGGTAAGAAGATAATTATTCTGGGAGCAGGTTGTATT
GGTTTGATGACGTTGCAAGCGTGCAAATGCCTGGGAGCAACGGAAATTGCCGTCGTTGAT
GTGCTGGAAAAACGTCTGGCAATGGCGGAACAGCTTGGTGCGACAGTGGTTATTAACGGC
GCAAAAGAAGACACTATTGCACGCTGTCAGCAATTTACCGAAGACATGGGCGCAGATATT
GTTTTCGAAACAGCGGGTTCTGCGGTCACCGTTAAACAGGCACCTTATCTGGTAATGCGC
GGCGGTAAAATTATGATTGTTGGTACTGTACCCGGCGATTCGGCAATCAATTTCCTCAAA
ATCAATCGCGAAGTCACTATCCAGACGGTATTCCGCTATGCCAATCGTTATCCGGTCACG
ATTGAAGCTATTTCTTCAGGGCGATTCGATGTGAAATCGATGGTGACGCATATTTACGAT
TATCGGGATGTACAACAGGCATTTGAAGAGTCAGTTAACAACAAACGCGACATTATTAAA
GGCGTTATTAAAATTAGCGATTAA
>IAL7250_Cromossomo_contig_1_polypolish.fasta_00341 ydjI
ATGCTCGCAGATATCAGATATTGGGAAAACGATGCCACAAATAAACATTATGCAATTGCC
CATTTTAACGTATGGAATGCAGAAATGTTGATGGGCGTTATCGACGCAGCCGAAGAAGCG
AAATCCCCGGTTATTATTTCTTTTGGTACAGGTTTTGTCGGTAACACCTCATTTGAAGAT
TTCTCTCACATGATGGTATCAATGGCACAAAAAGCAACGGTGCCGGTAATAACTCATTGG
GATCATGGTCGGAGTATGGAGATTATTCATAACGCCTGGACTCATGGTATGAATTCATTA
ATGCGTGATGCTTCCGCGTTTGATTTCGAAGAAAATATTCGTTTAACCAAAGAGGCTGTC
GATTTCTTCCATCCGCTGGGTATTCCGGTAGAGGCGGAATTAGGGCATGTCGGTAATGAA
ACCGTTTATGAGGAAGCGCTGGCGGGCTATCACTATACCGATCCTGACCAGGCGGCTGAA
TTTGTTGAACGTACGGGCTGTGATTCATTGGCTGTCGCCATCGGCAACCAGCATGGGGTT
TATACGTCAGAGCCACAATTGAACTTTGAGGTCGTCAAACGCGTACGCGATGCCGTTTCT
GTTCCGCTGGTTTTGCACGGTGCATCGGGGATCAGTGATGCCGACATTAAAACTGCAATT
TCGTTGGGTATCGCGAAAATCAACATTCATACGGAGCTCTGTCAGGCCGCAATGGTTGCA
GTGAAAGAAAACCAGGATCAGCCTTTCCTGCATTTAGAACGTGAAGTACGTAAAGCTATA
AAAGAACGGGCATTGGAAAAAATTAAACTGTTCGGTTCTGATGGCAAAGCGGAATAA
>IAL7250_Cromossomo_contig_1_polypolish.fasta_00342 ydjH
ATGGATAATCTCGACGTTATTTGTATAGGTGCCGCTATTGTTGATATTCCATTGCAACCG
GTCAGTAAAAATATCTTTGATGTGGATTCTTATCCTCTTGAAAGAATCGCAATGACCACC
GGGGGTGATGCAATAAATGAAGCAACAATTATTTCTCGTCTGGGCCATCGCACAGCATTA
ATGAGTCGTATTGGTAAAGATGCCGCAGGGCAATTTATTCTCGACCATTGCCGCAAAGAG
AATATTGATATTCAAAGCCTGAAGCAGGACGTCAGCATAGATACCTCTATTAACGTTGGA
CTGGTGACGGAGGATGGCGAGCGGACGTTTGTCACAAACCGTAATGGCAGTCTGTGGAAA
TTGAATATTGACGATGTTGATTTTGCGCGGTTTTCTCAGGCGAAATTATTATCACTGGCC
AGTATTTTCAACAGTCCACTATTGGATGGTAAAGCGCTAACAGAAATTTTTACGCAAGCT
AAAGCCCGGCAGATGATTATCTGTGCCGATATGATCAAACCGCGGTTGAATGAAACGCTG
GATGATATTTGCGAAGCATTGAGTTATGTCGATTATCTGTTTCCTAATTTTGCCGAGGCA
AAATTACTCACCGGGAAAGAGACACTGGATGAAATTGCTGACTGCTTTCTTGCGTGCGGC
GTAAAAACGGTGGTGATTAAAACGGGTAAAGACGGCTGCTTTATCAAGCGTGGTGACATG
ACGATGAAGGTGCCGGCGGTCGCAGGAATAACCGCCATCGACACCATTGGCGCGGGCGAT
AACTTTGCTTCAGGTTTTATTGCGGCACTGTTAGAAGGCAAAAATCTGCGTGAATGCGCA
CGCTTTGCCAATGCAACGGCGGCTATCTCGGTTCTAAGCGTCGGTGCCACCACCGGCGTA
AAAAACAGAAAGCTGGTCGAACAATTGCTGGAAGAATACGAAGGATAA
>IAL7250_Cromossomo_contig_1_polypolish.fasta_00343 ydjG
ATGAAAAAGATACCTTTAGGCACAACGGATATTACGCTTTCGCGAATGGGGTTGGGGACA
TGGGCCATTGGCGGCGGTCCTGCATGGAATGGCGATCTCGATCGGCAAATATGTATTGAT
ACGATTCTTGAAGCCCATCGTTGTGGCATTAATCTGATTGATACTGCGCCAGGATATAAC
TTTGGCAATAGTGAAGTTATCGTCGGTCAGGCGTTAAAAAAACTGCCCCGTGAACAGGTT
GTAGTAGAAACCAAATGCGGCATTGTCTGGGAACGAAAAGGAAGTTTATTCAACAAAGTT
GGCGATCGGCAGTTGTATAAAAACCTTTCCCCGGAATCTATCCGCGAAGAGGTAGCAGCG
AGCTTGCAACGTCTGGGTATTGATTACATCGATATCTACATGACGCACTGGCAGTCGGTG
CCGCCATTTTTTACGCCGATCGCTGAAACTGTCGCAGTGCTTAATGAGTTAAAGTCTGAA
GGGAAAATTCGCGCTATAGGCGCTGCTAACGTCGATGCTGACCATATCCGCGAGTATCTG
CAATATGGTGAACTGGATATTATTCAGGCGAAATACAGTATCCTCGACCGGGCAATGGAA
AACGAACTGCTGCCACTATGTCGTGATAATGGCATTGTGGTTCAGGTTTATTCCCCGCTA
GAGCAGGGATTGTTGACCGGCACCATCACTCGTGATTACGTTCCGGGCGGCGCTCGGGCA
AATAAAGTCTGGTTCCAGCGTGAAAACATGCTGAAAGTGATTGATATGCTTGAACAGTGG
CAGCCACTTTGTGCTCGTTATCAGTGCACAATTCCCACTCTGGCACTGGCGTGGATATTA
AAACAGAGTGATTTAATCTCCATTCTTAGTGGGGCTACTGCACCGGAACAGGTACGCGAA
AATGTCGCGGCACTGAATATCAACTTATCGGATGCAGACGCAACATTGATGAGGGAAATG
GCAGAGGCCCTGGAGCGTTAA
>IAL7250_Cromossomo_contig_1_polypolish.fasta_00344 ydjF
GTGGCGGCAAAAGACAGGATTCAGGCAATTAAGCAAATGGTTGCCAACGATAAAAAGGTG
ACAGTCTCAAATTTGAGTGGGATTTTTCAGGTAACCGAAGAAACCATTCGCCGCGATCTT
GAGAAGCTGGAAGATGAAGGCTTTTTGACCAGAACCTATGGTGGTGCTGTTTTAAATACA
GCGATGTTGACGGAGAATATCCATTTTTATAAGCGCGCTTCATCGTTTTATGAAGAGAAG
CAGCTTATTGCACGCAAGGCACTACCCTTTATCGACAATAAAACCACCATGGCAGCCGAT
TCCAGTAGTACCGTAATGGAATTGCTCAAATTGTTACAGGACCGTAGTGGCCTGACGTTG
CTAACCAACTCGGCGGAAGCGATTCATGTTCTGGCTCAGTCAGAAATTAAAGTCGTTTCA
ACGGGTGGGGAACTAAACAAAAATACACTTTCACTGCAAGGAAGAATTACTAAAGAGATC
ATCAGGCGCTATCATGTCGATATCATGGTAATGAGTTGTAAAGGTCTTGATATTAACAGC
GGCGCGCTGGACTCTAATGAAGCGGAAGCTGAAATCAAAAAGACAATGATCCGTCAGGCG
ACAGAAGTTGCGTTATTGGTTGATCACTCTAAGTTTGATCGCAAAGCTTTTGTCCAGTTA
GCTGATTTTAGTCATATTAATTACATAATAACTGATAAATCACCGGGTGCAGAGTGGATA
GCATTTTGCAAAGACAATAATATCCAGCTGGTGTGGTAA
>IAL7250_Cromossomo_contig_1_polypolish.fasta_00345 ydjE
ATGGAACAATATGATCAAATTGGCGCAAGACTGGACCGCTTGCCTTTGGCCCGGTTTCAT
TATCGTATATTTGGTATTATAAGCTTTAGTCTGTTATTAACAGGGTTTTTGAGTTACTCC
GGTAATGTCGTCTTAGCAAAGCTGGTAAGCAATGGATGGTCAAATAATTTCCTCAATGCC
GCCTTTACCTCGGCATTAATGTTTGGTTATTTCATCGGCTCACTTACTGGTGGGTTTATT
GGTGACTACTTTGGGCGGCGCAGGGCGTTTCGCATAAATCTTCTCATCGTCGGTATTGCT
GCAACAGGGGCCGCTTTTGTCCCTGATATGTACTGGCTCATCTTCTTTCGCTTCCTGATG
GGAACAGGAATGGGGGCGCTGATTATGGTTGGCTATGCCTCATTTACGGAGTTTATCCCC
GCGACGGTGCGTGGAAAATGGTCCGCGCGGCTCTCATTTGTTGGTAACTGGTCGCCCATG
CTGTCTGCGGCGATAGGCGTGGTGGTTATCGCTTTTTTTAGTTGGCGAATAATGTTTCTG
CTGGGTGGTATTGGCATACTGTTAGCCTGGTTTCTCTCAGGTAAATACTTTATCGAGTCG
CCACGATGGCTGGCAGGGAAAGGGCAAATCGCAGGTGCAGAATGCCAACTTCGTGAAGTA
GAGCAGCAAATTGAAAGAGAGAAGAGTATTCGTTTACCCCCGCTTACTTCGTATCAGAGC
AACAGCAAGGTTAAAGTAATCAAGGGTACTTTCTGGCTCCTGTTTAAAGGTGAAATGTTA
CGACGTACATTAGTCGCGATTACTGTTTTAATTGCAATGAACATTTCGCTTTATACCATC
ACCGTATGGATACCGACCATATTTGTTAACTCCGGCATTGATGTCGATAAATCAATATTA
ATGACCGCTGTTATTATGATTGGCGCTCCGGTAGGAATATTTATTGCGGCATTAATTATT
GATCATTTTCCTCGTCGGTTATTTGGCTCCACCTTACTTATTATTATTGCCGTGTTAGGC
TATATCTATTCAATTCAGACTACAGAGTGGGCGATTTTAATCTATGGACTGGTGATGATC
TTCTTTTTATACATGTATGTTTGCTTCGCGTCGGCGGTTTATATCCCGGAGCTTTGGCCA
ACGCATTTACGCCTGCGCGGTTCGGGTTTCGTTAATGCCGTCGGACGGATCGTCGCAGTC
TTCACGCCCTATGGCGTTGCGGCATTATTAACACATTATGGGTCGATCACGGTGTTTATG
GTACTTGGTGTCATGTTATTGCTCTGTGCGCTGGTTCTCTCCATTTTTGGCATCGAAACG
CGGAAGGTGTCGTTGGAAGAGATTTCTGAGGTGAATTAA
>IAL7250_Cromossomo_contig_1_polypolish.fasta_00346 pncA
ATGCCCCCTCGCGCCCTGTTACTGGTCGATTTACAAAATGATTTCTGTGCTGGTGGCGCG
CTCGCCGTGCCGGAAGGTGACAGTACGGTGGATGTCGCTAACCGCCTGATTGACTGGTGC
CAGTCGCGCGGTGAAGCGGTTATCGCCAGTCAGGACTGGCACCCGGCGAATCACGGCAGT
TTTGCCAGTCAGCACGGTGTAGAGCCTTATACGCCAGGCCAACTCGACGGTTTGCCACAA
ACCTTCTGGCCAGATCACTGTGTGCAGAACAGTGAAGGCGCACAATTACATCCGTTACTG
CACCAAAAAGCGATCGCAGCGGTGTTCCATAAAGGCGAAAATCCTTTAGTTGACAGTTAC
AGTGCCTTTTTTGATAACGGCCGTCGGCAGAAAACCTCTCTCGATGACTGGTTACGCGAT
CATGAAATCGATGAATTGATCGTTATGGGCCTGGCTACTGACTATTGCGTGAAGTTTACC
GTGCTGGACGCGTTACAGTTAGGTTATAAGGTAAACGTGATTACCGATGGTTGTCGTGGC
GTGAATATCCAGCCCCAGGACAGTGCGCACGCGTTTATGGAGATGTCAGCAGCTGGGGCA
ACGCTATATACGCTGGCAGACTGGGAAGAGACACAGGGGTAA
>IAL7250_Cromossomo_contig_1_polypolish.fasta_00347 ansA
ATGCAAAAGAAATCAATTTACGTTGCCTACACGGGCGGGACCATCGGGATGCAGCGTTCC
GAGCAGGGTTATATACCGGTGTCAGGTCATCTACAACGCCAACTGGCGCTGATGCCGGAA
TTCCATCGCCCGGAGATGCCAGATTTCACCATTCATGAATATACGCCGCTGATGGATTCT
TCAGATATGACGCCGGAAGACTGGCAGCATATTGCTGAAGATATTAAAGCGCACTATGAC
GACTATGATGGTTTTGTCATTCTGCACGGCACCGACACGATGGCGTATACCGCCTCTGCG
CTGTCGTTCATGCTCGAGAATCTCGGTAAACCGGTCATTGTGACAGGGTCACAAATCCCG
CTGGCTGAGTTACGCTCTGACGGACAAATTAATCTGCTGAATGCGTTGTACGTTGCGGCG
AATTATCCGATCAACGAAGTAACGCTCTTTTTCAATAACCGATTGTATCGCGGCAACCGC
ACTACCAAAGCCCATGCCGATGGTTTTGATGCGTTTGCCTCTCCAAACCTTCCTCCGTTA
CTGGAAGCAGGTATCCATATTCGTCGTTTGAATACGCCACCCGCCCCGCACGGTGAAGGG
GAATTAATCGTTCATCCAATCACCCCACAACCAATTGGCGTAGTGACGATTTATCCAGGG
ATTTCTGCTGACGTCGTGCGCAATTTTCTGCGCCAACCGGTGAAAGCATTGATTCTGCGC
TCCTATGGCGTGGGTAATGCGCCACAAAACAAAGCCTTCCTGCAGGAATTACAAGAAGCC
AGCGATCGCGGTATTGTGGTGGTCAACCTGACACAATGTATGTCCGGTAAAGTGAACATG
GGTGGTTATGCCACCGGTAACGCCCTCGCCCATGCCGGCGTAATTGGCGGTGCAGATATG
ACTGTAGAAGCCACGCTAACCAAACTGCATTACCTGCTTAGCCAGGAACTGGATACTGAA
ACCATTCGCAAGGCCATGAGCCAAAACCTGCGCGGCGAACTGACGCCGGATGATTAA
>IAL7250_Cromossomo_contig_1_polypolish.fasta_00348 sppA
ATGCGAACCCTTTGGCGATTTATTGCCGGATTTTTTAAATGGACGTGGCGTCTGCTGAAT
TTCGTCCGTGAAATGGTACTTAACCTGTTCTTTATTTTCCTCGTACTGGTTGGTGTGGGG
ATTTGGATGCAGGTCAGTGGTGGTGATTCGAAAGAAACGGCCAGTCGTGGCGCACTGCTG
CTGGACATTTCTGGTGTGATCGTCGATAAACCCGACAGTTCTCAGCGGTTTAGTAAATTA
AGCCGCCAGCTGCTTGGTGCCAGTTCCGATCGTCTGCAGGAAAACTCACTGTTTGATATC
GTCAACACTATTCGCCAGGCGAAGGACGACCGCAATATCACCGGTATTGTGATGGATCTG
AAAAACTTCGCAGGCGGCGACCAACCGTCTATGCAGTACATCGGCAAAGCTCTGAAAGAG
TTTCGTGACAGCGGGAAACCGGTTTATGCCGTTGGCGAGAACTACAGCCAGGGGCAATAT
TATCTCGCCAGTTTCGCCAATAAAATTTGGCTGTCTCCGCAAGGCGTGGTTGATCTGCAC
GGCTTTGCCACCAACGGTCTGTACTACAAATCGTTGCTGGATAAGCTGAAAGTTTCCACC
CATGTGTTCCGCGTGGGTACGTATAAATCTGCCGTTGAACCGTTTATTCGTGATGATATG
TCACCGGCAGCCCGCGAAGCTGACAGCCGCTGGATTGGTGAGCTGTGGCAAAACTATCTG
AATACTGTTGCCGCTAACCGGCAGATCCCTGCTGAGCAGGTATTCCCTGGCGCGCAAGGG
TTGCTTGAGGGTTTAACCAAAACCGGTGGCGATACCGCGAAATATGCACTGGAAAACAAG
CTGGTCGATGCACTGGCATCGAGTGCGGAAATCGAAAAAGCACTGACCAAAGAATTCGGC
TGGAGTAAGACTGATAAAAATTATCGCGCCATCAGTTATTACGATTACGCATTGAAAACG
CCGGCAGATACCGGTGACAGCATCGGTGTCGTCTTTGCTAATGGCGCAATTATGGATGGC
GAGGAAACTCAGGGGAATGTTGGCGGTGATACCACTGCGGCACAAATCCGCGACGCTCGC
CTTGACCCGAAAGTGAAAGCGATTGTCCTGCGTGTTAATAGCCCAGGCGGCAGCGTTACC
GCGTCTGAAGTGATTCGCGCTGAACTGGCAGCAGCCCGGGCAGCGGGTAAGCCTGTGGTT
GTATCGATGGGCGGCATGGCGGCATCTGGTGGTTACTGGATTTCCACGCCAGCTAATTAC
ATTGTGGCTAACCCCAGCACCCTGACCGGTTCTATCGGTATCTTCGGCGTGATCACCACC
GTAGAAAATAGTCTGGATTCGATTGGTGTTCATACTGATGGTGTCTCAACTTCACCGCTG
GCGGATGTTTCTATCACCAGGGCACTGCCGCCGGAAGCGCAGCTGATGATGCAGTTAAGC
ATTGAGAATGGCTATAAACGCTTTATCACGCTGGTTGCTGATGCGCGTCATTCGACGCCG
GAGCAGATTGATAAAATTGCCCAGGGCCACGTCTGGACCGGTCAGGATGCAAAAGCTAAC
GGGCTGGTCGATAGTCTCGGGGATTTCGATGATGCGGTCGCCAAAGCAGCAGAGCTGGCA
AAAGTGAAACAGTGGCATCTGGAATATTACGTTGATGAACCGACCTTCTTCGACAAAGTG
ATGGACAACATGTCTGGTTCTGTCCGGGCAATGTTGCCAGATGCGTTCCAGGCCATGTTA
CCTGCACCGCTGGCCTCGGTAGCCTCTACCGTTAAAAGTGAAAGTGACAAGCTGGCCGCG
TTTAATGACCCACAAAACCGTTATGCGTTTTGCCTGACCTGCGCCAACATGCGTTAA
>IAL7250_Cromossomo_contig_1_polypolish.fasta_00349 ydjA
ATGGATGCACTCGAACTATTGATCAATCGCCGTAGCGCCTCCCGCTTGGCTGAACCCGCG
CCAACGGGTGAACAACTGCAAAACATCCTGCGTGCGGGTATGCGTGCGCCGGACCATAAG
TCCATGCAACCGTGGCATTTTTTTGTGATTGAAGGGGAAGGGCGCGAGCGTTTCAGCGCC
GTACTGGAACAGGGGGCGATTGCTGCCGGTAGTGATGACAAAGCTATCGACAAAGCCCGT
AATGCGCCGTTCCGCGCACCGCTCATCATCACGGTGGTGGCGAAATGCGAAGAGAATCAT
AAAGTCCCGCGCTGGGAACAGGAAATGTCTGCCGGATGCGCGGTCATGGCGATGCAAATG
GCAGCAGTTGCCCAGGGGTTTGGCGGCATCTGGCGCAGTGGCGCATTAACTGAAAGTCCG
GTAGTGCGTGAAGCATTCGGTTGCCGTGAGCAGGATAAAATTGTCGGTTTTCTCTACCTC
GGTACGCCGCAGCTGAAAGCATCTACGTCGATTAACGTCCCGGACCCGACGCCGTTTGTA
ACTTATTTCTGA
>IAL7250_Cromossomo_contig_1_polypolish.fasta_00350 selD
ATGAGCGAGAACTCGATTCGTTTGACCCAATACAGCCACGGAGCTGGTTGCGGCTGTAAA
ATTTCCCCAAAAGTGTTGGAAACCATCCTGCATAGTGAGCAGGCGAAGTTTGTTGATCCG
AATTTGCTTGTGGGTAATGAAACCCGCGACGATGCGGCGGTGTACGATCTGGGCAATGGC
ACCAGCGTTATCAGTACCACCGACTTCTTTATGCCGATCGTTGATAATCCTTTCGATTTT
GGCCGCATTGCGGCGACTAACGCCATCAGCGATATCTTCGCGATGGGGGGCAAACCGATT
ATGGCGATTGCGATCCTCGGCTGGCCGATTAACAAACTTTCCCCAGAAATTGCCCGCGAA
GTGACCGAAGGTGGACGCTATGCATGTCGTCAGGCGGGTATTGCGCTGGCTGGCGGTCAC
TCCATCGATGCGCCGGAGCCGATTTTTGGTCTGGCGGTAACGGGGATCGTACCGACCGAG
CGGGTGAAGAAAAACAGTACCGCACAAGCCGGATGCAAACTGTTCCTGACGAAACCGCTG
GGGATCGGCGTTCTTACCACGGCTGAGAAAAAATCACTGTTGAAACCAGAACATCAGGGA
CTGGCGACGGAAGTGATGTGCCGGATGAACATCGCAGGCGCGTCCTTTGCCAACATCGAA
GGCGTAAAAGCGATGACCGACGTTACGGGCTTTGGTCTGCTGGGCCACTTGAGCGAAATG
TGTCAGGGGGCTGGTGTGCAGGCACGCGTCGACTATGAAGCGATCCCGAAACTCCCCGGT
GTTGAAGAGTACATTAAGTTGGGCGCAGTACCTGGCGGCACTGAACGTAACTTTGCCAGC
TACGGTCATCTGATGGGTGAAATGCCGCGTGAAGTGCGCGATCTGCTGTGTGATCCGCAA
ACTTCTGGCGGTTTGCTGCTGGCGGTCATGCCGGAAGCAGAAAATGAGGTCAAAGCTACA
GCCGCCGAGTTTGGCATTGAACTGACGGCAATTGGTGAACTGGTGCCAGCGCGCGGCGGT
CGTGCCATGGTTGAGATTCGTTAA
>IAL7250_Cromossomo_contig_1_polypolish.fasta_00351 topB
ATGCGGTTGTTTATTGCCGAAAAACCGAGTCTGGCGCGCGCCATTGCTGATGTCCTGCCC
AAACCGCACCGGAAAGGCGATGGCTTTATCGAGTGCGGTAATGGTCAGGTGGTGACCTGG
TGTATCGGTCACCTGCTTGAGCAGGCGCAGCCAGACGCCTACGACAGCCGCTATGCGCGC
TGGAATCTTGCGGATTTGCCGATTGTCCCGGAAAAGTGGCAATTACAGCCCCGACCCTCC
GTGACCAAACAACTTAACGTCATCAAACGGTTCCTGCATGAAGCCAGCGAAATCGTTCAC
GCCGGGGACCCGGATCGTGAAGGGCAATTGCTGGTGGATGAAGTGCTGGACTATCTGCAA
CTGGCACCGGAAAAGCGCCAGCAGGTACAGCGTTGCTTGATAAACGACCTGAACCCGCAG
GCGGTTGAGCGGGCGATCGACCGTCTTCGTTCCAACAGTGAGTTTGTACCGCTGTGCGTT
TCTGCGCTGGCGCGAGCGCGTGCCGACTGGCTGTACGGCATCAATATGACCCGTGCGTAT
ACCATTCTCGGTCGCAATGCCGGTTATCAGGGCGTACTTTCCGTGGGACGCGTGCAGACG
CCCGTGCTTGGGCTGGTGGTGCGCCGCGATGAAGAGATTGAAAACTTCGTGGCGAAAGAC
TTCTTTGAAGTCAAAGCACATATCGTGACACCTGCCGATGAGCGGTTTACCGCTATCTGG
CAACCGAGCGAAGCGTGTGAACCGTACCAGGATGAAGAAGGGCGCTTGTTACATCGTCCA
CTGGCGGAGCATGTGGTTAACCGCATTAGTGGTCAACCGGCTATTGTCACCAGCTATAAC
GATAAACGGGAATCAGAATCCGCGCCGCTGCCTTTTTCGCTTTCAGCGTTGCAGATTGAA
GCGGCAAAACGTTTTGGTCTGAGTGCGCAGAACGTGCTTGATATCTGCCAGAAACTGTAC
GAAACGCACAAGCTAATCACTTATCCGCGTTCTGATTGTCGCTATTTGCCAGAAGAACAT
TTTGCCGGACGCCACGCGGTGATGAATGCCATCAGTGTTCATGCACCGGATCTGTTGCCG
CAGCCAGTGGTAGATCCAGATATACGCAACCGCTGTTGGGATGACAAAAAGGTCGATGCG
CACCACGCCATCATTCCGACCGCACGGAGTTCTGCGATCAACCTGACGGAGAACGAAGCG
AAGGTCTATAACCTGATTGCCCGTCAGTATCTGATGCAATTCTGCCCGGATGCGGTGTTC
CGCAAGTGTGTTATCGAACTGGACATTGCCAAAGGCAAATTTGTCGCTAAAGCGCGTTTT
CTTGCTGAAGCAGGCTGGCGCACGCTGTTAGGCAGCAAAGAGCGCGATGAAGAAAACGAC
GGCACGCCACTGCCTGTGGTGGCGAAAGGCGATGAGTTGCTGTGTGAAAAAGGTGAAGTG
GTAGAGCGGCAAACCCAGCCGCCGCGCCATTTTACCGATGCAACACTGCTTTCGGCGATG
ACCGGGATCGCGCGCTTTGTGCAGGATAAAGATCTGAAAAAGATCCTCCGTGCGACCGAT
GGTCTGGGGACAGAGGCAACGCGTGCCGGGATTATTGAACTGTTGTTCAAGCGTGGTTTC
CTGACCAAAAAAGGGCGCTATATCCACTCCACCGACGCCGGAAAAGCGCTATTCCATTCG
CTGCCGGAGATGGCGACGCGACCGGACATGACCGCGCACTGGGAATCGGTGCTGACGCAA
ATCAGCGAAAAGCAGTGTCGCTATCAGGACTTTATGCAGCCGCTGGTGGGGACGCTATAT
CAGCTTATTGATCAAGCCAAACGTACGCCGGTGCGGCAGTTTCGCGGCATTGTGGCTCCG
GGCAGTGGTGGCAGTGCTGATAAGAAAAAGGCTGCACCGCGTAAACGTAGTGCGAAAAAA
AGTCCGCCAGCAGATTAA
>IAL7250_Cromossomo_contig_1_polypolish.fasta_00352 ynjI
ATGAAAAAAGTTTTATTACAAAACCATCCTGGGAGCGAGAAGTATTCTTTTAATGGCTGG
GAAATATTTAATAGTAATTTTGAACGGATGATTAAAGAAAATAAGGCCATGCTGCTTTGT
AAGTGGGGGTTTTATTTAACATGTGTTGTCGCTGTAATGTTTGTGTTCGCAGCGATAACA
TCCAACGGTTTGAATGAAAGAGGCCTGATTACCGCGGGATGCTCTTTTCTTTATCTATTA
ATTATGATGGGGCTTATTGTTCGGGCCGGTTTTAAAGCAAAAAAAGAACAACTGCATTAT
TATCAGGCTAAAGGTATTGAGCCGCTCAGTATCGAGAAGTTACAGGCGCTACAATTGATC
GCACCTTATCGATTCTATCATAAGCAATGGTCTGAAACGCTGGAGTTCTGGCCGCGAAAG
CCTGAACCTGGCAAAGATACCTTCCAATATCATGTGCTTCCTTTTGACTCGATCGATATC
ATAAGTAAAAGACGCGAGTCTTTAGAGGATCAATGGGGTATCGAAGATAGCGAAAGTTAT
TGTGCCTTAATGGAGCATTTTCTTTCTGGCGACCATGGAGCCAATACCTTTAAAGCAAAC
ATGGAGGAAGCCCCAGAGCAGGTTATCGCCTTGTTGAATAAATTTGCTGTTTTTCCCTCA
GACTATATCTCTGATTGCGCTAATCATAGCTCCGGTAAATCCTCGGCGAAGCTAATATGG
GCGGCGGAATTATCATGGATGATCTCGATATCAAGCACAGCTTTTCAAAACGGGACAATT
GAAGAAGAACTGGCCTGGCATTATATAATGCTTGCTTCTCGAAAGGCGCACGAGTTGTTC
GAAAGCGAAGAAGATTATCAAAAAAATAGTCAAATGGGATTTCTTTACTGGCATATCTGC
TGCTATCGCAGAAAGTTAACGGATGCTGAACTTGAAGCGTGTTATCGTTACGACAAGCAG
TTTTGGGAGCACTACAGTAAGAAATGCCGTTGGCCCATAAGAAATGTTCCGTGGGGAGCA
TCATCCGTTAAATACTCATAA
>IAL7250_Cromossomo_contig_1_polypolish.fasta_00353 gdhA
ATGGATCAGACATATTCTCTGGAGTCATTCCTCAACCATGTCCAAAAGCGCGACCCGAAT
CAAACCGAGTTCGCGCAAGCCGTTCGTGAAGTAATGACCACACTCTGGCCTTTTCTTGAA
CAAAATCCAAAATATCGCCAGATGTCATTACTGGAGCGTCTGGTTGAACCGGAGCGCGTG
ATCCAGTTTCGCGTGGTATGGGTTGATGATCGCAACCAGATACAGGTCAACCGTGCATGG
CGTGTGCAGTTCAGCTCTGCCATCGGCCCGTACAAAGGCGGTATGCGCTTCCATCCGTCA
GTTAACCTTTCCATTCTCAAATTCCTCGGCTTTGAACAAACCTTCAAAAATGCCCTGACT
ACTCTGCCGATGGGCGGTGGTAAAGGCGGCAGCGATTTCGATCCGAAAGGAAAAAGCGAA
GGTGAAGTGATGCGTTTTTGCCAGGCGCTGATGACTGAACTGTATCGCCACCTGGGCGCG
GATACCGACGTTCCGGCAGGTGATATCGGGGTTGGTGGTCGTGAAGTCGGCTTTATGGCG
GGGATGATGAAAAAGCTCTCCAACAATACCGCCTGCGTCTTCACCGGTAAGGGCCTTTCA
TTTGGCGGCAGTCTTATTCGCCCGGAAGCTACCGGCTACGGTCTGGTTTATTTCACAGAA
GCAATGCTAAAACGCCACGGTATGGGTTTTGAAGGGATGCGCGTTTCCGTTTCTGGCTCC
GGCAACGTCGCCCAGTACGCTATCGAAAAAGCGATGGAATTTGGTGCTCGTGTGATCACT
GCGTCAGACTCCAGCGGCACTGTAGTTGATGAAAGCGGATTCACGAAAGAGAAACTGGCA
CGTCTTATCGAAATCAAAGCCAGCCGCGATGGTCGAGTGGCAGATTACGCCAAAGAATTT
GGTCTGGTCTATCTCGAAGGCCAACAGCCGTGGTCTCTACCGGTTGATATCGCCCTGCCT
TGCGCCACCCAGAATGAACTGGATGTTGACGCCGCGCATCAGCTTATCGCTAATGGCGTT
AAAGCCGTCGCCGAAGGGGCAAATATGCCGACCACCATCGAAGCGACTGAACTGTTCCAG
CAGGCAGGCGTACTATTTGCACCGGGTAAAGCGGCTAATGCTGGTGGCGTCGCTACATCG
GGCCTGGAAATGGCACAAAACGCTGCGCGCCTGGGCTGGAAAGCCGAGAAAGTTGACGCA
CGTTTGCATCACATCATGCTGGATATCCACCATGCCTGTGTTGAGCATGGTGGTGAAGGT
GAGCAAACCAACTACGTGCAGGGCGCGAACATTGCCGGTTTTGTGAAGGTTGCCGATGCG
ATGCTGGCGCAGGGTGTGATTTAA
>IAL7250_Cromossomo_contig_1_polypolish.fasta_00354 ynjH
GTGAGTCGAGCATTGTTCGCCGTAGTATTAGCATTTCCATTAATTGCACTGGCTAACCCG
CATTATCGTCCGGACGTGGAGGTAAACGTACCGCCAGAAGTGTTCAGTTCAGGCGGGCAG
TCAGCGCAGCCCTGTACTCAGTGCTGCGTTTATCAGGATCAAAATTATTCTGAAGGGGCG
GTAATTAAAGCCGAAGGAATACTGCTGCAATGCCAGCGTGATGACAAAACCCTTAGCACT
AATCCGCTGGTCTGGCGGCGCGTAAAGCCATAA
>IAL7250_Cromossomo_contig_1_polypolish.fasta_00355 nudG
ATGAAAATGATTGAAGTTGTTGCCGCCATCATTGAACGTGATGGCAAAATTTTACTCGCG
CAACGCCCCGCCCAGAGCGATCAGGCGGGATTATGGGAGTTTGCCGGTGGTAAAGTCGAG
CCGGATGAAAGTCAGCGGCAGGCGCTGGTGCGTGAGTTACGCGAAGAACTGGGCATCGAA
GCAACTGTGAGTGAATATGTTGCCAGCCATCAGCGAGAAGTTTCGGGGCGGATTATCCAT
CTTCATGCCTGGCACGTACCCGACTTCCACGGGACGTTACAGGCACATGAACATCAGGCG
CTGGTCTGGTGCTCACCTGAAGAGGCGCTGCAATATCCGCTGGCCCCTGCTGACATTCCA
TTATTAGAGGCGTTTATGGCTTTACGCGCCGCCAGACCAGCGGATTAG
>IAL7250_Cromossomo_contig_1_polypolish.fasta_00356 ynjF
GTGCTAGACCGCCATCTTCATCCCCGGATTAAACCGTTGTTGCATCAGTGCGTGCGGGTT
CTTGATAAACCGGGCATTACGCCAGATGGTTTAACATTAGTGGGATTTGCCATCGGCGTG
CTGGCTCTGCCGTTTCTGGCGCTGGGCTGGTATCTGGCGGCGCTAGTCGTCATTTTGTTG
AACAGGCTGCTTGATGGTCTGGACGGTGCGCTGGCGCGGCGCAGAGAGCTTACCGACGCG
GGCGGCTTTCTTGATATTTCTCTCGATTTTCTCTTTTACGCGCTGGTGCCGTTTGGCTTT
ATTCTTGCTGCACCGGAGCAAAATGCGCTGGCAGGCGGCTGGTTGTTGTTTGCGTTTATC
GGCACGGGCAGCAGTTTTCTCGCCTTTGCTGCACTGGCAGCAAAACATCAGATTGATAAC
CCCGGTTATGCACATAAGTCGTTTTACTATCTGGGGGGATTAACCGAAGGCACAGAAACG
ATCTTACTGTTTGTGCTGGGATGTTTATTCCCTGCATGGTTTGCGTGGTTTGCGTGGATC
TTCGGTGCGTTGTGCTGGATGACGACCTTTACGCGGGTGTGGAGTGGGTATCTGACGCTG
AAGTCGCTCCAGCGTCAGTAA
>IAL7250_Cromossomo_contig_1_polypolish.fasta_00357 ynjE
ATGAAACGTGTTTCTCAAATGACCGCGCTGGCAATGGCTTTAGGGCTGGCTTGCGCTTCT
TCGTGGGCCGCTGAACTGGCGAAGCCTCTTACACTTGACCAGCTTCAACAACAAAATGGC
AAAGCGATAGATACTCGCCCCAGCGCGTTTTATAACGGCTGGCCACAAACCTTAAATGGC
CCTTCTGGTCATGAACCTGCCGCCTTAAACCTCTCTGCCAGCTGGCTTGACAAAATGAGC
ACCGAACAGCTCAACGCGTGGATCAAGCAACATAACCTGAAAACCGATGCTCCGGTGGCG
CTGTACGGTAATGACAAAGATGTCGACGCCGTCAAAACGCGACTGCAAAAAGCAGGTTTA
ACGCATATCTCCATCCTGAGTGACGCGCTAAGCGAACCTTCCCGTCTGCAAAAACTGCCG
CATTTTGAGCAGCTGGTTTATCCGCAATGGCTGCACGACCTGCAACAAGGTAAAGAGGTT
ACGGCGAAACCTGCCGGTGACTGGAAAGTCATTGAAGCGGCCTGGGGCGCTCCTAAGCTT
TACCTTATCAGCCATATTCCCGGCGCTGACTACATCGATACCAACGAAGTGGAAAGTGAA
CCGCTGTGGAACAAAGTTTCTGATGAACAACTAAAAGCGATGCTGGCAAAACACGGCATT
CGCCATGACACCACGGTCATTCTGTATGGGCGTGACGTATACGCTGCAGCGCGTGTGGCG
CAGATTATGCTTTATGCTGGCGTGAAAGATGTGCGCCTGCTGGATGGCGGCTGGCAAACC
TGGTCCGACGCGGGACTGCCTGTTGAGCGCGGAACGCCACCGAAAGTGAAAGCGGAACCG
GATTTCGGCGTGAAGATCCCGGCACAACCGCAGTTGATGCTCGATATGGAACAGGCCCGT
GGACTGCTGCATCGCCAGGATGCATCGCTGGTGAGCATTCGTTCGTGGCCAGAATTTATC
GGTACGACCAGCGGTTACAGCTATATTAAACCAAAAGGTGAAATAGCCGGCGCACGTTGG
GGACACGCTGGTAGCGACTCGACGCATATGGAAGATTTTCATAACCCGGATGGCACCATG
CGCAGCGCCGATGATATTACCGCTATGTGGAAAGCGTGGAATATCAAACCAGAGCAGCAA
GTTTCATTCTACTGCGGCACCGGCTGGCGCGCGTCCGAAACCTTTATGTACGCACGCGCC
ATGGGTTGGAAGAATGTTTCCGTGTATGACGGCGGCTGGTACGAATGGAGCAGCGATCCA
AAAAATCCGGTAGCAACCGGTGAACGCGGCCCGGACAGTAGCAAATAA
>IAL7250_Cromossomo_contig_1_polypolish.fasta_00358 ynjD
ATGCTCTGCGTGAAAAATGTTTCGCTACGTTTACCAGAAAGCCGCTTGCTGACAAACGTT
AACTTTACGGTGGATAAAGGTGACATTGTCACGTTAATGGGGCCGTCTGGCTGTGGAAAA
TCCACTCTGTTTTCATGGATGATTGGTGCACTGGCCGAACAGTTTTCTTGTACAGGTGAG
CTATGGCTCAATGAGCAACGGATTGACATCCTACCCACCGCACAGCGTCAGATTGGCATT
CTTTTTCAGGATGCACTGTTATTTGACCAGTTCAGTGTCGGGCAAAATTTACTGCTGGCG
CTACCGGCGACACTTAAAGGGAATGCCCGACGTAATGCCGTGAATGATGCACTTGAGCGT
TCAGGCCTTGAGGGAGCTTTCCATCAGGATCCTGCCACTTTGTCTGGCGGTCAGCGAGCG
CGCGTTGCTCTACTACGCGCCCTTCTCGCCCAACCAAAAGCGTTACTCCTGGATGAGCCA
TTCAGCCGTCTTGATGTGGCTCTGCGCGATAATTTTCGCCAGTGGGTGTTCAGCGAAGTT
CGCGCCCTGGCGATCCCCGTCGTTCAGGTAACGCACGATCTCCAGGATGTTCCTGCTGAT
AGTTCTGTTCTGGATATGGCGCAGTGGTCAGAAAATTACAACAAACTGCGATAA
>IAL7250_Cromossomo_contig_1_polypolish.fasta_00359 ynjC
ATGGCTACACCGTTACGGTACGCATTAATCTTTTTGCTGTGGGCGATGGTGGCGGTGATT
TATGCACCGCTGATCCCGGCAGCTCTCACGCTGATATCGCCTGCTTTGTCGTTGACACAC
TGGCAGGCGTTATTTGCCGATCCACAGTTACCGCAGGCATTACTGGCAACGCTGGTGTCG
ACAACCATCGCGGCGGTCGGGGCATTGTTGATTGCCCTGCTGGTGATTGTGGCGCTGTGG
CCTGGGCCGAAATGGCAGCGTATGTGCGCCCGTCTGCCGTGGCTGCTCGCCATTCCCCAT
GTGGCTTTTGCCACCAGCGCCCTTCTGCTCTTTGCTGACGGAGGGCTGCTTTATGACTAT
TTCCCGTATTTCACTCCGCCAATGGACCGATTTGGCATCGGTCTGGGCCTCACCCTTGCA
GTGAAAGAAAGCGCATTTCTGCTGTGGATCTTAGCAGCAGTATTGAGCGAAAAATGGCTG
TTGCAGCAGGTCATTGTGCTGGATTCGCTGGGCTACAGCCGCTGGCAATGCCTGAACTGG
CTGCTGTTGCCCTCCGTCGCGCCTGCGCTGGCAATGGCGATGCTGGCGATTGTTGCCTGG
TCGCTGTCGGTCGTGGATGTGGCAATTATTCTCGGGCCAGGTAATCCCCCGACGCTGGCG
GTAATTAGCTGGCAGTGGTTAACCCAGGGCGACATTGACCAACAAACAAAAGGCGCGCTT
GCCAGCCTGCTGTTGATGCTGTTACTCGCCGCCTACGTTTTGCTGAGCTATCTGCTATGG
CGCAGCTGGCGGCGCACTATTCCCCGCGTAGATGGCGTTCGCAAGCCTGCCACGCCTTTA
TTGCCGGGCAATACGCTGGCGATTTTTTTACCCTTAACCGGTGTGCTGTGTGTGGTTCTG
CTGGCGATCCTCGCGGATCAGTCGACGATCAATAGTGAAGCGCTCATCAACAGCCTGACA
ATGGGGCTGGTGGCGACATTCATCGCTTTGCTCCTGTTACTGCTGTGGCTGGAATGGGGG
CCACAGCGTCGCCAGTTGTGGCTATGGTTGCCCATTTTATTACCTGCTCTGCCACTGGTG
GCGGGCCAGTACACGCTGGCGCTATGGCTGAAACTGGATGGAAGCTGGACGGCGGTGGTC
TGGGGGCATCTGCTGTGGGTGATGCCGTGGATGCTGTTTATCCTGCAACCCGCCTGGCAG
CGCATTGATTCACGGTTAATTTTGATTGCGCAAACACTGGGCTGGTCGCGGGCCAAAATC
TTCTTTTACGTGAAATGCCCACTCATGTTGCGCCCTGTGCTGATTGCCTTCGCGGTGGGA
TTTGCAGTCGGTATTGCGCAGTATATGCCAACGCTGTGGCTGGGCGCGGGGCGTTTTCCG
ACGCTCACCACTGAGGCGGTGGCATTAAGCAGCGGCGGCAGCAACGGTATTCTCGCCGCC
CAGGCTTTATGGCAACTGCTATTACCGCTTATTATTTTTGCCCTGACCGCGTTAGTCGCA
AAATGGGTAGGTTATGTCAGACAAGGACTCCGCTAA
>IAL7250_Cromossomo_contig_1_polypolish.fasta_00360 ynjB
ATGCGCCATTGTGGGTGGTTGCTGGGATTGTTATCGCTGTTTTCTCTGGCAACACATGCC
AGTGACTGGCAAGAAATTAAAAATGAGGCCAAAGGGCAAACCGTCTGGTTTAACGCCTGG
GGCGGCGATACCGCAATTAACCGCTATCTCGACTGGGTGAGCGGCGAGATGAAAACCCAT
TACGCTATAAACCTGAAGATTGTCCGTCTGGCGGATGCCGCAGACGCGGTGAAGCGCATT
CAGACCGAAGCCGCAGCCGGACGTAAAACGGGCGGCTCGGTGGATCTGCTCTGGGTGAAC
GGCGAAAACTTCCGCACCTTAAAAGAGGCCAATTTATTACAAACGGGCTGGGCGGAGACT
CTGCCCAACTGGCGCTATGTCGACACACAGCTGCCGGTGCGGGAAGATTTTTCTGTGCCG
ACACAAGGTGCGGAATCGCCCTGGGGCGGCGCACAACTGACGTTTATCGCCCGCCGCGAT
GTTACGCCACAGCCACCACAAACGCCGCAAGCCTTACTGGAGTTTGCTAAAGCCAATCCC
GGCACGGTTACCTATCCGCGCCCACCGGACTTTACCGGCACGGCGTTTCTTGAACAGTTG
CTGATTATGCTGACGCCCGATCCCGCCGCATTAAAAGAAGCGCCGGACGATGCGACTTTC
GCCCGTGTCACTGCTCCCTTGTGGCAATATCTTGATGTGCTGCATCCGTATTTGTGGCGC
GAAGGAAAGGATTTCCCGCCTTCACCCGCGCGGATGGATGCTCTGCTGAAAGCCGGCACA
TTGCGCCTGTCGCTGACCTTTAACCCCGCGCATGCGCAGCAAAAAATCGCCAGCGGCGAT
TTGCCTGCAAGCAGTTACAGTTTTGGCTTTCGCGAGGGGATGATTGGCAACGTGCATTTC
GTCACCATTCCTGCCAACGCGAATGCCAGTGCTGCGGCGAAGGTAGTTGCCAATTTCCTG
CTCTCACCCGATGCGCAACTGCGTAAAGCAGATCCCGCTGTCTGGGGCGATCCTTCTGTT
CTCGATCCGCAAAAACTGCCTGACGGGCAGCGCGAATCATTGCAATCAAGAATGCCGCAG
GATCTGCCGCCGGTACTGGCTGAACCGCACGCAGGTTGGGTAAATGCGCTGGAACAAGAA
TGGCTACACCGTTACGGTACGCATTAA
>IAL7250_Cromossomo_contig_1_polypolish.fasta_00361 ynjA
ATGGGTTTACCGCCGCTTAGCAAAATTCCTTTAATTTTACGTCCACAGGCGTGGCTGCAT
CGTCGCCATTACGGCGAGGTGCTAAGCCCCATTCGCTGGTGGGGGCGGATCCCGTTTATC
TTTTATCTGGTGTCGATGTTTGTTGGCTGGCTGGAGCGCAAACGCTCACCGCTCGATCCG
GTAGTACGATCGCTTGTCAGCGCGCGCATTGCGCAAATGTGCCTGTGTGAGTTTTGTGTG
GATATCACCAGTATGAAAGTCGCCGAGCGCACCGGCAGCAGCGATAAACTGCTGGCAGTG
GCTGACTGGCGGCAAAGCCCGCTCTTTAGCGATGAAGAACGGCTGGCGCTGGAGTACGCC
GAAGCCGCAAGCGTAACGCCGCCAACGGTCGATGATGCCCTGCGTACCCGACTGGCTGCG
CATTTTGACGCTCAGGCGCTCACCGAACTGACGGCATTGATCGGCCTGCAAAATCTGTCA
GCCCGTTTTAATTCTGCCATGGACATTCCCGCTCAGGGGCTGTGCCGTATTCCTGAAAAA
CGTTCTTAA
>IAL7250_Cromossomo_contig_1_polypolish.fasta_00362 ydjZ
ATGATGATGATGCAATCGCGAAAAATCTGGTACTACCGTATAACCCTCATCATCCTGTTG
TTCGCTATGCTGCTGGCATGGGCGCTGCTTCCCGGCGTCCATGAGTTTATCAATCGCAGC
GTTGCGGCGTTTGCCGCCGTGGACCAACAGGGTATAGAACGCTTTATTCAGTCTTACGGC
GCACTGGCGGCAGTTGTCTCGTTCTTGTTGATGATTTTGCAGGCCATTGCTGCACCGCTA
CCTGCGTTTTTGATCACCTTTGCCAATGCGTCGCTGTTTGGCGCGTTCTGGGGCGGCTTG
CTGTCGTGGACCAGTTCGATGGCCGGCGCGGCGCTGTGCTTTTTTATCGCCAGAGTGATG
GGCCGCGAAGTGGTGGAAAAATTAACCGGCAAAACCGTGCTTGACAGTATGGACGGCTTT
TTCACTCGCTACGGCAAACACACCATTCTGGTCTGTCGGTTATTGCCTTTTGTCCCTTTC
GATCCAATCAGCTATGCTGCCGGTTTGACTTCAATACGTTTTCGCTCGTTTTTTATCGCC
ACCGGGCTTGGTCAGTTACCGGCAACTATTGTTTATTCCTGGGCGGGCAGCATGTTAACA
GGCGGTACTTTCTGGTTTGTCACCGGACTGTTTATTCTGTTTGCCCTGACCGTGGTGATT
TTTATGGCGAAGAAAATATGGCTTGAACGCCAGAAGAGGAATGCCTGA
>IAL7250_Cromossomo_contig_1_polypolish.fasta_00363 ydjY
ATGTTGCAACATTATTCAGTGTCATGGAAAAAAGGACTGGCTGCACTCTGTTTACTGGCT
GTTGCTGGGCTTAGCGGCTGCGATCAACAAGAGAATGCGGCGGCAAAAGTGGAATACGAC
GGACTTTCGAACAGCCAACCGCTGCGTGTCGATGCCAATAACCATACGGTAACCATGCTG
GTGCAAATTAATGGTCGTTTCCTCACCGACGACACTCGTCACGGTATTGTGTTTAAAGAT
GGCTCCAACGGACATAAATCGCTGTTTATGGGTTATGCGACCCCGAAAGCATTTTATGAA
GCCCTGAAAGAGGCAGGTGGTACGCCGGGCGAAAACATGACGATGGATAATAAAGAAACG
ACTCATGTCACAGGCAGCAAACTGGATATTTCGGTCAACTGGCAAGGGGCGGCAAAAGCG
TATTCCTTCGATGAAGTGATTGTTGACAGTAATGGCAAGAAACTGGACATGCGCTTTGGC
GGTAATTTAACGGCAGCAGAAGAGAAGAAAACGGGTTGCCTGGTGTGTCTGGATAGCTGC
CCGGTCGGCATCGTCAGCAATGCAACATACACTTATGGTGCGGTTGAAAAACGTGGTGAA
GTTAAATTCAAAGGCAATGCCTCAGTTCTCCCGGCGGATAACACGCTGGCAACGGTTACC
TTTAAAATCGCCGAATAA
>IAL7250_Cromossomo_contig_1_polypolish.fasta_00364 ydjX
ATGAACGCTGAGCGTAAATTTCTTTTTGCCTGTCTTATTTTTGCGCTGGTCATTTACGCT
ATCCACGCTTTCGGTTTATTCGATCTGCTCACCGATTTACCCCACTTACAGACACTCATC
CGCCAGAGCGGATTTTTCGGCTATAGCCTCTATATTCTGTTATTCATCATTGCCACCCTC
TTGCTGTTACCAGGAAGCATACTGGTGATCGCGGGAGGAATAGTTTTTGGCCCGCTCTTA
GGGACACTACTCTCATTAATTGCCGCCACGCTGGCCTCCTCGTGCTCATTCCTGCTGGCG
CGCTGGCTGGGACGTGATTTACTGCTGAAATACGTTGGCTATAGCAATACCTTCCAGGCC
ATTGAAAAAGGCATTGCGCGTAACGGTATTGATTTTCTTATTCTGACCCGCTTAATCCCG
TTGTTTCCTTACAATATTCAAAATTACGCTTACGGATTAACCACAATCGCCTTCTGGCCT
TATACCCTTATTTCGGCACTCACGACCCTACCCGGTATTGTTATTTATACCGTGATGGCA
AGCGATCTCGCCAATGAAGGCATTACGCTGCGCTTTATTTTACAACTCTGTCTGGCGGGC
CTGGCGCTGTTTATTCTCGTCCAGCTCGCAAAACTCTACGCCCGACACAAACATGTGGAT
CTGTCTGCTTCGCGCCGCAGCCCACTTACTCACCCAAAAAATGAAGGATAG
>IAL7250_Cromossomo_contig_1_polypolish.fasta_00365 xthA
ATGAAATTTGTCTCTTTTAATATCAACGGCCTGCGCGCCAGACCTCACCAGCTTGAAGCC
ATCGTCGAAAAGCACCAACCGGATGTGATTGGCCTGCAGGAGACAAAAGTTCATGACGAT
ATGTTTCCGCTCGAAGAGGTGGCGAAGCTCGGCTACAACGTGTTTTATCACGGGCAGAAA
GGCCATTATGGCGTGGCGCTGCTGACCAAAGAGACGCCGATTGCCGTGCGTCGCGGCTTT
CCCGGTGACGACGAAGAGGCGCAGCGGCGGATTATTATGGCGGAAATCCCCTCACTGCTG
GGTAATGTCACCGTGATCAACGGTTACTTCCCGCAGGGTGAAAGCCGCGACCATCCGATA
AAATTCCCGGCAAAAGCGCAGTTTTATCAGAATCTGCAAAACTACCTGGAAACCGAACTC
AAACGTGATAATCCGGTACTGATTATGGGCGATATGAATATCAGCCCTACAGATCTGGAT
ATCGGCATTGGCGAAGAAAACCGTAAGCGCTGGCTGCGTACCGGTAAATGCTCTTTCCTG
CCGGAAGAGCGCGAATGGATGGACAGGCTGATGAGCTGGGGGTTGGTCGATACCTTCCGC
CATGCGAATCCGCAAACAGCAGATCGTTTCTCATGGTTTGATTACCGCTCAAAAGGTTTT
GACGATAACCGTGGTCTGCGCATCGACCTGCTGCTCGCCAGCCAACCGCTGGCAGAATGT
TGCGTAGAAACCGGCATCGACTATGAAATCCGCAGCATGGAAAAACCGTCCGATCACGCC
CCCGTCTGGGCGACCTTCCGCCGCTAA
>IAL7250_Cromossomo_contig_1_polypolish.fasta_00366 astC
ATGTCTCAGCCAATTACGCGTGAAAACTTTGATGAATGGATGATACCTGTTTACGCTCCG
GCACCCTTTATACCGGTACGTGGCGAAGGTTCGCGCTTGTGGGATCAGCAGGGGAAAGAG
TATATCGACTTCGCGGGTGGCATTGCGGTGAACGCGCTGGGCCATGCGCATCCGGAACTG
CGTGAAGCGCTGAACGAACAGGCGAGTAAGTTCTGGCATACCGGCAACGGTTACACCAAC
GAGCCGGTACTGCGACTGGCGAAAAAATTGATCGACGCCACGTTTGCCGATCGCGTCTTC
TTTTGTAACTCCGGTGCGGAAGCCAACGAAGCGGCGCTAAAACTGGCGCGTAAATTCGCT
CACGACCGCTACGGCAGCCATAAGAGCGGCATCGTGGCGTTCAAAAATGCGTTTCATGGT
CGCACGCTGTTTACTGTCAGTGCGGGTGGGCAGCCAGCCTATTCACAGGATTTTGCGCCA
CTGCCGGCGGATATTCGTCATGCTGCATATAACGATATTAACTCTGCCAGCGCGCTGATT
GACGACTCTACCTGTGCGGTGATTGTCGAACCCATCCAGGGGGAAGGCGGTGTGGTGCCA
GCCAGCAACGCGTTTTTACAAGGTCTGCGTGAATTGTGTAACCGCCACAATGCGCTGTTG
ATTTTTGATGAAGTACAAACCGGCGTCGGGCGCACCGGGGAACTGTATGCCTATATGCAC
TACGGCGTGACGCCTGATCTGTTAACTACCGCCAAAGCGCTGGGCGGCGGTTTCCCGGTC
GGTGCGTTGTTGGCAACCGAAGAGTGCGCCCGCGTGATGACCGTTGGCACTCATGGCACC
ACCTATGGCGGTAATCCGCTGGCCTCGGCGGTGGCAGGCAAAGTGCTGGAGCTCATCAAC
ACACCAGAGATGCTTAATGGCGTTAAACAGCGTCACGACTGGTTTGTTGAGCGTCTTAAT
ACTATTAATCACCGCTATGGTTTGTTCAGTGAAGTTCGCGGCTTAGGTTTGCTGATTGGC
TGTGTACTGAATGCCGATTACGCCGGGCAAGCGAAACAGATCTCTCAGGAAGCGGCGAAA
GCAGGCGTGATGGTACTGATTGCGGGTGGCAACGTGGTGCGTTTTGCGCCTGCGCTCAAT
GTCAGCGAAGAAGAGGTGACGACCGGACTGGATCGCTTTGCAGCTGCTTGCGAACACTTT
GTTAGCCGAGGTTCATCATGA
>IAL7250_Cromossomo_contig_1_polypolish.fasta_00367 astA
ATGATGGTCATCCGTCCCGTTGAGCGATCAGATGTCTCGGCGCTGATGCAGCTTGCCAGC
AAAACGGGCGGCGGCCTGACGTCGCTTCCCGCCAATGAAGCCACGCTTTCGGCGCGTATC
GAAAGGGCAATCAAAACCTGGCAAGGCGAACTGCCCAAAAGTGAGCAGGGCTATGTGTTC
GTGCTGGAAGATAGCGAGACAGGCACCGTGGCGGGGATTTGTGCCATTGAGGTGGCGGTT
GGGCTGAACGATCCCTGGTACAACTATCGCGTCGGCACGTTGGTTCACGCCTCAAAAGAG
CTGAATGTCTATAACGCATTGCCGACGCTGTTTCTCAGTAACGATCACACCGGCAGCAGC
GAGCTGTGCACGCTGTTTCTCGACCCGGACTGGCGCAAAGAGGGCAACGGCTATTTGCTG
TCGAAATCGCGCTTTATGTTTATGGCGGCTTTTCGCGACAAGTTTAATGACAAAGTGGTT
GCTGAAATGCGCGGGGTGATTGACGAACACGGCTATTCACCGTTCTGGCAAAGCCTCGGT
AAACGCTTCTTTTCGATGGATTTTAGCCGCGCCGATTTTCTCTGCGGCACCGGGCAAAAG
GCATTTATTGCAGAACTGATGCCGAAACATCCGATCTATACCCACTTTTTATCCCAGGAA
GCCCAGGACGTCATCGGTCAGGTACATCCGCAAACCGCGCCTGCCCGCGCGGTGCTGGAG
AAAGAAGGTTTTCGCTACCGTAACTATATCGACATCTTTGACGGTGGGCCGACGCTTGAG
TGTGACATCGACCGCGTGCGCGCCATCCGTAAAAGTCGGCTGGTGGAAGTGGCAGAAGGG
CAGCCTGCGCAGGGCGATTTCCCAGCCTGCCTGGTCGCCAATGAAAATTATCACCATTTC
CGCGTGGTGCTGGTGCGTACCGATCCGGCAACCGAGCGTTTGATTTTAACCGCCGCACAA
CTGGATGCCCTCAAATGCCACGCCGGGGATCGCGTTCGTCTGGTGCGCCTGTGCGCAGAG
GAGAAAACAGCATGA
>IAL7250_Cromossomo_contig_1_polypolish.fasta_00368 astD
ATGACTTTATGGATTAACGGTGACTGGATAACGGGCCAGGGCGCATCGCGTGTGAAGCGT
AATCCGGTATCGGGCGAGGTGTTATGGCAAGGCAATGATGCCGATGCCGCTCAGGTCGAG
CAGGCTTGTCGGGCAGCCCGTGCGGCGTTTCCGCGCTGGGCGCGGCTTTCATTTGCTGAA
CGTCATGCCGTTGTCGAACGCTTTGCCGCACTGCTGGAAAGCAATAAAGCCGAATTAACC
GCGATTATTGCCAGAGAAACGGGTAAGCCGCGCTGGGAAGCGGCAACCGAAGTGACGGCG
ATGATCAATAAAATCGCGATATCAATTAAGGCGTATCACGTTCGTACCGGCGAGCAGCGT
AGTGAAATGCCGGACGGCGCGGCGAGCCTGCGACATCGCCCGCACGGCGTGCTGGCGGTG
TTTGGGCCGTATAATTTCCCTGGTCATTTGCCGAACGGACATATCGTTCCGGCATTGCTG
GCAGGTAACACCATTATCTTTAAACCCAGCGAACTGACACCGTGGAGTGGCGAAGCGGTA
ATGCGTTTATGGCAGCAGGCTGGCTTGCCGCCAGGCGTGCTGAACCTGGTGCAGGGCGGG
CGTGAAACGGGTCAGGCGCTGAGTGCGCTGGAGGATCTCGACGGTTTGCTGTTTACCGGT
AGCGCCAATACAGGCTACCAGTTGCATCGCCAGCTCTCCGGTCAGCCGGAGAAAATTCTC
GCCCTTGAGATGGGCGGTAATAATCCGCTAATTATCGATGAGGTGGCGGATATCGACGCG
GCTGTCCATCTGACCATTCAGTCGGCGTTTGTCACAGCCGGTCAACGCTGCACCTGCGCC
CGCCGTTTATTGCTGAAAAGCGGGGCGCAGGGCGATGCGTTTCTTGCTCGTCTGGTTGCC
GTCAGCCAGCGATTAACGCCGGGCAACTGGGATGACGAACCGCAGCCGTTTATTGGCGGG
CTGATTTCTGAACAGGCCGCACAGCAGGTGGTTACTGCATGGCAGCAACTGGAAGCGATG
GGCGGACGACCCCTGCTTGCGCCGCGCTTATTACAAGCAGGGACATCGTTGCTGACGCCG
GGGATCATTGAAATGACAGGCGTTGCTGGCGTACCAGATGAAGAGGTGTTCGGACCGTTA
TTGCGCGTCTGGCGTTATGATACTTTCGATGAAGCGATTCGAATGGCGAATAACACTCGC
TTCGGACTCTCTTGCGGTCTGGTTTCCCCCGAGCGGGAAAAGTTCGATCAACTGTTGCTG
GAGGCGCGGGCGGGGATTGTTAACTGGAACAAACCGCTTACCGGTGCTGCCAGTACCGCG
CCATTCGGCGGCATTGGTGCTTCCGGTAACCATCGCCCCAGCGCCTGGTATGCCGCAGAT
TACTGCGCATGGCCGATGGCGAGCCTGGAGTCGGACTCGTTAACATTGCCCGCCACGCTT
AACCCCGGGCTGGATTTTTCCGATGAGGTGGTGCGATGA
>IAL7250_Cromossomo_contig_1_polypolish.fasta_00369 astB
ATGAACGCCTGGGAAGTCAATTTCGACGGGCTGGTAGGGCTGACGCATCATTACGCGGGC
CTGTCGTTTGGTAATGAAGCCTCTACCCGTCACCGTTTTCAGGTGTCTAACCCGCGACTG
GCGGCGAAGCAGGGCTTACTGAAAATGAAAGCCCTTGCCGATGCGGGATTCCCCCAGGCC
GTGATCCCGCCGCACGAGCGTCCGTTTATTCCGGTGCTGCGTCAGTTGGGATTCAGTGGT
AGCGATGAGCAGGTACTGGAAAAAGTTGCACGCCAGGCACCGCACTGGCTTTCCAGCGTC
AGTTCCGCTTCGCCAATGTGGGTAGCCAATGCGGCAACGATCGCGCCATCTGCCGATACG
CTGGATGGCAAAGTGCATCTCACCGTTGCCAACCTGAACAATAAATTTCACCGTTCGCTG
GAAGCGCCCGTCACTGAATCGCTGTTAAAAGCGATTTTTAACGACGAAGAGAAATTTAGC
GTCCATTCGGCGTTGCCACAGGTAGCGTTGCTCGGTGATGAGGGGGCGGCAAACCACAAT
CGTCTCGGCGGTCATTACGGTGAACCGGGTATGCAACTTTTTGTCTACGGGCGAGAAGAA
GGCAATGATACCCGGCCTTCCCGTTATCCGGCGCGACAGACTCGCGAAGCCAGCGAGGCG
GTGGCAAGGCTGAATCAGGTGAATCCCCAACAGGTGATTTTCGCCCAGCAAAACCCGGAC
GTTATCGACCAGGGCGTTTTTCATAATGACGTGATTGCCGTGAGTAACCGCCAGGTGCTG
TTTTGCCACCAACAGGCGTTCGCTCGCCAGTCACAGTTACTGGCAAACCTGCGTGCGCGG
GTCAATGGTTTTATGGCGATAGAAGTTCCGGCAACTCAGGTTTCCGTGTCTGATACGGTG
TCTACCTATCTGTTTAACAGCCAACTGCTGAGCCGCGATGATGGTTCCATGATGTTGGTG
CTGCCTCAGGAGTGTCGGGAACACGCCGGAGTATGGGGTTATCTCAATGAACTCCTTGCC
GCTGACAACCCGATTAGCGAACTAAAAGTCTTTGATTTACGTGAAAGCATGGCGAATGGC
GGCGGCCCGGCGTGCCTGCGGTTGCGGGTGGTATTGACAGAAGAAGAACGCCGGGCGGTG
AATCCGGCGGTGATGATGAACGATACGCTGTTTAATGCGCTCAATGACTGGGTGGATCGT
TACTACCGCGATCGCCTTACTGCTGCCGATCTGGCCGACCCGCAATTGCTGCGCGAAGGG
CGGGAAGCACTGGATGTATTGAGCCAATTACTGAATCTCGGTTCGGTTTATCCGTTCCAG
CGCGAGGGAGGGGGCAATGGATAA
>IAL7250_Cromossomo_contig_1_polypolish.fasta_00370 astE
ATGGATAATTTTCTTGCTCTGACCTTAACGGGTAAAAAACCGGTTATCACCGAGCGAGAA
ATCAACGGCGTTCGCTGGCGCTGGCTGGGCGATGGTGTGCTGGAACTGACGCCATTAACG
CCACCGCAAGGCGCACTGGTGATTTCAGCGGGAATACACGGTAATGAGACGGCACCTGTG
GAGATGCTGGACGCGTTGCTTGGCGCGATATCTCACGGCGAGATCCCGTTACGTTGGCGG
TTGCTGGTGATCCTCGGGAATCCTCCTGCGCTGAAGCAAGGGAAACGTTATTGCCATAGC
GATATGAATCGAATGTTTGGCGGTCGTTGGCAGCTATTTGCTGAAAGCGGAGAAACCTGT
CGGGCGCGCGAACTGGAACAGTGCCTGGAAGATTTTTATGACCAGGGCAAAGAATCTGTG
CGCTGGCACCTTGATCTACATACCGCAATTCGTGGCTCCTTGCATCCGCAGTTCGGTGTA
TTACCGCAACGCGACATTCCCTGGGACGAGAAATTTCTGACGTGGCTGGGTGCGGCGGGG
CTGGAGGCGCTGGTGTTCCATCAGGAACCTGGTGGTACGTTTACCCATTTCAGCGCCAGA
CATTTTGGCGCGCTGGCCTGTACGCTGGAACTTGGCAAAGCGTTGCCCTTTGGGCAAAAC
GATCTTCGCCAGTTTGCAGTAACTGCCAGCGCAATTGCTGCGCTGCTATCTGGTGAGAGT
GTCGGTATCGTGAGAACACCGCCGCTCCGTTATCGGGTGGTTTCGCAAATTACTCGCCAC
TCGCCGTCCTTCGAAATGCATATGGCAAGTGACACGCTGAATTTTATGCCGTTTGAGAAA
GGAACATTGCTGGCGCAGGACGGAGAGGAACGTTTTACCGTAACCCATGATGTAGAGTAT
GTGTTATTCCCTAATCCGTTGGTAGCGTTGGGATTACGCGCGGGATTAATGCTCGAAAAA
ATAAGCTAA
>IAL7250_Cromossomo_contig_1_polypolish.fasta_00371 spy
ATGCGTAAATTAACTGCACTGTTTGTTGCCTCTACCCTGGCTCTTGGCGCGGCTAACCTG
GCCCATGCCGCAGACACCACTACCGCAGCACCGGCTGACGCGAAGCCGATGATGCACCAC
AAAGGCAAGTTCGGTCCGCATCAGGACATGATGTTCAAAGACCTGAACCTGACCGACGCG
CAGAAACAGCAGATCCGCGAAATCATGAAAGGCCAGCGTGACCAGATGAAACGTCCGCCG
CTGGAAGAACGCCGCGCAATGCATGACATCATTGCCAGCGATACCTTCGATAAAGTAAAA
GCTGAAGCGCAGATCGCAAAAATGGAAGAACAGCGCAAAGCTAACATGCTGGCGCACATG
GAAACCCAGAACAAAATTTACAACATCCTGACGCCGGAACAGAAAAAGCAATTTAATGCT
AATTTTGAGAAGCGTCTGACAGAACGTCCAGCGGCAAAAGGTAAAATGCCTGCAACTGCT
GAATAA
>IAL7250_Cromossomo_contig_1_polypolish.fasta_00372 ves
ATGGAATACTTTGATATGCGTAAAATGTCGGTGAATCTGTGGCGAAATGCTGCCGGTGAA
ACGCGCGAAATTTGCACGTTCCCACCGGCAAAACGTGATTTTTACTGGCGTGCCAGCATT
GCATCCATCGCGGCGAATGGGGAGTTTTCTTTGTTTCCCGGCATGGAAAGGATAGTGACG
TTGCTGGAAGGCGGCGAGATGCTCCTTGAAAGCGCAGACCGCTTTAACCATACCTTAAAA
CCGTTCCAGCCTTTTGCCTTTGCAGCGGACCAGGTGGTAAAAGCGAAACTGACGGCAGGG
CAGATGTCGATGGATTTCAACATCATGACACGCCTGGATGTCTGTAAGGCGAAAGTCAGA
ATTGCCGAACGTACGTTTACTACCTTTGGCTCACGCGGCGGGGTGGTGTTTGTGATTAAC
GGGGCGTGGCAACTGGGCGATAAATTGCTCACTACCGACCAGGGCGCGTGCTGGTTCGAT
GGCAGGCACACCCTGCGGCTTTTACAACCGCAAGGTAAACTGTTGTTCAGTGAAATCAAC
TGGCTCGCTGGTCATTCGCCGGATCAAGTTCAGTAA
>IAL7250_Cromossomo_contig_1_polypolish.fasta_00373 cho
GTGGTACGGCGTTTAACTTCTCCGCGGCTCGAATTTGAAGCTGCGGCAATTTATGAATAT
CCCGAACATTTACGTTCATTCCTTAATGACTTACCCACCCGACCAGGGGTGTATCTGTTT
CATGGTGAAAGTGACACCATGCCGCTCTATATCGGCAAAAGCGTTAACATCCGCAGCCGC
GTCCTTTCTCATTTACGTACCCCGGATGAAGCCGCCATGCTACGGCAATCCCGACGGATC
AGCTGGATATGTACCGCCGGTGAAATCGGCGCTCTGCTCCTTGAAGCGCGATTAATCAAA
GAACAACAGCCGCTGTTTAATAAACGGTTGCGCCGCAATCGCCAGCTCTGTGCCCTGCAA
TTAAATGAAAAGCGCGTCGATGTGGTGTATGCCAAAGAGGTGGATTTTTCACGAGCCCCC
AACCTGTTTGGCCTGTTTGCCAATAGGCGCGCAGCTTTGCAAGCATTGCAGACCATCGCT
GATGAACAAAAACTTTGTTATGGCCTGCTGGGACTGGAACCGTTAAGTCGCGGTCGTGCA
TGTTTTCGTTCAGCGCTAAAACGTTGCGCCGGAGCATGCTGCGGTAAAGAGAGCCATGAG
GAACATGCGCTACGCTTGCGCCAGTCTCTGGAGCGTTTGCGGGTGGTGTGTTGGCCTTGG
CAAGGGGCGGTGGCGCTGAAAGAACAGCACCCGGAAATGACTCAATATCATATTATTCAA
AACTGGCTGTGGCTGGGGGCGGTTAATTCGCTGGAAGAAGCGACAACGTTAATTCGGACA
CCCGCCGGGTTTGATCACGACGGTTATAAAATTCTTTGTAAGCCGCTGCTTTCCGGTAAC
TATGAAATTACTGAACTTGATCCGGCGAATGACCAGCGAGCCAGTTGA
>IAL7250_Cromossomo_contig_1_polypolish.fasta_00374 nadE
ATGACATTGCAACAACAAATAATAAAGGCGCTGGGCGCAAAACCGCAGATTAATGCTGAA
GAGGAAATTCGTCGTAGTGTCGATTTTCTGAAAAGCTACCTGCAAACTTATCCGTTCATT
AAATCACTGGTGCTCGGGATCAGCGGCGGTCAGGACTCCACGCTTGCCGGAAAGCTGTGC
CAGATGGCGATTAATGAGCTGCGCCTGGAAACCGGCAACGAATCACTGCAATTTATTGCC
GTACGCCTGCCCTATGGTGTTCAGGCCGACGAACAAGATTGCCAGGATGCCATTGCCTTT
ATTCAACCGGATCGCGTATTAACCGTTAATATCAAGGGCGCGGTATTGGCCAGCGAACAG
GCATTGCGGGAAGCAGGCATTGAACTGAGCGATTTTGTCCGTGGCAATGAAAAAGCGCGT
GAGCGGATGAAAGCACAATATAGCATTGCGGGTATGACCAGCGGTGTCGTGGTGGGCACC
GATCATGCAGCAGAAGCCATTACCGGATTCTTCACTAAATATGGTGACGGCGGTACGGAC
ATTAATCCGCTGTATCGTCTCAACAAACGTCAGGGTAAACAGTTACTGGCGGCATTAGCT
TGCCCGGAACACCTTTATAAGAAAGCGCCAACGGCCGATCTGGAAGATGATCGCCCTTCT
CTGCCAGATGAAGTGGCACTCGGCGTGACCTATGACAATATCGACGACTATCTGGAAGGG
AAAAACGTACCTCAACAGGTCGCCAGAACAATAGAGAACTGGTATCTGAAAACCGAACAT
AAACGCCGTCCGCCAATTACCGTTTTCGATGATTTCTGGAAAAAGTAA
>IAL7250_Cromossomo_contig_1_polypolish.fasta_00375 osmE
ATGAACAAGAATATGGCAGGAATTCTGAGTGCAGCGGCGGTATTAACCATGCTGGCGGGT
TGTACGGCTTATGATCGTACCAAAGACCAGTTTGTACAGCCTGTGGTGAAAGACGTCAAA
AAAGGCATGAGCCGGGCGCAGGTTGCACAAATTGCGGGTAAACCTTCGTCTGAAGTGAGC
ATGATCCATGCTCGCGGTACTTGCCAGACCTACATCCTGGGTCAACGTGATGGTAAAGCA
GAAACCTACTTTGTCGCGTTAGATGATACCGGACATGTCATCAACTCCGGTTATCAGACC
TGTGCTGAATACGACACTGATCCACAGGCTGCGAAGTAA
>IAL7250_Cromossomo_contig_1_polypolish.fasta_00376 chbB
ATGGAAAAGAAACACATTTATCTGTTTTGTTCTGCGGGCATGTCTACCTCTTTACTGGTA
TCAAAAATGCGCGCACAGGCAGAAAAATATGAAGTTCCGGTCATTATTGAAGCATTTCCG
GAAACACTGGCTGGTGAAAAAGGTCAGAATGCCGATGTCGTGTTATTAGGGCCGCAGATT
GCTTATATGTTGCCCGAAATCCAGCGTTTGTTACCCAACAAACCGGTTGAAGTAATTGAC
TCGCTGCTTTATGGCAAAGTCGATGGTTTAGGCGTGCTTAAGGCTGCGGTTGCAGCGATT
AAAAAAGCCGCAGCAAATTAA
>IAL7250_Cromossomo_contig_1_polypolish.fasta_00377 chbC
ATGAGTAATGTTATTGCATCGCTTGAAAAGGTACTCCTCCCTTTTGCAGTTAAAATAGGA
AAGCAGCCACACGTTAATGCAATCAAAAATGGCTTTATTCGCTTAATGCCGTTAACCCTT
GCGGGGGCCATGTTTGTATTAATTAACAACGTTTTTCTAAGCTTTGGGGAGGGGTCGTTT
TTTTATTCCTTAGGTATTCGCCTCGACGCCTCAACCATTGAAACACTTAATGGTCTGAAA
GGTATTGGCGGCAACGTATATAACGGAACATTAGGAATAATGTCTTTAATGGCACCGTTC
TTTATTGGCATGGCGCTGGCAGAAGAGCGTAAAGTCGATGCGCTGGCGGCTGGGTTGTTA
TCCGTTGCAGCATTTATGACCGTCACCCCATATAGTGTCGGTGAGGCCTATGCGGTTGGT
GCAAACTGGTTAGGTGGGGCGAATATCATCTCCGGGATTATTATTGGCCTGGTGGTGGCA
GAAATGTTTACCTTTATTGTCCGCCGCAATTGGGTCATTAAACTGCCCGACAGCGTACCT
GCTTCAGTATCGCGTTCCTTCTCGGCATTAATTCCCGGCTTTATTATTCTTTCCGTGATG
GGGATTATTGCCTGGGCGTTGAATACCTGGGGCACCAACTTCCATCAGATCATTATGGAT
ACCATCTCAACCCCACTGGCATCGTTGGGTAGCGTGGTGGGCTGGGCCTATGTGATCTTT
GTTCCACTGCTCTGGTTCTTCGGTATTCATGGCGCGCTGGCGCTGACCGCACTGGACAAC
GGCATTATGACGCCGTGGGCACTGGAAAATATCGCGACCTATCAGCAATATGGTTCCGTC
GAAGCGGCGCTGGCAGCCGGTAAGACCTTCCATATCTGGGCCAAGCCGATGCTGGACTCC
TTTATTTTCCTTGGGGGCAGTGGTGCGACTTTAGGCCTGATCCTGGCTATCTTTATCGCC
TCTCGCCGTGCTGATTATCGTCAGGTGGCAAAACTGGCGCTGCCGTCCGGCATCTTCCAG
ATTAACGAACCGATTCTGTTTGGTCTGCCAATTATCATGAACCCGGTGATGTTTATCCCG
TTTGTACTGGTACAACCGATTCTGGCGGCAATCACCCTCGCAGCGTACTACATGGGCATT
ATTCCTCCGGTGACCAATATTGCACCGTGGACCATGCCAACCGGTCTGGGAGCCTTCTTT
AACACCAACGGTAGCGTCGCCGCATTGCTGGTCGCACTCTTCAACCTTGGCATCGCAACG
TTAATTTATCTGCCCTTTGTTGTGGTGGCTAACAAAGCACAAAATGCGATTGATAAAGAA
GAGAGCGAAGAAGATATCGCTAACGCCCTGAAATTTTAA
>IAL7250_Cromossomo_contig_1_polypolish.fasta_00378 chbA
ATGATGGATCTCGATAACATTCCCGATACGCAAACGGAAGCTGAAGAGCTGGAAGAAGTG
GTGATGGGGCTGATCATCAACTCCGGACAAGCGCGCAGCCTGGCGTATGCGGCACTGAAA
CAGGCGAAGCAGGGCGATTTTGCCGCAGCAAAAGCCATGATGGATCAGTCACGGATGGCA
TTGAATGAAGCGCATCTGGTACAGACGAAACTGATTGAAGGCGATGCGGGCGAAGGTAAG
ATGAAAGTGAGTCTGGTGCTGGTCCACGCTCAGGATCATTTAATGACGTCCATGCTTGCG
CGTGAACTGATTACTGAATTAATTGAGCTTCATGAAAAACTGAAGGCATAA
>IAL7250_Cromossomo_contig_1_polypolish.fasta_00379 chbR
ATGCAGCCAGTGATTAACGCGCCGGAAATTGCCACTGCCCGAGAACAGCAGTTGTTTAAT
GGCAAAAACTTCCATGTGTTTATCTATAACAAAACTGAGAGTATCAGCGGACTGCATCAG
CACGACTATTATGAATTTACTCTGGTATTAACCGGGCGTTATTTCCAGGAGATTAACGGT
AAGCGCGTGTTACTGGAACGGGGCGATTTTGTTTTTATTCCGTTAGGTTCGCACCATCAA
AGTTTTTATGAGTTTGGTGCCACGCGCATATTGAACGTTGGGATCAGTAAACGCTTTTTT
GAGCAGCATTACCTGCCATTGTTGCCTTATTGCTTTGTCGCTTCGCAGGTATACCGGACC
AATAACGCTTTTCTCACCTATGTGGAAACAGTGATTTCTTCATTGAATTTCCGCGAAACA
GGGCTGGAAGAGTTTGTTGAGATGGTTACTTTTTATGTCATTAACCGTTTACGTCATTAC
CGCGAAGAACAGGTGATTGATGATGTACCGCAGTGGCTGAAAAGTACGGTAGAAAAGATG
CATGATAAAGAGCAGTTTAGTGAATCGGCGCTGGAGAATATGGTGGCGTTGTCAGCCAAA
TCACAGGAATATTTGACGCGAGCGACTCAACGATATTATGGCAAAACGCCAATGCAGATT
ATTAATGAAATCCGTATTAATTTTGCCAAAAAACAACTGGAAATGACCAACTATTCAGTG
ACGGATATTGCGTTTGAGGCCGGTTATAGTAGCCCGAGTTTGTTTATTAAAACGTTTAAG
AAATTAACGTCCTTTACGCCTAAGAGCTATCGTAAGAAATTGACTGAATTTAATCAGTAA
>IAL7250_Cromossomo_contig_1_polypolish.fasta_00380 celF
ATGAGCCAGAAATTAAAAGTCGTCACTATTGGTGGCGGGAGCAGCTATACCCCGGAGTTA
CTGGAAGGATTTATTAAGCGTTATCACGAATTGCCGGTCAGCGAATTATGGCTGGTGGAT
GTCGAAGGTGGTAAAGCGAAACTGGATATTATTTTCGATCTCTGCCAACGGATGATTGAT
AACGCTGGCGTCCCGATGAAGCTTTATAAAACGCTGGATCGCCGCGAAGCATTGAAAGAT
GCTGATTTCGTTACTACCCAACTGCGCGTTGGCCAATTACCGGCGCGTGAACTGGATGAA
CGTATTCCATTAAGTCATGGTTATCTTGGTCAGGAAACCAACGGCGCGGGCGGTTTGTTT
AAAGGTCTGCGTACCATTCCGGTGATTTTTGACATCGTAAAAGATGTCGAAGAACTTTGT
CCGAATGCATGGGTGATTAACTTCACTAACCCGGCGGGAATGGTCACTGAAGCCGTTTAT
CGTCATACCGGATTTAAACGCTTTATCGGCGTGTGTAATATTCCGATCGGCATGAAGATG
TTTATTCGCGATGTTCTGATGCTGAAAGACAGCGATGATTTATCTATCGATTTGTTCGGC
CTCAACCATATGGTGTTCATTAAGGATGTGCTGGTAAATGGCAAGTCGCGCTTTGCCGAA
TTGCTTGATGGTGTGGCGTCAGGGCAGTTAAAAGCGTCCTCTGTAAAAAATATTTTCGAT
CTGCCATTTAGTGAGGGCTTAATTCGTTCGTTGAATCTGCTGCCATGTTCTTATCTGCTG
TATTACTTCAAGCAGAAAGAGATGCTGGCTATTGAAATGGGCGAATACTACAAAGGCGGC
GCACGAGCGCAGGTAGTACAGAAAGTCGAGAAACAACTTTTTGAGCTGTATAAAAATCCT
GAGCTGAAAGTTAAGCCGAAAGAACTGGAACAGCGCGGTGGGGCTTATTACTCTGATGCA
GCATGCGAAGTGATCAACGCTATCTACAACGACAAGCAAGCAGAACATTACGTTAATATC
CCGCATCATGGGCAGATTGATAATATTCCGGCAGACTGGGCAGTAGAAATGACCTGTAAG
CTGGGGCGCGATGGCGCGACGCCACATCCGCGCATTACGCATTTCGATGATAAAGTAATG
GGGCTGATTCACACCATTAAAGGCTTCGAGATTGCTGCCAGTAACGCCGCACTTAGCGGA
GAATTTAACGATGTGTTACTGGCGCTAAACCTTAGTCCGTTGGTGCATTCCGATCGCGAT
GCTGAGCTGCTGGCACGCGAGATGATTCTGGCGCACGAGAAATGGCTGCCAAACTTTGCC
GACTGCATCGCAGAGCTTAAAAAAGCACATTAA
>IAL7250_Cromossomo_contig_1_polypolish.fasta_00381 chbG
ATGGAACGCTTACTGATTGTTAATGCCGATGATTTTGGCTTAAGCAAAGGTCAGAACTAC
GGCATTATCGAGGCCTGTCGCAATGGGATTGTCACGTCGACGACGGCGCTGGTGAATGGG
CAGGCTATTGACCATGCGGTGCAGTTGAGTCGTGATGAACCGAGTCTGGCCATAGGGATG
CACTTTGTCCTTACTATGGGTAAGCCACTGACAGCTATGCCGGGGTTAACCCGCGATGGT
GTGCTGGGAAAATGGATCTGGCAGTTGGCAGAAGAAGATGCTTTACCGCTGGAAGAAATT
ACTCAGGAGCTTGTCAGTCAGTATTTGCGTTTCATTGAGCTATTTGGACGCAAACCTACG
CATCTTGATAGCCATCATCATGTGCATATGTTCCCGCAGATTTTCCCGATTGTTGCCAGG
TTTGCGGCAGAGCAGGGCATTGCGTTGCGGGCGGATCGTCAGATGGCGTTTGATTTGCCG
GTCAACCTGCGCACTACCCAGGGATTCAGCAGTGCATTCTACGGTGAAGAGATCAGTGAG
TCGCTGTTCCTGCAAGTGCTGGATGACGCAGGCCATCGGGGTGATCGTTCGCTGGAGGTG
ATGTGTCATCCGGCGTTTATCGATAATACTATCCGTCAGAGTGCTTACTGTTTCCCACGC
TTAACGGAGCTGGATGTGTTGACATCAGCGTCGTTGAAAGGTGCTATCGCTCAGCGTGGT
TATCGGTTGGGGAGTTATCGGGATGTGTAA
>IAL7250_Cromossomo_contig_1_polypolish.fasta_00382 katE
ATGTCGCAACATAACGAAAAGAACCCACATCAGCACCAGTCACCACTACACGATTCCAGC
GAAGCGAAACCGGGGATGGACTCACTGGCACCTGAGGACGGCTCTCATCGTCCAGCGGCT
GAACCAACACCGCCAGGTGCACAACCTACCGCCCCAGGGAGCCTGAAAGCCCCTGATACG
CGTAACGAAAAACTTAATTCTCTGGAAGACGTACGCAAAGGCAGTGAAAATTATGCGCTG
ACCACTAATCAGGGCGTGCGCATCGCCGACGATCAAAACTCACTGCGTGCCGGTAGCCGT
GGTCCAACGCTGCTGGAAGATTTTATTCTGCGCGAGAAAATCACCCACTTTGACCATGAG
CGCATTCCGGAACGTATTGTTCATGCACGCGGATCAGCCGCTCACGGTTATTTCCAGCCA
TATAAAAGCTTAAGCGATATTACCAAAGCGGATTTCCTCTCAGATCCGAACAAAATCACC
CCAGTATTTGTACGTTTCTCTACCGTTCAGGGTGGTGCTGGCTCTGCTGATACCGTGCGT
GATATCCGTGGCTTTGCCACCAAGTTCTATACCGAAGAGGGTATTTTTGACCTCGTTGGC
AATAACACGCCAATCTTCTTTATCCAGGATGCGCATAAATTCCCCGATTTTGTTCATGCG
GTAAAACCAGAACCGCACTGGGCAATTCCACAAGGGCAAAGTGCCCACGATACTTTCTGG
GATTATGTTTCTCTGCAACCTGAAACTCTGCACAACGTGATGTGGGCGATGTCGGATCGC
GGCATCCCCCGCAGTTACCGCACCATGGAAGGCTTCGGTATTCACACCTTCCGCCTGATT
AATGCCGAAGGGAAGGCAACGTTTGTACGTTTCCACTGGAAACCACTGGCAGGTAAAGCC
TCACTCGTTTGGGATGAAGCACAAAAACTCACCGGACGTGACCCGGACTTCCACCGCCGC
GAGTTGTGGGAAGCCATTGAAGCAGGCGATTTTCCGGAATACGAACTGGGCTTCCAGTTG
ATTCCTGAAGAAGATGAATTCAAGTTCGACTTCGATCTTCTCGATCCAACCAAACTTATC
CCGGAAGAACTGGTGCCCGTTCAGCGTGTCGGCAAAATGGTGCTCAATCGCAACCCGGAT
AACTTCTTTGCTGAAAACGAACAGGCGGCTTTCCATCCTGGGCATATCGTGCCGGGACTG
GACTTCACCAACGATCCGCTGTTGCAGGGACGTTTGTTCTCCTATACCGATACACAAATC
AGTCGTCTTGGTGGGCCGAATTTCCATGAGATTCCGATTAACCGTCCGACCTGCCCTTAC
CATAATTTCCAGCGTGACGGCATGCATCGCATGGGGATCGACACTAACCCGGCGAATTAC
GAACCGAACTCGATTAACGATAACTGGCCGCGCGAAACACCGCCGGGGCCGAAACGCGGC
GGTTTTGAATCATACCAGGAGCGCGTGGAAGGCAATAAAGTTCGCGAGCGCAGCCCATCG
TTTGGCGAATATTATTCCCATCCGCGTCTGTTCTGGCTAAGTCAGACGCCATTTGAGCAG
CGCCATATTGTCGATGGTTTCAGTTTTGAGTTAAGCAAAGTCGTTCGTCCGTATATTCGT
GAGCGCGTTGTTGACCAGCTGGCGCATATTGATCTCACTCTGGCCCAGGCGGTGGCGAAA
AATCTCGGTATCGAACTGACTGACGACCAGCTGAATATCACCCCACCTCCGGACGTCAAC
GGTCTGAAAAAGGATCCATCCTTAAGTTTGTACGCCATTCCTGACGGTGATGTGAAAGGT
CGCGTGGTAGCGATTTTACTTAATGATGAAGTGAGATCGGCAGACCTTCTGGCCATTCTC
AAGGCGCTGAAGGCCAAAGGCGTTCATGCCAAACTGCTCTACTCCCGAATGGGTGAAGTG
ACTGCGGATGACGGTACGGTGTTGCCTATAGCCGCTACCTTTGCCGGTGCACCTTCGCTG
ACGGTCGATGCGGTCATTGTCCCTTGCGGCAATATCGCGGATATCGCTGACAACGGCGAT
GCCAACTACTACCTGATGGAAGCCTACAAACACCTTAAACCGATTGCGCTGGCGGGTGAC
GCGCGCAAGTTTAAAGCAACAATCAAGGTCGCTGACCAGGGTGAAGAAGGGATTGTGGAA
GCTGACAGCGCTGACGGTAGTTTTATGGATGAACTGCTAACGCTGATGGCAGCACACCGC
GTGTGGTCACGCATTCCTAAGATTGACAAAATTCCTGCCTGA
>IAL7250_Cromossomo_contig_1_polypolish.fasta_00383 cedA
ATGCGTTTAGTGAAGCCAGTAATGAAGAAACCGCTCCGCCAGCAAAACCGCCAGATTATT
AGCTATGTCCCACGCACGGAACCCGCGCCGCCAGAACATGCGATAAAGATGGATTCGTTT
CGTGATGTCTGGATGCTGCGTGGCAAATATGTTGCGTTTGTACTGATGGGAGAGTCATTT
CTGCGCTCACCGGCGTTTACTGTGCCTGAATCTGCCCAACGTTGGGCAAATCAGATCCGC
CAGGAAGGGGAAGTGACTGAGTAA
>IAL7250_Cromossomo_contig_1_polypolish.fasta_00384 group_3258
ATGTTTTCTACAAACTTAATACAGAGTAATTATGGTGATTTAAATATTAAAAGCCTGGCT
TTCGACTCTTTTAAAGAAAGGCTGCAGTCTACTATGACAGCACTCACTTTCTTTATATCA
ACGGGTCAATGTGACTGCGATGAAATAGCAGAATCAAACTTTAATTATATGATTGCCTAT
ATGTCTAACATTAACTATGATGCCTCAAAGCCAGGAGCGCCAGCACTTAGTTTTGATACA
TATCTGCAGGACAATGTTAAATATAGAGTAATAATTAATAATCTTTATGGTAGTGAAATT
CGGATAAGAGGTATAAATAAAGATTTTATTGGAATGGATGTCACTTCTGTATTTCGCCCA
GAAAAAATGACCAATTTGATCAGTATAAAAAACAGGTTGGTTATTCACTATTTAAGGACT
ATATACTATGAACAAAATTATATACATCCTGTCGGGAGCATTTTTGCTGCGATTCAAAAA
AATGAGAGTCTCCTAAAGTTTCCTTCGATAATATCAATGCTTAATATCAATCTTCTTTTT
AATCCACTAAATCTTCCGGGAATGGGAAGTGGTGTGCTTGAAGATATTATGAGTATTCCA
GATAGTTCACTTAGAAAACGTCTCGGGTATGAGGTTTTAAGCTTCTCGCTACAGGCACAT
TCATTGAGCCAGGAATGTATTGATAAGTTGGACATTTTTTTCGCTGACGATCTGTTTAAA
TATGAGTCAGTATGCATCGCCGCGATGGAACATTTAAAAAGTAAGGCAACGGCCCCTATA
CAAAACGGACCGTTGCCAGCATAA
>IAL7250_Cromossomo_contig_1_polypolish.fasta_00385 tcyP
ATGAACTTTCCATTAATTGCGAACATCGTGGTGTTCGTTGTACTGCTGTTTGCGCTGGCT
CAGACCCGCCATAAACAGTGGAGTCTGGCGAAAAAAGTGCTGGTGGGTCTGGTGATGGGT
GTGGTTTTTGGCCTTGCCCTGCATACCATTTATGGTTCTGACAGCCAGGTACTTAAAGAT
TCTGTACAGTGGTTTAACATCGTTGGTAACGGCTATGTTCAACTGCTGCAAATGATCGTT
ATGCCGTTAGTCTTCGCCTCTATTCTGAGCGCGGTTGCCCGTCTGCATAACGCATCTCAG
TTAGGCAAAATCAGTTTTCTGACCATCGGTACGCTTTTGTTTACCACGCTGATTGCGGCG
CTGGTCGGTGTGCTGGTCACCAACCTGTTTGGTTTGACGGCTGAAGGTCTGGTTCAGGGT
GGTGCAGAAACTGCACGTCTGAACGCCATTGAAAGTAACTATGTTGGTAAAGTCTCTGAT
CTGAGCGTTCCGCAGCTGGTCTTGTCCTTTATCCCGAAAAACCCGTTTGCCGATCTTACC
GGAGCCAATCCGACGTCAATTATCAGCGTGGTAATTTTTGCCGCATTCCTCGGCGTAGCT
GCATTGAAACTGCTGAAGGATGATGCGCCGAAAGGTGAACGCGTCTTAGCCGCTATCGAT
ACCCTACAAAGCTGGGTGATGAAACTGGTTCGCCTGGTCATGCAGTTGACCCCTTACGGC
GTTCTGGCTCTAATGACCAAAGTGGTTGCAGGTTCTAACTTGCAAGACATCATCAAACTG
GGAAGTTTCGTTGTCGCGTCCTACCTCGGTCTGCTGATTATGTTTGCAGTGCATGGCATT
CTGCTGGGCATTAATGGCGTGAGTCCGCTGAAGTACTTCCGTAAGGTATGGCCTGTGCTG
ACGTTTGCCTTTACCAGCCGTTCCAGTGCTGCGTCTATCCCACTGAATGTGGAAGCACAA
ATGCGTCGTCTGGGCGTTCCTGAATCCATCGCCAGTTTCGCCGCCTCTTTCGGTGCAACC
ATTGGTCAGAACGGCTGCGCCGGTTTGTATCCGGCAATGCTGGCGGTGATGGTTGCGCCT
ACGGTTGGCATTAACCCGCTGGACCCGATGTGGATTGCGACGCTGGTCGGTATTGTTACC
GTTAGTTCCGCAGGCGTTGCCGGTGTCGGTGGTGGTGCAACTTTCGCCGCACTGATTGTA
CTGCCTGCGATGGGCCTGCCAGTAACCCTGGTGGCGCTGTTAATCTCCGTTGAACCGCTT
ATCGACATGGGCCGTACGGCGTTAAACGTTAGTGGCTCGATGACAGCTGGCACGCTGACC
AGCCAGTGGCTGAAGCAAACCGATAAAGCCATTCTGGATAGCGAAGACGACGCCGAACTG
GCACACCATTAA
>IAL7250_Cromossomo_contig_1_polypolish.fasta_00386 ydjM
ATGACGGCGGAAGGTCACCTTCTCTTTTCTATTGCTTGTGCGGTATTTGCCAAAAATGCC
GAGCTGACGCCCGTGCTGGCACAGGGTGACTGGTGGCATATTGTCCCTTCCGCAATCCTG
ACGTGTTTGTTACCGGACATCGATCACCCAAAGTCGTTTCTTGGGCAGCGATTAAAATGG
ATATCAAAACCGATCGCCCGCGCTTTTGGGCATCGTGGTTTTACCCACAGTCTGCTGGCG
GTATTTGCGCTGCTGGCAACCTTTTACCTTAAGGTTCCGGAAGGCTGGTTCATTCCGGCT
GATGCGCTACAAGGAATGGTGCTGGGTTATTTGAGCCACATACTTGCCGATATGCTGACA
CCCGCCGGTGTTCCCCTGCTCTGGCCATGCCGCTGGCGTTTCCGCTTGCCTATCCTGGTT
CCCCAAAAGGGCAACCAACTGGAACGTTTTATCTGCATGGCATTATTTGTCTGGTCGGTA
TGGATGCCCCATTCATTACCCGAGAACAGCGCTGTTCGTTGGTCATCGCAAATGATCAAT
ACCTTGCAGATCCAGTTTCATCGGCTTATTAAGCATCAGGTTGAATACTAA
>IAL7250_Cromossomo_contig_1_polypolish.fasta_00387 hxpB
ATGTCAACCCCGCGTCAGATTCTTGCTGCAATTTTTGATATGGATGGATTACTTATCGAC
TCAGAACCTTTATGGGATCGAGCCGAACTGGATGTGATGGCAAGCCTGGGGGTGGATATC
TCCCGTCGTAACGAGCTGCCGGACACCTTAGGTTTACGCATCGATATGGTGGTCGATCTT
TGGTACGCCCGGCAACCGTGGAATGGGCCAAGCCGTCAGGAAGTAGTAGAACGGGTTATT
GCCCGTGCCATTTCACTGGTTGAAGAGACACGTCCATTATTACCAGGCGTGCGCGAAGCC
GTTGCGTTATGCAAAGAACAAGGTTTATTGGTGGGACTGGCCTCCGCGTCACCACTACAT
ATGCTGGAAAAAGTGTTGACCATGTTTGACTTACGCGACAGTTTCGATGCCCTCGCCTCG
GCCGAAAAACTGCCTTACAGCAAGCCGCATCCGCAAGTATATCTCGACTGCGCAGCAAAA
CTGGGCGTTGACCCTCTGACCTGCGTAGCGCTGGAAGATTCGGTAAATGGCATGATCGCC
TCTAAAGCAGCCCGCATGCGTTCCATCGTCGTTCCTGCGCCAGAAGCGCAAAATGATCCA
CGTTTTGTATTAGCAGACGTCAAACTCTCATCGCTGACAGAACTCACCGCAAAAGACCTT
CTCGGTTAA
>IAL7250_Cromossomo_contig_1_polypolish.fasta_00388 yniB
ATGACGTATCAACAAGCTGGACGCATTGCTGTTTTGAAAAGGATTTTGGGTTGGGTGATT
TTTATACCTGCATTGATCTCTACATTGATTTCTTTGCTGAAATTTATGAATACCCGGCAG
GAAAACAAGGAAGGCATTAATGCGGTCATGCTCGACTTTACTCATGTCATGATCGATATG
ATGCAGGCGAATACGCCTTTTTTGAATTTATTCTGGTATAACTCCCCGACGCCCAATTTT
AATGGTGGCGTGAACGTTATGTTCTGGGTGATTTTCATCCTGATTTTTGTCGGACTGGCG
TTGCAGGATTCCGGTGCCCGGATGAGTCGCCAGGCGCGCTTCTTGCGGGAAGGTGTTGAA
GATCAACTCATTCTGGAAAAAGCCAAAGGGGAAGAGGGGCTAACGCGTGAACAAATTGAG
TCCCGTATTGTTGTTCCGCACCATACTATTTTCCTGCAGTTTTTCTCACTGTATATCCTG
CCGGTTATTTGTATTGCTGCAGGTTATGTGTTCTTTTCTCTGCTTGGGTTTATTTAA
>IAL7250_Cromossomo_contig_1_polypolish.fasta_00389 yniA
ATGTGGCAGGCAATCAGTCGTCTTTTGAGCGAGCAGTTAGGTGAAGGCGAAATCGAACTG
CGTAATGAACTGCCTGGCGGAGAAGTCCATGCCGCATGGCATTTGCGCTATGCAGGACAT
GATTTTTTCGTCAAATGTGATGAAAGGGAACTGCTTCCCGGTTTTACCGCCGAAGCCGAC
CAACTGGAGTTACTGTCGCGTAGTAAAACCGTCACCGTGCCTAAGGTTTGGGCAGTTGGC
GCTGACCGTGACTACAGTTTTCTGGTGATGGATTATCTCCCACCTCGTCCGCTGGATGCG
CATAGCGCATTTATTCTTGGTCAGCAAATTGCGCGTTTACATCAATGGAGCGACCAACCA
CAATTTGGCCTTGATTTCGATAACGCGCTCTCCACAACTCCACAGCCCAACACCTGGCAA
CGTCGCTGGTCAACGTTTTTTGCTGAACAACGGATTGGCTGGCAGTTGGAACTGGCTGCA
GAAAAAGGGATCGCTTTCGGCAATATCGACGCCATCGTCGAGCATATTCAGCAGCGTCTG
GCCTCACATCAACCGCAGCCTTCTCTGTTGCACGGCGATTTATGGTCCGGCAACTGTGCA
CTGGGTCCGGATGGCCCGTACATTTTCGACCCGGCCTGCTACTGGGGTGACCGAGAGTGC
GACCTGGCGATGTTACCGCTGCATACTGAACAGCCGCCACAAATCTATGACGGCTATCAG
TCAGTATCCCCGCTACCTGCCGATTTCCTTGAACGTCAACCGGTTTACCAACTCTACACG
CTGTTAAATCGTGCAAGGTTATTTGGCGGTCAGCATTTGGTTATTGCTCAGCAGTCATTG
GATAGATTATTAGCAGCATGA
>IAL7250_Cromossomo_contig_1_polypolish.fasta_00390 ghoS_2
ATGGCCAGTGGCGATCTTGTCCGTTATGTCATAACCGTCATGTTGCATGAGGATACATTG
ACTGAAATTAACGAGTTGAATAATTACCTGACTCGCGACGGTTTTTTGCTCACTATGACG
GATGATGAGGGAAATATCCATGAGCTGGGAACTAACACTTTTGGACTTATCAGTACCCAA
AGTGAAGAAGAAATTAGAGAACTGGTTTCGGGGCTTACCCAAAGTGCAACCGGCAAAGAT
CCTGAAATCACCATCACGACCTGGGAGGAATGGAATAGCAACAGAAAATAA
>IAL7250_Cromossomo_contig_1_polypolish.fasta_00391 pfkB
ATGGTACGTATCTATACGTTGACACTTGCGCCCTCTCTCGATAGCGCAACAATTACCCCG
CAAATTTATCCCGAAGGAAAACTGCGCTGTACCGCACCGGTGTTCGAACCCGGGGGCGGC
GGCATCAACGTCGCCCGCGCCATTGCCCATCTTGGAGGCAGTGCCACAGCGATCTTCCCG
GCGGGTGGCGCGACCGGCGAACACCTGGTTTCACTGTTGGCGGATGAAAATGTCCCCGTC
GCTACTGTAGAAGCCAAAGACTGGACCCGGCAGAATTTACACGTACATGTGGAAGCAAGC
GGTGAGCAGTATCGTTTTGTTATGCCAGGCGCGGCATTAAATGAAGATGAGTTTCGCCAG
CTTGAAGAGCAAGTTCTGGAAATTGAATCCGGGGCCATCCTGGTCATAAGCGGAAGCCTG
CCGCCAGGTGTGAAGCTGGAAAAATTAACCCAACTGATTTCCGCTGCGCAAAAACAAGGG
ATCCGCTGCATCGTCGACAGTTCTGGCGAAGCGTTAAGTGCAGCACTGGCAATTGGTAAC
ATCGAGTTGGTTAAGCCTAACCAAAAAGAACTCAGTGCGCTGGTGAATCGCGAACTCACC
CAGCCGGACGATGTCCGCAAAGCCGCGCAGGAAATCGTTAATAGCGGCAAGGCCAAACGG
GTTGTCGTTTCCCTGGGTCCACAAGGAGCGCTGGGTGTTGATAGTGAAAACTGTATTCAG
GTGGTGCCACCACCGGTGAAAAGCCAGAGTACCGTTGGCGCTGGTGACAGCATGGTCGGC
GCGATGACACTGAAACTGGCAGAAAATGCCTCTCTTGAAGAGATGGTTCGTTTTGGCGTA
GCTGCGGGGAGTGCAGCCACACTCAATCAGGGAACACGTCTGTGCTCCCATGACGATACG
CAAAAAATTTACGCTTACCTTTCCCGCTAA
>IAL7250_Cromossomo_contig_1_polypolish.fasta_00392 ydiY
ATGAAGCTTTTGAAGACAGTTCCTGCCATCGTTATGTTGGCGGGGGGCATGTTTGCGTCA
CTGAATGCAGCTGCCGATGATTCCGTTTTTACTGTCATGGATGATCCTGCCAGCGCTAAA
AAACCTTTCGAAGGTAATCTGAACGCAGGATATCTTGCACAATCAGGCAATACGAAAAGC
TCCTCACTTACGGCTGACACCACCATGACCTGGTATGGACACACCACTGCCTGGTCGCTG
TGGGGGAACGCCAGTAATACTTCTTCTAATGATGAGCGTTCTTCAGAAAAATATGCGGCG
GGCGGGCGTAGCCGTTTTAATTTAACTGATTATGACTATTTATTTGGTCAGGCAAGCTGG
CTGACAGACCGTTATAACGGCTATCGAGAGCGCGATGTGTTGACCGCGGGTTATGGTCGT
CAGTTTTTGAATGGCCCGGTACACAGTTTCCGCTTTGAATTCGGTCCAGGTGTGCGTTAC
GACAAATATACCGACAATGCCAGTGAAACCCAGCCGCTGGGCTATGCCTCCGGGGCTTAT
GCATGGCAGTTGACTGACAACGCTAAATTTACGCAGGGTGTTTCGGTCTTTGGCGCGGAA
GACACAACGCTGAACTCCGAAAGCGCATTAAATGTTGCTATTAATGAACATTTTGGACTG
AAGGTGGCTTACAACGTCACATGGAACTCTGAACCTCCAGAGTCTGCACCGGAACATACC
GACCGTCGGACAACCTTATCGCTGGGCTACAGCATGTAA
>IAL7250_Cromossomo_contig_1_polypolish.fasta_00393 yniD
ATGCCGACTAAACGCTTTGATAAAAAACACTGGAAGATGGTGGTGGTGCTACTGGCAATC
TGTGGCGCTATGTTGTTGCTACGTTGGGCAGCAATGATTTGGGGCTGA
>IAL7250_Cromossomo_contig_1_polypolish.fasta_00394 espL1_2
ATGGCAAACAATGTCAGTCATATGTCCGCGATTTTATATATAGACAATCATACTTTGTCA
GTAAGGCTACGAATAAAGCAGTCAGTGTATGGACAATTAAATTATGTTGTGTTCGTTTAC
GACCCGAACGATACCAACGTTGCCGTCAGAGACACCCACAGGACAGCACGGGGCTTTCTT
TCGCTTGATAAGTTCATCAGTTCAGGTCCCGATGCTCAGACCTGGGCTGATAGATATGTT
CGCAACTGTGCAATTGCTATTCTGCCCCTATTACCTGTGGGAGTTCCAGGGGCTATTTTC
GCGGGTATTGCATCACGAATGCCATTTGCCCCTATACATCCATCGGCAATGTTGTTAATA
ATGGCTACAGGCCAGACTCAACAGCTTATTACATTATTCAAACAGTTGCCCATACTCCCT
GAAAAAGAAATCATTGAAATAATAACTGCGCAGAATAGCGTTGGTACACCTGCTTTATTT
TTGGCTATGATGAACGGACATACTGACAACGTGAAAATATTTATGCAAGAAATTCAGTCA
CTGGTAGATAATCACATCATTCATGAAGATAATCTGGTTAAATTACTGCAAACTAAAAGT
GCTAACGAAACACCTGGACTTTATATCTCCATGTTGTATGGATTCGATGAAATAATCGAT
ATCTTTCTGAATGCATTAACCACTCCAATAGCACAAGAGCTTTTAAACAAAAAACTGGTG
ATGAGTATTTTAGCCATGAAAATACATGATGGTGAGCCAGGATTATACGCCGCAATGGAA
AATAATCACCCTTTGTGTGTCACACGGTTCCTCTCTAAAATTAATGGCATCGCCTTTAAA
TACAAGTTGAGCAAAGCTAACATCATGGATTTATTAAAAGGAGCTACAGCACAGGGAACC
CCTGCATTATACATCGCCATGAGCAAGGGTAATGAAGACGTCGTGTTATCTTATATATCG
ACGCTGGGTGCTTTTGCAAAAAAACATTCTTTTAGTCAACATCAGTTATTTACACTATTG
GCCGCTAAAAATCATGACAACATGTCAGCTGTTCATATAGCCATTCATCATAAGCATTAT
AAAACTGTAGAAACATATTATGCTGCTATTAATGCAATCAGCCAAAGCCTGAGTTTTAGT
GCTGATGAAATAAAGACGTATTTATAA
>IAL7250_Cromossomo_contig_1_polypolish.fasta_00395 espL1_1
ATGAGTCAAAACGATATCATTATCAGAACTCATTATAAGTCTCCTCATAGATTGCACATC
GATAGCGACATACCAACACCTTCATCAGAGCCTATTAATCAATTTGCGCGCCAGCTCATC
ACCCTACTTGATACCTCTGACTTAAGTTCGATGCTGTCATACTGTGTTACTCAGGAATTT
ACCGCAAACTGTCGAAAAATATCACAAAATTGTTATTCCACTGCCCTTTTTACCATTAAC
TTTGCCACTTCACCCATCCATACAGAAAATATACTCATTACATTACACTATAAAAAAGAA
ATCATTTCCTTATTACTGGAAACCACGCCTATTAAAGCTAACCATTTGCGAAGCATACTG
GATTATATTGAACAGGAAGAGTTAACTGCTGAAGATCGTAACCATTGTATGAAACTGTCT
AAAAAAATCCATAGAGAAAAAAACTATACACCCAACAGTAAATCTCAATGGTAG
>IAL7250_Cromossomo_contig_1_polypolish.fasta_00396 thrS
ATGCCTGTTATAACTCTTCCTGATGGCAGCCAACGCCATTACGATCACGCTGTAAGCCCC
ATGGATGTTGCGCTGGACATTGGTCCAGGTCTGGCGAAAGCCTGTATCGCAGGGCGCGTT
AATGGCGAACTGGTTGATGCTTGCGATCTGATTGAAAACGACGCACAACTGTCGATCATT
ACCGCCAAAGACGAAGAAGGTCTGGAGATCATTCGTCACTCCTGTGCGCACCTGTTAGGG
CACGCGATTAAACAACTTTGGCCGCATACCAAAATGGCAATCGGCCCGGTTATTGACAAC
GGTTTTTATTACGACGTTGATCTTGACCGCACGTTAACCCAGGAAGATGTCGAAGCACTC
GAGAAGCGGATGCATGAGCTTGCTGAGAAAAACTACGACGTCATTAAGAAGAAAGTCAGC
TGGCACGAAGCGCGTGAAACTTTCGCCAACCGTGGGGAGAGCTACAAAGTCTCCATTCTT
GACGAAAACATCGCCCATGATGACAAGCCAGGTCTGTACTTCCATGAAGAATATGTCGAT
ATGTGCCGCGGTCCGCACGTACCGAACATGCGTTTCTGCCATCATTTCAAACTAATGAAA
ACGGCAGGGGCTTACTGGCGTGGCGACAGCAACAACAAAATGTTGCAACGTATTTACGGT
ACGGCGTGGGCAGACAAAAAAGCACTTAACGCTTACCTGCAGCGCCTGGAAGAAGCCGCG
AAACGCGACCACCGTAAAATCGGTAAACAGCTCGACCTGTACCATATGCAGGAAGAAGCG
CCGGGTATGGTATTCTGGCACAACGACGGCTGGACCATCTTCCGTGAACTGGAAGTGTTT
GTTCGTTCTAAACTGAAAGAGTACCAGTATCAGGAAGTTAAAGGTCCGTTCATGATGGAC
CGTGTCCTGTGGGAAAAAACCGGTCACTGGGACAACTACAAAGATGCAATGTTCACCACA
TCTTCTGAGAACCGTGAATACTGCATTAAGCCGATGAACTGCCCGGGTCACGTACAAATT
TTCAACCAGGGGCTGAAGTCTTATCGCGATCTGCCGCTGCGTATGGCCGAGTTTGGTAGC
TGCCACCGTAACGAGCCGTCAGGTTCGCTGCATGGCCTGATGCGCGTGCGTGGATTTACC
CAGGATGACGCGCATATCTTCTGTACTGAAGAACAAATTCGCGATGAAGTTAACGGATGT
ATCCGTTTAGTCTATGATATGTACAGCACTTTTGGCTTCGAGAAGATCGTCGTCAAACTC
TCCACTCGTCCTGAAAAACGTATTGGCAGCGACGAAATGTGGGATCGTGCTGAGGCGGAC
CTGGCGGTTGCGCTGGAAGAAAACAACATCCCGTTTGAATATCAACTGGGTGAAGGCGCT
TTCTACGGTCCGAAAATTGAATTTACCCTGTATGACTGCCTCGATCGTGCATGGCAGTGC
GGTACAGTACAGCTGGACTTCTCTTTGCCGTCTCGTCTGAGCGCTTCTTATGTAGGCGAA
GACAATGAACGTAAAGTACCGGTAATGATTCACCGCGCAATTCTGGGGTCGATGGAACGT
TTCATCGGTATCCTGACCGAAGAGTTCGCTGGTTTCTTCCCGACCTGGCTTGCGCCGGTT
CAGGTTGTTATCATGAATATTACCGATTCACAGTCTGAATACGTTAACGAATTGACGCAA
AAACTATCAAATGCGGGCATTCGTGTTAAAGCAGACTTGAGAAATGAGAAGATTGGCTTT
AAAATCCGCGAGCACACTTTGCGTCGCGTCCCATATATGCTGGTCTGTGGTGATAAAGAG
GTGGAATCAGGCAAAGTTGCCGTTCGCACCCGCCGTGGTAAAGACCTGGGAAGCATGGAC
GTAAATGAAGTGATCGAGAAGCTGCAACAAGAGATTCGCAGCCGCAGTCTTAAACAATTG
GAGGAATAA
>IAL7250_Cromossomo_contig_1_polypolish.fasta_00397 infC
GTGAGTCTGAGAGAAGCTCTGGAGAAAGCAGAAGAAGCCGGAGTAGACTTAGTCGAGATC
AGCCCTAACGCCGAGCCGCCGGTTTGTCGTATAATGGATTACGGCAAATTCCTCTATGAA
AAGAGCAAGTCTTCTAAGGAACAGAAGAAAAAGCAAAAAGTTATCCAGGTTAAGGAAATT
AAATTCCGTCCTGGTACAGATGAAGGCGACTATCAGGTAAAACTCCGCAGCCTGATTCGC
TTTCTCGAAGAGGGTGATAAAGCCAAAATCACGCTGCGTTTCCGCGGTCGTGAGATGGCG
CACCAGCAAATCGGTATGGAAGTGCTTAATCGCGTGAAAGACGATTTGCAAGAACTGGCA
GTGGTCGAATCCTTCCCAACGAAGATCGAAGGCCGCCAGATGATCATGGTGCTCGCTCCT
AAGAAGAAACAGTAA
>IAL7250_Cromossomo_contig_1_polypolish.fasta_00398 rpmI
ATGCCAAAAATTAAGACCGTACGCGGTGCTGCTAAGCGCTTCAAAAAAACCGGTAAAGGT
GGTTTTAAGCACAAGCACGCTAACCTGCGTCACATTCTGACCAAAAAAGCGACCAAACGT
AAACGTCACCTGCGTCCGAAAGCCATGGTTTCCAAAGGCGATCTGGGCCTGGTAATCGCG
TGCCTGCCGTACGCATAA
>IAL7250_Cromossomo_contig_1_polypolish.fasta_00399 rplT
ATGGCTCGCGTAAAACGTGGTGTTATTGCACGTGCACGTCACAAGAAAATTTTGAAACAA
GCTAAAGGCTACTACGGTGCGCGTTCTCGCGTATACCGCGTTGCCTTCCAGGCTGTTATC
AAAGCTGGTCAGTATGCTTACCGTGACCGTCGTCAACGTAAGCGTCAGTTCCGTCAACTG
TGGATTGCGCGTATCAACGCAGCAGCACGTCAGAACGGTATTTCTTACAGCAAATTCATC
AATGGCCTGAAAAAAGCCTCTGTTGAAATCGACCGTAAGATCCTGGCTGATATCGCAGTA
TTCGACAAAGTAGCGTTCACCGCTCTGGTTGAAAAAGCGAAAGCAGCTCTGGCATAA
>IAL7250_Cromossomo_contig_1_polypolish.fasta_00400 pheS
ATGTCACATCTCGCAGAACTGGTTGCCAGTGCGAAGGCGGCCATTAGCCAGGCGTCAGAT
GTTGCCGCGTTAGATAATGTGCGCGTCGAATATTTGGGTAAAAAAGGGCACTTAACCCTT
CAGATGACGACCCTGCGTGAGCTGCCGCCAGAAGAGCGTCCGGCAGCTGGTGCGGTTATC
AACGAAGCGAAAGAGCAGGTTCAGCAGGCGCTGAATGCGCGTAAAGCGGAACTGGAAAGC
GCTGCACTGAATGCGCGTCTGGCGGCGGAAACGATTGATGTCTCTCTGCCAGGTCGTCGC
ATTGAAAACGGCGGTCTGCATCCGGTTACCCGTACCATCGACCGTATCGAAAGTTTCTTC
GGTGAGCTTGGCTTTACCGTGGCAACCGGGCCGGAAATCGAAGACGATTATCATAACTTC
GATGCTCTGAACATTCCTGGTCACCACCCGGCGCGCGCTGACCACGACACTTTCTGGTTT
GACACTACCCGCCTGCTGCGTACCCAGACCTCTGGCGTACAGATCCGCACCATGAAAGCC
CAGCAGCCACCGATTCGTATCATCGCGCCTGGCCGTGTTTATCGTAACGACTACGACCAG
ACTCACACGCCGATGTTCCATCAGATGGAAGGTCTGATTGTTGATACCAACATCAGCTTT
ACCAACCTGAAAGGCACGCTGCACGACTTCCTGCGTAACTTCTTTGAGGAAGATTTGCAG
ATTCGCTTCCGTCCTTCCTACTTCCCGTTTACCGAACCTTCTGCAGAAGTGGACGTCATG
GGTAAAAACGGTAAATGGCTGGAAGTGCTGGGCTGCGGGATGGTGCATCCGAACGTGTTG
CGTAACGTTGGCATCGACCCGGAAGTTTACTCTGGTTTCGCCTTCGGGATGGGGATGGAG
CGTCTGACTATGTTGCGTTACGGCGTCACCGACCTGCGTTCATTCTTCGAAAACGATCTG
CGTTTCCTCAAACAGTTTAAATAA
>IAL7250_Cromossomo_contig_1_polypolish.fasta_00401 pheT
ATGAAATTCAGTGAACTGTGGTTACGCGAATGGGTGAACCCGGCGATTGATAGCGATGCG
CTGGCAAATCAAATCACTATGGCGGGCCTGGAAGTTGACGGTGTAGAACCGGTTGCCGGC
AGCTTCCACGGCGTGGTCGTTGGTGAAGTGGTTGAGTGTGCGCAGCATCCGAACGCTGAC
AAACTGCGTGTGACAAAAGTGAATGTCGGCGGCGATCGCCTGCTGGACATCGTCTGCGGT
GCGCCAAACTGCCGTCAGGGCCTGCGTGTAGCGGTAGCGACCATTGGTGCTGTTCTGCCG
GGTGATTTCAAAATTAAAGCGGCGAAACTGCGTGGCGAACCGTCTGAAGGGATGCTGTGC
TCCTTCTCTGAACTGGGCATTTCTGACGATCACAGCGGCATTATCGAACTGCCTGCGGAT
GCGCCGATTGGCACCGATATCCGTGAATACCTGAAACTTGATGACAACACCATCGAAATC
AGCGTGACGCCAAACCGTGCCGACTGCTTAGGCATCATTGGTGTTGCGCGTGACGTTGCC
GTGCTGAACCAGCTGCCGCTGGTTCAACCGGAAATCGTTCCGGTTGGTGCGACCATCGAC
GACACGCTGCCGATTACAGTCGAAGCGCCGGAAGCCTGCCCGCGTTATCTTGGCCGTGTG
GTAAAAGGCATTAACGTTAAAGCGCCAACTCCGCTGTGGATGAAAGAAAAACTGCGTCGT
TGCGGGATCCGTTCTATCGATGCAGTTGTTGACGTCACCAACTATGTGCTGCTCGAACTG
GGCCAGCCGATGCACGCTTTCGATAAAGATCGCATTGAAGGCGGCATTGTGGTGCGGATG
GCGAAAGAGGGCGAAACGCTGGTGCTGCTCGACGGTACTGAAGCGAAGCTGAATGCTGAC
ACTCTGGTCATCGCCGACCACAACAAGGCGCTGGCGATGGGCGGCATCTTCGGTGGCGAA
CACTCTGGCGTGAATGACGAAACACAAAACGTGCTGCTGGAATGCGCGTTCTTTAGCCCG
CTGTCTATCACCGGTCGTGCTCGTCGTCATGGCCTGCATACCGATGCGTCTCACCGTTAT
GAGCGTGGCGTTGATCCGGCACTGCAGCACAAAGCGATGGAACGTGCGACCCGTCTGCTG
ATCGACATCTGCGGTGGTGAGGCTGGCCCGGTAATTGATATCACCAACGAAGCAACGCTG
CCGAAGCGTGCAACCATCACTCTACGTCGTAGCAAACTGGATCGCCTGATCGGCCATCAT
ATTGCGGATGAGCAGGTAACTGACATTCTGCGTCGTCTCGGCTGCGAAGTGACCGAAGGC
AAAGACGAATGGCAGGCAGTTGCGCCGAGCTGGCGTTTCGATATGGAGATTGAAGAAGAT
CTGGTTGAAGAAGTCGCGCGTGTTTACGGCTACAACAACATCCCGGATGAGCCGGTACAG
GCAAGCCTGATTATGGGTACTCACCGTGAAGCTGACCTGTCGCTCAAGCGCGTGAAAACG
CTGCTCAACGACAAAGGCTATCAGGAAGTGATCACCTACAGCTTCGTTGATCCGAAAGTG
CAGCAGATGATCCATCCAGGCGTTGAAGCCTTACTGCTGCCAAGCCCGATCTCTGTTGAA
ATGTCAGCAATGCGTCTTTCTCTGTGGACTGGCCTGCTGGCAACCGTGGTGTACAACCAG
AACCGTCAGCAGAACCGTGTGCGCATTTTCGAAAGCGGTCTGCGTTTCGTACCAGATACT
CAGGCACCGTTGGGCATTCGTCAGGATCTGATGTTAGCCGGTGTGATTTGCGGTAACCGT
TACGAAGAGCACTGGAACCTGGCAAAAGAGACCGTTGATTTCTATGATTTGAAAGGCGAT
CTTGAATCCGTTCTCGACCTGACCGGTAAACTGAATGAGGTTGAGTTCCGTGCAGAAGCG
AATCCGGCACTGCATCCGGGGCAATCCGCAGCGATTTATCTGAAAGGTGAACGTATTGGT
TTTGTTGGGGTTGTTCATCCTGAACTGGAACGTAAACTGGATCTTAACGGTCGCACTCTG
GTGTTCGAACTGGAGTGGAACAAGCTCGCAGACCGCGTGGTGCCTCAGGCGCGCGAGATT
TCTCGCTTCCCGGCGAACCGTCGTGACATCGCGGTGGTGGTCGCAGAAAACGTTCCCGCA
GCGGATATTTTATCCGAATGTAAGAAAGTTGGCGTAAATCAGGTAGTTGGCGTAAACTTA
TTTGACGTGTACCGCGGTAAGGGTGTTGCGGAGGGGTATAAGAGCCTCGCCATAAGCCTG
ATCCTGCAAGATACCAGCCGTACACTCGAAGAAGAGGAGATTGCCGCTACCGTCGCCAAA
TGTGTAGAGGCATTAAAAGAGCGATTCCAGGCATCATTGAGGGATTGA
>IAL7250_Cromossomo_contig_1_polypolish.fasta_00402 ihfA
ATGGCGCTTACAAAAGCTGAAATGTCAGAATATCTGTTTGATAAGCTTGGGCTTAGCAAG
CGGGATGCCAAAGAACTGGTTGAACTGTTTTTCGAAGAGATCCGTCGCGCTCTGGAAAAC
GGCGAACAGGTGAAACTCTCTGGTTTTGGTAACTTCGATCTGCGTGATAAGAATCAACGC
CCGGGACGTAACCCGAAAACGGGCGAGGATATTCCCATTACAGCACGGCGCGTGGTGACC
TTCAGACCCGGGCAGAAGTTAAAAAGCCGGGTCGAAAACGCTTCGCCCAAAGACGAGTAA
>IAL7250_Cromossomo_contig_1_polypolish.fasta_00403 btuC
ATGCTGACACTTGCCCGCCAACAACAGCGACAAAATATTCGCTGGTTATTATGCCTGTCA
GTTTTGATGCTGCTGGCGCTTCTCTTAAGCCTTTGCGCCGGTGAACAATGGATCTCGCCA
GGTGACTGGTTTACTCCTCGTGGCGAACTGTTCGTCTGGCAAATTCGCCTGCCACGTACG
CTGGCTGTATTGCTGGTTGGTGCGGCGCTGGCTATATCCGGCGCTGTAATGCAGGCGTTG
TTTGAAAATCCTCTGGCAGAACCTGGACTACTTGGCGTCTCTAACGGCGCAGGCGTGGGG
CTTATCGCCGCGGTATTGCTTGGGCAAGGGCAACTCCCCAACTGGGCGCTAGGGCTGTGT
GCGATTGCTGGCGCGCTTATCATCACTTTAATACTCTTACGTTTCGCCCGTCGTCATCTT
TCGACCAGTCGGTTATTGCTGGCTGGCGTTGCATTAGGGATTATCTGTAGCGCACTAATG
ACGTGGGCTATCTACTTTTCCACCTCAGTTGATTTGCGTCAGCTGATGTACTGGATGATG
GGCGGTTTTGGCGGCGTAGACTGGCGGCAAAGCTGGCTGATGCTGGCATTGATCCCCGTG
TTGTTGTGGATCTGTTGTCAGTCCAGGCCGATGAATATGTTAGCACTTGGCGAGATCTCG
GCGCGGCAACTGGGTTTACCCCTGTGGTTCTGGCGCAATGTGCTGGTGGCAGCGACCGGC
TGGATGGTTGGCGTCAGTGTGGCGCTGGCGGGTGCTATCGGCTTTATTGGTCTGGTGATC
CCCCATATTCTCCGGTTGTGTGGTTTAACCGATCATCGCGTATTACTTCCCGGCTGCGCG
CTGGCAGGGGCGAGCGCATTGCTGCTGGCCGATATTGTAGCGCGCCTGGCATTAGCTGCC
GCAGAGCTGCCTATTGGCGTGGTCACCGCAACGTTAGGTGCGCCGGTGTTTATCTGGTTA
TTGTTAAAAGCAGGACGTTAG
>IAL7250_Cromossomo_contig_1_polypolish.fasta_00404 btuE
ATGCAAGATTCCATTCTGACGACCGTAGTGAAAGATATCGACGGTGAAGTGACCACGCTG
GAGAAGTTCGCCGGTAATGTGCTGTTGATTGTCAATGTCGCCTCAAAGTGTGGCTTAACG
CCGCAATATGAGCAGTTGGAGAATATTCAGAAAGCCTGGGTCGATCGAGGTTTTATGGTG
CTGGGATTCCCGTGCAACCAGTTTCTGGAACAAGAACCGGGCAGCGATGAAGAGATTAAA
ACTTACTGTACCACCACATGGGGGGTGACGTTCCCGATGTTCAGTAAGATTGAAGTTAAT
GGCGAAGGACGCCATCCGCTGTATCAAAAATTGATTGCCGCAGCGCCGACCGCAGTCGCG
CCGGAAGAGAGCGGATTCTATGCCCGTATGGTCAGCAAAGGCCGTGCACCGCTGTACCCG
GATGATATTTTATGGAATTTTGAAAAATTCCTGGTTGGCAGGGACGGAAAAGTCATCCAG
CGTTTTTCCCCGGATATGACGCCGGAAGATTCCATTGTGATGGAAAGCATTAAACTGGCG
TTGGCAAAATAA
>IAL7250_Cromossomo_contig_1_polypolish.fasta_00405 btuD
ATGTCTATTGTGATGCAGTTACAAGATGTTGCGGAATCTACCCGCCTGGGGCCGCTTTCT
GGCGAGGTTCGGGCTGGGGAGATCCTGCACCTGGTGGGGCCGAATGGCGCGGGTAAGAGT
ACCTTACTGGCGCGAATGGCCGGAATGACCAGCGGTAAGGGAAGCATTCAGTTCGCGGGG
CAACCACTGGAAGCATGGTCCGCAACAAAACTCGCGCTGCATCGCGCCTATCTTTCACAA
CAGCAGACGCCGCCGTTTGCAATGCCGGTCTGGCACTACCTGACACTGCATCAGCACGAT
AAAACGCGTACCGAACTACTGAATGATGTCGCAGGGGCGCTGGCTCTTGATGACAAACTC
GGACGTAGCACCAATCAACTTTCCGGCGGTGAATGGCAACGCGTACGTCTTGCTGCGGTG
GTGTTGCAAATCACACCACAAGCCAATCCCGCAGGCCAATTGCTGCTTCTTGATGAGCCG
ATGAACAGTCTTGATGTTGCGCAACAAAGTGCGTTAGACAAAATTCTGAGCGCGCTGTGT
CAGCAAGGACTGGCGATTGTGATGAGCAGTCACGATCTCAACCACACATTGCGTCATGCG
CATCGGGCGTGGTTGCTAAAAGGTGGAAAAATGCTGGCCAGTGGACGCAGGGAAGAGGTG
CTCACGCCGCCAAATCTGGCGCAGGCCTATGGGATGAATTTTCGCCGTCTGGATATCGAA
GGTCACAGAATGCTGATTTCGACCATCTGA
>IAL7250_Cromossomo_contig_1_polypolish.fasta_00406 nlpC
ATGCGTTTCTGCCTTATTTTGATCACAGCACTGCTTCTGGCCGGGTGTAGCCACCATAAA
GCACCGCCGCCAAATGCCAGACTTTCTGATTCGATTACCGTTATTGCCGGTTTGAAAGAC
CAGCTACAAAGCTGGCATGGCACGCCGTATCGTTATGGTGGCATGACGCGGCGCGGTGTG
GACTGTTCGGGATTTGTGGTTGTGACGATGCGCGATCGTTTCGATTTGCAGCTGCCCCGT
GAAACCAAACAACAAGCCTCTATTGGCACGCAAATTGATAAAGACGAGTTGCTGCCAGGT
GACCTGGTCTTTTTCAAAACGGGGTCCGGACAAAATGGTTTGCATGTAGGTATTTACGAT
ACCAACAACCAATTTATCCACGCCTCTACCAGCAAGGGAGTGATGCGTTCCTCACTTGAT
AATGTCTATTGGCAGAAAAATTTCTGGCAGGCGAGACGAATCTAG
>IAL7250_Cromossomo_contig_1_polypolish.fasta_00407 ydiV
ATGAAGATTTTTTTGGAGAATCTTTATCATTCTGATTGCTATTTCCTGCCGATAAGAGAC
AACCAGCAAGTCCTTGTCGGCGTTGAGTTAATTACCCATTTCTCCAGTGAAGATGGTACG
[truncated: 4,347,602 more chars]
