# Supplementary material for: Genome on the move: emergence of hybrid atypical enteropathogenic/enteroaggregative Escherichia coli (aEPEC/EAEC) during a diarrheal outbreak in Brazil
Source: Microbiol Spectr. 2026 Apr 3;14(5):e02774-25. doi: 10.1128/spectrum.02774-25 (PMC13141912; doi:10.1128/spectrum.02774-25)
Supplement: Supplemental tables — Tables S1 to S16. [file spectrum.02774-25-s0003.xlsx]

## Sheet: Table S1
Table S1. Characteristics of Illumina short-read and Nanopore long-read genomic sequencing of E. coli strains of serotype O3:H2.
E. coli identification	Pathotypea	Assembly features							Accession Number
		No. of reads	No. of bases (base pairs)	Coverage	No. of contig	Genome size (base pairs)	%GC	N50
Short-reads assembly (SPAdes)
IAL7254	aEPEC	23,055,060	4,375,045,683	852.6	154	4,761,510	50.65	91.143	JBRFVP000000000
IAL7250	EAEC	1,173,641	277,550,704	54.1	177	4,760,815	50.69	167.159	JBRFVO000000000
IAL7251	EAEC	1,878,073	446,107,633	86.9	665	4,937,311	50.59	189.83	JBRFVN000000000
IAL7255	EAEC	2,590,250	622,232,746	121.3	125	4,884,919	50.56	170.065	JBRFVM000000000
IAL7257	EAEC	1,204,984	290,485,081	56.6	287	5,096,028	50.51	130.703	JBRFVL000000000
IAL7252	aEPEC/EAEC	1,959,059	472,944,840	92.2	107	4,791,528	50.60	310.54	JBRFVK000000000
IAL7253	aEPEC/EAEC	34,062,633	7,137,297,296	1,391.0	155	4,825,490	50.67	101.715	JBRFVJ000000000
IAL7256	aEPEC/EAEC	21,546,147	4,605,234,157	897.5	345	5,145,052	50.56	159.797	JBRFVI000000000
Short- and long-reads assembly (Unicycler)
IAL7254	aEPEC	23,180,259	4,696,783,030	915.7	3	4,806,335	50.72	-	JBRYHU000000000
IAL7250	EAEC	1,903,279	2,464,261,645	482.9	4	4,811,919	50.73	-	JBRYHX000000000
IAL7255	EAEC	2,774,001	1,229,281,591	240.3	4	4,812,172	50.74	-	JBRYHY000000000
IAL7252	aEPEC/EAEC	2,074,640	761,217,090	148.7	6	4,901,712	50.65	-	JBRYHW000000000
aEAEC: enteroaggregative E. coli; EPEC: atypical enteropathogenic E. coli.

## Sheet: Table S2
Table S2. Virulence factor-encoding genes detected in the E. coli of serotype O3:H2 studied.
IAL7254 (aEPEC)
Database	Virulence factor	Identity	Query / Template length	Contig	Position in contig	Protein function	Accession number
virulence_ecoli	AslA	94.21	1657 / 1656	IAL7254_NODE_30_length_41018_cov_384.925778	24463..26118		CP054236
virulence_ecoli	csgA	100	456 / 456	IAL7254_NODE_13_length_106836_cov_272.402440	8891..9346	curlin major subunit CsgA	CP069646
virulence_ecoli	eae-b01a-beta	99.89	2820 / 2820	IAL7254_NODE_23_length_50690_cov_239.219627	24951..27770		21
virulence_ecoli	espA	100	579 / 579	IAL7254_NODE_23_length_50690_cov_239.219627	30461..31039	Type III secretions system	FM201463
virulence_ecoli	espB	100	945 / 945	IAL7254_NODE_23_length_50690_cov_239.219627	32215..33159	Secreted protein B	AF054421
virulence_ecoli	espF	99.84	624 / 624	IAL7254_NODE_23_length_50690_cov_239.219627	34331..34954	EPEC secreted protein F; Type III secretion system	AF116900
virulence_ecoli	fdeC	96.77	3036 / 4254	IAL7254_NODE_4_length_266825_cov_311.922212	189987..193022	intimin-like adhesin FdeC	AP010953
virulence_ecoli	fimH	100	489 / 489	IAL7254_NODE_16_length_95137_cov_341.798463	6009..6497	Type 1 fimbriae	NA
virulence_ecoli	fyuA	99.95	2022 / 2022	IAL7254_NODE_5_length_229382_cov_371.225059	18494..20515	Siderophore receptor	UGCQ01000002
virulence_ecoli	hha	91.67	180 / 213	IAL7254_NODE_49_length_15570_cov_276.050055	6053..6232	hemolysin expression modulator Hha (previous rmoA)	453331
virulence_ecoli	hlyE	100	918 / 918	IAL7254_NODE_29_length_41700_cov_263.147981	38820..39737	Avian E. coli haemolysin	ECU57430
virulence_ecoli	irp2	100	6108 / 6108	IAL7254_NODE_5_length_229382_cov_371.225059	33703..39810	High molecular weight protein 2 non-ribosomal peptide synthetase	NZ_NTPD01000023
virulence_ecoli	iss	99.32	294 / 294	IAL7254_NODE_36_length_27439_cov_291.304189	26599..26892	Increased serum survival	CP001665
virulence_ecoli	iss	99.32	294 / 294	IAL7254_NODE_36_length_27439_cov_291.304189	26599..26892	Increased serum survival	CP001846
virulence_ecoli	nleB	99.9	981 / 981	IAL7254_NODE_5_length_229382_cov_371.225059	94809..95789	Non-LEE encoded effector B	AE005174
virulence_ecoli	nlpI	99.77	885 / 885	IAL7254_NODE_6_length_228631_cov_342.709392	120146..121030	lipoprotein NlpI precursor	CP000243
virulence_ecoli	terC	100	714 / 714	IAL7254_NODE_11_length_145260_cov_287.776550	39481..40194	Tellurium ion resistance protein	CP007491
virulence_ecoli	terC	99.79	966 / 966	IAL7254_NODE_6_length_228631_cov_342.709392	42973..43938	Tellurium ion resistance protein	MG591698
virulence_ecoli	tir	99.94	1617 / 1617	IAL7254_NODE_23_length_50690_cov_239.219627	22671..24287	Translocated intimin receptor protein	AB426060
virulence_ecoli	yehA	100	1035 / 1035	IAL7254_NODE_1_length_602461_cov_284.627301	492397..493431	Outer membrane lipoprotein, YHD fimbriael cluster	CP042934
virulence_ecoli	yehB	99.72	2481 / 2481	IAL7254_NODE_1_length_602461_cov_284.627301	489901..492381	Usher, YHD fimbriael cluster	CP042934
virulence_ecoli	yehC	99.56	675 / 675	IAL7254_NODE_1_length_602461_cov_284.627301	489211..489885	Chaperone, YHD fimbriael cluster	CP042934
virulence_ecoli	yehD	98.71	543 / 543	IAL7254_NODE_1_length_602461_cov_284.627301	488588..489130	Major pilin subunit, YHD fimbriael cluster	CP042934
IAL7250 (EAEC)
Database	Virulence factor	Identity	Query / Template length	Contig	Position in contig	Protein function	Accession number
virulence_ecoli	AslA	94.21	1657 / 1656	IAL7250_NODE_24_length_54740_cov_20.582572	37532..39187		CP054236
virulence_ecoli	ORF3	99.51	1029 / 1029	IAL7250_NODE_28_length_38049_cov_23.680107	6301..7329	Isoprenoid Biosynthesis	HE610901
virulence_ecoli	ORF4	99.81	540 / 540	IAL7250_NODE_28_length_38049_cov_23.680107	5758..6297	Putative isopentenyl-diphosphate delta-isomerase	AFRH01000026
virulence_ecoli	aap	100	351 / 351	IAL7250_NODE_51_length_2553_cov_24.539571	2071..2421	Dispersin, antiaggregation protein	Z32523
virulence_ecoli	aar	100	201 / 201	IAL7250_NODE_51_length_2553_cov_24.539571	1140..1340	AggR-activated regulator	SSI
virulence_ecoli	aatA	99.84	1239 / 1239	IAL7250_NODE_32_length_26502_cov_20.225668	492..1730	Dispersin transporter protein	CU928159
virulence_ecoli	aggA	99.21	504 / 504	IAL7250_NODE_28_length_38049_cov_23.680107	11259..11762	AAF/I major fimbrial subunit	SSI
virulence_ecoli	aggB	99.54	438 / 438	IAL7250_NODE_28_length_38049_cov_23.680107	11864..12301	AAF/I minor adhesin. Enterobacteria AfaD invasin protein	AFRH01000026
virulence_ecoli	aggC	99.71	2385 / 2385	IAL7250_NODE_28_length_38049_cov_23.680107	12315..14699	Usher, AAF/I assembly unit	AFRH01000026
virulence_ecoli	aggD	99.21	630 / 630	IAL7250_NODE_28_length_38049_cov_23.680107	14857..15486	Chaperone, AAF/I assembly unit	AFRH01000026
virulence_ecoli	aggR	100	798 / 798	IAL7250_NODE_28_length_38049_cov_23.680107	967..1764	AraC transcriptional activator	55989
virulence_ecoli	anr	93.9	213 / 213	IAL7250_NODE_32_length_26502_cov_20.225668	16355..16567	AraC negative regulator	AL391753
virulence_ecoli	csgA	100	456 / 456	IAL7250_NODE_15_length_106474_cov_11.282077	8529..8984	curlin major subunit CsgA	CP069646
virulence_ecoli	fdeC	96.77	3036 / 4254	IAL7250_NODE_2_length_345229_cov_18.012040	74867..77902	intimin-like adhesin FdeC	AP010953
virulence_ecoli	fimH	100	489 / 489	IAL7250_NODE_3_length_329505_cov_18.516319	33010..33498	Type 1 fimbriae	NA
virulence_ecoli	fyuA	99.95	2022 / 2022	IAL7250_NODE_13_length_115227_cov_17.697185	34733..36754	Siderophore receptor	UGCQ01000002
virulence_ecoli	gad	100	1401 / 1401	IAL7250_NODE_26_length_45448_cov_15.110876	24397..25797	Glutamate decarboxylase	U00096
virulence_ecoli	gad	100	1401 / 1401	IAL7250_NODE_12_length_127768_cov_26.265322	42349..43749	Glutamate decarboxylase	U00096
virulence_ecoli	hha	91.67	180 / 213	IAL7250_NODE_13_length_115227_cov_17.697185	9593..9772	hemolysin expression modulator Hha (previous rmoA)	453331
virulence_ecoli	hlyE	100	918 / 918	IAL7250_NODE_20_length_74937_cov_11.082263	12146..13063	Avian E. coli haemolysin	ECU57430
virulence_ecoli	irp2	100	6108 / 6108	IAL7250_NODE_13_length_115227_cov_17.697185	49942..56049	High molecular weight protein 2 non-ribosomal peptide synthetase	NZ_NTPD01000023
virulence_ecoli	iss	99.32	294 / 294	IAL7250_NODE_19_length_85409_cov_13.235302	548..841	Increased serum survival	CP001665
virulence_ecoli	iss	99.32	294 / 294	IAL7250_NODE_19_length_85409_cov_13.235302	548..841	Increased serum survival	CP001846
virulence_ecoli	nlpI	99.77	885 / 885	IAL7250_NODE_6_length_309513_cov_21.899905	123039..123923	lipoprotein NlpI precursor	CP000243
virulence_ecoli	terC	100	714 / 714	IAL7250_NODE_16_length_105313_cov_21.920160	83405..84118	Tellurium ion resistance protein	CP007491
virulence_ecoli	terC	99.9	966 / 966	IAL7250_NODE_6_length_309513_cov_21.899905	194722..195687	Tellurium ion resistance protein	MG591698
virulence_ecoli	yehA	100	1035 / 1035	IAL7250_NODE_1_length_620681_cov_18.639703	126637..127671	Outer membrane lipoprotein, YHD fimbriael cluster	CP042934
virulence_ecoli	yehB	99.72	2481 / 2481	IAL7250_NODE_1_length_620681_cov_18.639703	127687..130167	Usher, YHD fimbriael cluster	CP042934
virulence_ecoli	yehC	99.56	675 / 675	IAL7250_NODE_1_length_620681_cov_18.639703	130183..130857	Chaperone, YHD fimbriael cluster	CP042934
virulence_ecoli	yehD	98.71	543 / 543	IAL7250_NODE_1_length_620681_cov_18.639703	130938..131480	Major pilin subunit, YHD fimbriael cluster	CP042934
IAL7251 (EAEC)
Database	Virulence factor	Identity	Query / Template length	Contig	Position in contig	Protein function	Accession number
virulence_ecoli	AslA	94.21	1657 / 1656	IAL7251_NODE_17_length_88385_cov_45.332412	49199..50854		CP054236
virulence_ecoli	ORF3	99.51	1029 / 1029	IAL7251_NODE_25_length_38048_cov_139.722713	30720..31748	Isoprenoid Biosynthesis	HE610901
virulence_ecoli	ORF4	99.81	540 / 540	IAL7251_NODE_25_length_38048_cov_139.722713	31752..32291	Putative isopentenyl-diphosphate delta-isomerase	AFRH01000026
virulence_ecoli	aap	100	351 / 351	IAL7251_NODE_38_length_2553_cov_158.110058	2071..2421	Dispersin, antiaggregation protein	Z32523
virulence_ecoli	aar	100	201 / 201	IAL7251_NODE_38_length_2553_cov_158.110058	1140..1340	AggR-activated regulator	SSI
virulence_ecoli	aatA	99.84	1239 / 1239	IAL7251_NODE_22_length_44775_cov_139.013774	492..1730	Dispersin transporter protein	CU928159
virulence_ecoli	aggA	99.21	504 / 504	IAL7251_NODE_25_length_38048_cov_139.722713	26287..26790	AAF/I major fimbrial subunit	SSI
virulence_ecoli	aggB	99.54	438 / 438	IAL7251_NODE_25_length_38048_cov_139.722713	25748..26185	AAF/I minor adhesin. Enterobacteria AfaD invasin protein	AFRH01000026
virulence_ecoli	aggC	99.71	2385 / 2385	IAL7251_NODE_25_length_38048_cov_139.722713	23350..25734	Usher, AAF/I assembly unit	AFRH01000026
virulence_ecoli	aggD	99.21	630 / 630	IAL7251_NODE_25_length_38048_cov_139.722713	22563..23192	Chaperone, AAF/I assembly unit	AFRH01000026
virulence_ecoli	aggR	100	798 / 798	IAL7251_NODE_25_length_38048_cov_139.722713	36285..37082	AraC transcriptional activator	55989
virulence_ecoli	anr	93.9	213 / 213	IAL7251_NODE_22_length_44775_cov_139.013774	16355..16567	AraC negative regulator	AL391753
virulence_ecoli	csgA	100	456 / 456	IAL7251_NODE_13_length_106836_cov_32.579726	8891..9346	curlin major subunit CsgA	CP069646
virulence_ecoli	fdeC	96.77	3036 / 4254	IAL7251_NODE_4_length_343951_cov_44.262655	73589..76624	intimin-like adhesin FdeC	AP010953
virulence_ecoli	fimH	100	489 / 489	IAL7251_NODE_1_length_650979_cov_46.916617	354484..354972	Type 1 fimbriae	NA
virulence_ecoli	fyuA	99.95	2022 / 2022	IAL7251_NODE_3_length_357610_cov_32.279412	34734..36755	Siderophore receptor	UGCQ01000002
virulence_ecoli	gad	100	1401 / 1401	IAL7251_NODE_5_length_320929_cov_49.812735	235510..236910	Glutamate decarboxylase	U00096
virulence_ecoli	gad	100	1401 / 1401	IAL7251_NODE_21_length_45448_cov_35.903268	19652..21052	Glutamate decarboxylase	U00096
virulence_ecoli	hha	91.67	180 / 213	IAL7251_NODE_3_length_357610_cov_32.279412	9593..9772	hemolysin expression modulator Hha (previous rmoA)	453331
virulence_ecoli	hlyE	100	918 / 918	IAL7251_NODE_20_length_51882_cov_33.575307	38820..39737	Avian E. coli haemolysin	ECU57430
virulence_ecoli	irp2	100	6108 / 6108	IAL7251_NODE_3_length_357610_cov_32.279412	49943..56050	High molecular weight protein 2 non-ribosomal peptide synthetase	NZ_NTPD01000023
virulence_ecoli	iss	99.32	294 / 294	IAL7251_NODE_12_length_135591_cov_38.282953	134751..135044	Increased serum survival	CP001665
virulence_ecoli	iss	99.32	294 / 294	IAL7251_NODE_12_length_135591_cov_38.282953	134751..135044	Increased serum survival	CP001846
virulence_ecoli	nlpI	99.77	885 / 885	IAL7251_NODE_7_length_309513_cov_46.224024	123039..123923	lipoprotein NlpI precursor	CP000243
virulence_ecoli	terC	100	714 / 714	IAL7251_NODE_14_length_105313_cov_45.954528	21196..21909	Tellurium ion resistance protein	CP007491
virulence_ecoli	terC	99.9	966 / 966	IAL7251_NODE_7_length_309513_cov_46.224024	194722..195687	Tellurium ion resistance protein	MG591698
virulence_ecoli	yehA	100	1035 / 1035	IAL7251_NODE_2_length_614986_cov_37.463405	121040..122074	Outer membrane lipoprotein, YHD fimbriael cluster	CP042934
virulence_ecoli	yehB	99.72	2481 / 2481	IAL7251_NODE_2_length_614986_cov_37.463405	122090..124570	Usher, YHD fimbriael cluster	CP042934
virulence_ecoli	yehC	99.56	675 / 675	IAL7251_NODE_2_length_614986_cov_37.463405	124586..125260	Chaperone, YHD fimbriael cluster	CP042934
virulence_ecoli	yehD	98.71	543 / 543	IAL7251_NODE_2_length_614986_cov_37.463405	125341..125883	Major pilin subunit, YHD fimbriael cluster	CP042934
IAL7255 (EAEC)
Database	Virulence factor	Identity	Query / Template length	Contig	Position in contig	Protein function	Accession number
virulence_ecoli	AslA	94.21	1657 / 1656	IAL7255_NODE_23_length_75316_cov_65.843368	49199..50854		CP054236
virulence_ecoli	ORF3	99.51	1029 / 1029	IAL7255_NODE_50_length_19545_cov_17.815789	8596..9624	Isoprenoid Biosynthesis	HE610901
virulence_ecoli	ORF4	99.81	540 / 540	IAL7255_NODE_50_length_19545_cov_17.815789	8053..8592	Putative isopentenyl-diphosphate delta-isomerase	AFRH01000026
virulence_ecoli	aap	100	351 / 351	IAL7255_NODE_50_length_19545_cov_17.815789	2071..2421	Dispersin, antiaggregation protein	Z32523
virulence_ecoli	aar	100	201 / 201	IAL7255_NODE_50_length_19545_cov_17.815789	1140..1340	AggR-activated regulator	SSI
virulence_ecoli	aatA	99.84	1239 / 1239	IAL7255_NODE_51_length_18518_cov_26.183024	15825..17063	Dispersin transporter protein	CU928159
virulence_ecoli	aggA	99.21	504 / 504	IAL7255_NODE_50_length_19545_cov_17.815789	13554..14057	AAF/I major fimbrial subunit	SSI
virulence_ecoli	aggB	99.54	438 / 438	IAL7255_NODE_50_length_19545_cov_17.815789	14159..14596	AAF/I minor adhesin. Enterobacteria AfaD invasin protein	AFRH01000026
virulence_ecoli	aggC	99.71	2385 / 2385	IAL7255_NODE_50_length_19545_cov_17.815789	14610..16994	Usher, AAF/I assembly unit	AFRH01000026
virulence_ecoli	aggD	99.21	630 / 630	IAL7255_NODE_50_length_19545_cov_17.815789	17152..17781	Chaperone, AAF/I assembly unit	AFRH01000026
virulence_ecoli	aggR	100	798 / 798	IAL7255_NODE_50_length_19545_cov_17.815789	3262..4059	AraC transcriptional activator	55989
virulence_ecoli	anr	93.9	213 / 213	IAL7255_NODE_51_length_18518_cov_26.183024	988..1200	AraC negative regulator	AL391753
virulence_ecoli	csgA	100	456 / 456	IAL7255_NODE_27_length_69479_cov_42.758637	60135..60590	curlin major subunit CsgA	CP069646
virulence_ecoli	fdeC	96.77	3036 / 4254	IAL7255_NODE_4_length_214553_cov_62.454945	25054..28089	intimin-like adhesin FdeC	AP010953
virulence_ecoli	fimH	100	489 / 489	IAL7255_NODE_7_length_163766_cov_71.706952	72237..72725	Type 1 fimbriae	NA
virulence_ecoli	fyuA	99.95	2022 / 2022	IAL7255_NODE_5_length_182918_cov_47.079878	41455..43476	Siderophore receptor	UGCQ01000002
virulence_ecoli	gad	100	1401 / 1401	IAL7255_NODE_26_length_71496_cov_74.516821	17086..18486	Glutamate decarboxylase	U00096
virulence_ecoli	gad	100	1401 / 1401	IAL7255_NODE_34_length_49889_cov_53.087354	19652..21052	Glutamate decarboxylase	U00096
virulence_ecoli	hha	91.67	180 / 213	IAL7255_NODE_5_length_182918_cov_47.079878	68437..68616	hemolysin expression modulator Hha (previous rmoA)	453331
virulence_ecoli	hlyE	100	918 / 918	IAL7255_NODE_24_length_75282_cov_42.583554	50734..51651	Avian E. coli haemolysin	ECU57430
virulence_ecoli	irp2	100	6108 / 6108	IAL7255_NODE_5_length_182918_cov_47.079878	22160..28267	High molecular weight protein 2 non-ribosomal peptide synthetase	NZ_NTPD01000023
virulence_ecoli	iss	99.32	294 / 294	IAL7255_NODE_10_length_135591_cov_50.571347	548..841	Increased serum survival	CP001665
virulence_ecoli	iss	99.32	294 / 294	IAL7255_NODE_10_length_135591_cov_50.571347	548..841	Increased serum survival	CP001846
virulence_ecoli	nleB	99.9	981 / 981	IAL7255_NODE_16_length_101715_cov_48.306965	32941..33921	Non-LEE encoded effector B	AE005174
virulence_ecoli	nlpI	99.77	885 / 885	IAL7255_NODE_13_length_124057_cov_71.026612	3029..3913	lipoprotein NlpI precursor	CP000243
virulence_ecoli	terC	100	714 / 714	IAL7255_NODE_29_length_63026_cov_81.229638	39328..40041	Tellurium ion resistance protein	CP007491
virulence_ecoli	terC	99.79	966 / 966	IAL7255_NODE_13_length_124057_cov_71.026612	80121..81086	Tellurium ion resistance protein	MG591698
virulence_ecoli	yehA	100	1035 / 1035	IAL7255_NODE_1_length_338857_cov_56.572022	228795..229829	Outer membrane lipoprotein, YHD fimbriael cluster	CP042934
virulence_ecoli	yehB	99.72	2481 / 2481	IAL7255_NODE_1_length_338857_cov_56.572022	226299..228779	Usher, YHD fimbriael cluster	CP042934
virulence_ecoli	yehC	99.56	675 / 675	IAL7255_NODE_1_length_338857_cov_56.572022	225609..226283	Chaperone, YHD fimbriael cluster	CP042934
virulence_ecoli	yehD	98.71	543 / 543	IAL7255_NODE_1_length_338857_cov_56.572022	224986..225528	Major pilin subunit, YHD fimbriael cluster	CP042934
IAL7257 (EAEC)
Database	Virulence factor	Identity	Query / Template length	Contig	Position in contig	Protein function	Accession number
virulence_ecoli	AslA	94.21	1657 / 1656	IAL7257_NODE_18_length_75316_cov_34.842889	49199..50854		CP054236
virulence_ecoli	ORF3	99.51	1029 / 1029	IAL7257_NODE_40_length_40333_cov_28.041312	8596..9624	Isoprenoid Biosynthesis	HE610901
virulence_ecoli	ORF4	99.81	540 / 540	IAL7257_NODE_40_length_40333_cov_28.041312	8053..8592	Putative isopentenyl-diphosphate delta-isomerase	AFRH01000026
virulence_ecoli	aap	100	351 / 351	IAL7257_NODE_40_length_40333_cov_28.041312	2071..2421	Dispersin, antiaggregation protein	Z32523
virulence_ecoli	aar	100	201 / 201	IAL7257_NODE_40_length_40333_cov_28.041312	1140..1340	AggR-activated regulator	SSI
virulence_ecoli	aatA	99.84	1239 / 1239	IAL7257_NODE_56_length_18516_cov_31.126326	1456..2694	Dispersin transporter protein	CU928159
virulence_ecoli	aggA	99.21	504 / 504	IAL7257_NODE_40_length_40333_cov_28.041312	13554..14057	AAF/I major fimbrial subunit	SSI
virulence_ecoli	aggB	99.54	438 / 438	IAL7257_NODE_40_length_40333_cov_28.041312	14159..14596	AAF/I minor adhesin. Enterobacteria AfaD invasin protein	AFRH01000026
virulence_ecoli	aggC	99.71	2385 / 2385	IAL7257_NODE_40_length_40333_cov_28.041312	14610..16994	Usher, AAF/I assembly unit	AFRH01000026
virulence_ecoli	aggD	99.21	630 / 630	IAL7257_NODE_40_length_40333_cov_28.041312	17152..17781	Chaperone, AAF/I assembly unit	AFRH01000026
virulence_ecoli	aggR	100	798 / 798	IAL7257_NODE_40_length_40333_cov_28.041312	3262..4059	AraC transcriptional activator	55989
virulence_ecoli	anr	93.9	213 / 213	IAL7257_NODE_56_length_18516_cov_31.126326	17319..17531	AraC negative regulator	AL391753
virulence_ecoli	csgA	100	456 / 456	IAL7257_NODE_22_length_69479_cov_22.884315	60135..60590	curlin major subunit CsgA	CP069646
virulence_ecoli	fdeC	96.77	3036 / 4254	IAL7257_NODE_4_length_171290_cov_38.431501	25057..28092	intimin-like adhesin FdeC	AP010953
virulence_ecoli	fimH	100	489 / 489	IAL7257_NODE_2_length_387538_cov_38.944059	296008..296496	Type 1 fimbriae	NA
virulence_ecoli	fyuA	99.95	2022 / 2022	IAL7257_NODE_23_length_67807_cov_13.293155	34733..36754	Siderophore receptor	UGCQ01000002
virulence_ecoli	gad	100	1133 / 1401	IAL7257_NODE_93_length_1133_cov_35.836978	1..1133	Glutamate decarboxylase	AP010953
virulence_ecoli	gad	100	1133 / 1401	IAL7257_NODE_93_length_1133_cov_35.836978	1..1133	Glutamate decarboxylase	CP002967
virulence_ecoli	gad	100	1133 / 1401	IAL7257_NODE_93_length_1133_cov_35.836978	1..1133	Glutamate decarboxylase	U00096
virulence_ecoli	hha	91.67	180 / 213	IAL7257_NODE_23_length_67807_cov_13.293155	9593..9772	hemolysin expression modulator Hha (previous rmoA)	453331
virulence_ecoli	hlyE	100	918 / 918	IAL7257_NODE_19_length_75282_cov_22.527017	23632..24549	Avian E. coli haemolysin	ECU57430
virulence_ecoli	irp2	100	6108 / 6108	IAL7257_NODE_23_length_67807_cov_13.293155	49942..56049	High molecular weight protein 2 non-ribosomal peptide synthetase	NZ_NTPD01000023
virulence_ecoli	iss	99.32	294 / 294	IAL7257_NODE_7_length_135591_cov_32.023778	548..841	Increased serum survival	CP001665
virulence_ecoli	iss	99.32	294 / 294	IAL7257_NODE_7_length_135591_cov_32.023778	548..841	Increased serum survival	CP001846
virulence_ecoli	nleB	99.9	981 / 981	IAL7257_NODE_11_length_101717_cov_10.985806	67797..68777	Non-LEE encoded effector B	AE005174
virulence_ecoli	nlpI	99.77	885 / 885	IAL7257_NODE_8_length_124057_cov_35.048923	120144..121028	lipoprotein NlpI precursor	CP000243
virulence_ecoli	terC	100	714 / 714	IAL7257_NODE_9_length_116314_cov_35.763321	39329..40042	Tellurium ion resistance protein	CP007491
virulence_ecoli	terC	99.79	966 / 966	IAL7257_NODE_8_length_124057_cov_35.048923	42971..43936	Tellurium ion resistance protein	MG591698
virulence_ecoli	yehA	100	1035 / 1035	IAL7257_NODE_1_length_555325_cov_18.822254	445261..446295	Outer membrane lipoprotein, YHD fimbriael cluster	CP042934
virulence_ecoli	yehB	99.72	2481 / 2481	IAL7257_NODE_1_length_555325_cov_18.822254	442765..445245	Usher, YHD fimbriael cluster	CP042934
virulence_ecoli	yehC	99.56	675 / 675	IAL7257_NODE_1_length_555325_cov_18.822254	442075..442749	Chaperone, YHD fimbriael cluster	CP042934
virulence_ecoli	yehD	98.71	543 / 543	IAL7257_NODE_1_length_555325_cov_18.822254	441452..441994	Major pilin subunit, YHD fimbriael cluster	CP042934
IAL7252 (hybrid aEPEC/EAEC)
Database	Virulence factor	Identity	Query / Template length	Contig	Position in contig	Protein function	Accession number
virulence_ecoli	AslA	94.21	1657 / 1656	IAL7252_NODE_22_length_75321_cov_41.905152	24462..26117		CP054236
virulence_ecoli	ORF3	99.51	1029 / 1029	IAL7252_NODE_29_length_40332_cov_21.796891	8596..9624	Isoprenoid Biosynthesis	HE610901
virulence_ecoli	ORF4	99.81	540 / 540	IAL7252_NODE_29_length_40332_cov_21.796891	8053..8592	Putative isopentenyl-diphosphate delta-isomerase	AFRH01000026
virulence_ecoli	aap	100	351 / 351	IAL7252_NODE_29_length_40332_cov_21.796891	2071..2421	Dispersin, antiaggregation protein	Z32523
virulence_ecoli	aar	100	201 / 201	IAL7252_NODE_29_length_40332_cov_21.796891	1140..1340	AggR-activated regulator	SSI
virulence_ecoli	aatA	99.84	1239 / 1239	IAL7252_NODE_35_length_27466_cov_23.214712	1456..2694	Dispersin transporter protein	CU928159
virulence_ecoli	aggA	99.21	504 / 504	IAL7252_NODE_29_length_40332_cov_21.796891	13554..14057	AAF/I major fimbrial subunit	SSI
virulence_ecoli	aggB	99.54	438 / 438	IAL7252_NODE_29_length_40332_cov_21.796891	14159..14596	AAF/I minor adhesin. Enterobacteria AfaD invasin protein	AFRH01000026
virulence_ecoli	aggC	99.71	2385 / 2385	IAL7252_NODE_29_length_40332_cov_21.796891	14610..16994	Usher, AAF/I assembly unit	AFRH01000026
virulence_ecoli	aggD	99.21	630 / 630	IAL7252_NODE_29_length_40332_cov_21.796891	17152..17781	Chaperone, AAF/I assembly unit	AFRH01000026
virulence_ecoli	aggR	100	798 / 798	IAL7252_NODE_29_length_40332_cov_21.796891	3262..4059	AraC transcriptional activator	55989
virulence_ecoli	anr	93.9	213 / 213	IAL7252_NODE_35_length_27466_cov_23.214712	17319..17531	AraC negative regulator	AL391753
virulence_ecoli	csgA	100	456 / 456	IAL7252_NODE_13_length_122823_cov_34.932255	113478..113933	curlin major subunit CsgA	CP069646
virulence_ecoli	eae-b01a-beta	99.89	2820 / 2820	IAL7252_NODE_26_length_49702_cov_67.776924	24950..27769		21
virulence_ecoli	espA	100	579 / 579	IAL7252_NODE_26_length_49702_cov_67.776924	30460..31038	Type III secretions system	FM201463
virulence_ecoli	espB	100	945 / 945	IAL7252_NODE_26_length_49702_cov_67.776924	32214..33158	Secreted protein B	AF054421
virulence_ecoli	espF	99.84	624 / 624	IAL7252_NODE_26_length_49702_cov_67.776924	34330..34953	EPEC secreted protein F; Type III secretion system	AF116900
virulence_ecoli	fdeC	96.77	3036 / 4254	IAL7252_NODE_4_length_266371_cov_46.593610	73350..76385	intimin-like adhesin FdeC	AP010953
virulence_ecoli	fimH	100	489 / 489	IAL7252_NODE_1_length_626337_cov_46.051692	295828..296316	Type 1 fimbriae	NA
virulence_ecoli	fyuA	99.95	2022 / 2022	IAL7252_NODE_2_length_385289_cov_33.708351	13683..15704	Siderophore receptor	UGCQ01000002
virulence_ecoli	gad	100	935 / 1401	IAL7252_NODE_71_length_935_cov_58.615099	1..935	Glutamate decarboxylase	AP010953
virulence_ecoli	gad	100	935 / 1401	IAL7252_NODE_71_length_935_cov_58.615099	1..935	Glutamate decarboxylase	CP002967
virulence_ecoli	gad	100	935 / 1401	IAL7252_NODE_71_length_935_cov_58.615099	1..935	Glutamate decarboxylase	EF547380
virulence_ecoli	gad	100	935 / 1401	IAL7252_NODE_71_length_935_cov_58.615099	1..935	Glutamate decarboxylase	U00096
virulence_ecoli	hha	91.67	180 / 213	IAL7252_NODE_13_length_122823_cov_34.932255	9339..9518	hemolysin expression modulator Hha (previous rmoA)	453331
virulence_ecoli	hlyE	100	918 / 918	IAL7252_NODE_31_length_37356_cov_36.519541	23632..24549	Avian E. coli haemolysin	ECU57430
virulence_ecoli	irp2	100	6108 / 6108	IAL7252_NODE_2_length_385289_cov_33.708351	28892..34999	High molecular weight protein 2 non-ribosomal peptide synthetase	NZ_NTPD01000023
virulence_ecoli	iss	99.32	294 / 294	IAL7252_NODE_11_length_135591_cov_38.824367	548..841	Increased serum survival	CP001665
virulence_ecoli	iss	99.32	294 / 294	IAL7252_NODE_11_length_135591_cov_38.824367	548..841	Increased serum survival	CP001846
virulence_ecoli	nleB	99.9	981 / 981	IAL7252_NODE_2_length_385289_cov_33.708351	89998..90978	Non-LEE encoded effector B	AE005174
virulence_ecoli	nlpI	99.77	885 / 885	IAL7252_NODE_5_length_228631_cov_46.730578	120146..121030	lipoprotein NlpI precursor	CP000243
virulence_ecoli	terC	100	714 / 714	IAL7252_NODE_10_length_145260_cov_50.799005	39481..40194	Tellurium ion resistance protein	CP007491
virulence_ecoli	terC	99.79	966 / 966	IAL7252_NODE_5_length_228631_cov_46.730578	42973..43938	Tellurium ion resistance protein	MG591698
virulence_ecoli	tir	99.94	1617 / 1617	IAL7252_NODE_26_length_49702_cov_67.776924	22670..24286	Translocated intimin receptor protein	AB426060
virulence_ecoli	yehA	100	1035 / 1035	IAL7252_NODE_3_length_362346_cov_39.019621	75422..76456	Outer membrane lipoprotein, YHD fimbriael cluster	CP042934
virulence_ecoli	yehB	99.72	2481 / 2481	IAL7252_NODE_3_length_362346_cov_39.019621	76472..78952	Usher, YHD fimbriael cluster	CP042934
virulence_ecoli	yehC	99.56	675 / 675	IAL7252_NODE_3_length_362346_cov_39.019621	78968..79642	Chaperone, YHD fimbriael cluster	CP042934
virulence_ecoli	yehD	98.71	543 / 543	IAL7252_NODE_3_length_362346_cov_39.019621	79723..80265	Major pilin subunit, YHD fimbriael cluster	CP042934
IAL7253 (hybrid aEPEC/EAEC)
Database	Virulence factor	Identity	Query / Template length	Contig	Position in contig	Protein function	Accession number
virulence_ecoli	AslA	94.21	1657 / 1656	IAL7253_NODE_28_length_54087_cov_649.937695	14901..16556		CP054236
virulence_ecoli	ORF3	99.51	1029 / 1029	IAL7253_NODE_37_length_40333_cov_278.705492	30710..31738	Isoprenoid Biosynthesis	HE610901
virulence_ecoli	ORF4	99.81	540 / 540	IAL7253_NODE_37_length_40333_cov_278.705492	31742..32281	Putative isopentenyl-diphosphate delta-isomerase	AFRH01000026
virulence_ecoli	aap	100	351 / 351	IAL7253_NODE_37_length_40333_cov_278.705492	37913..38263	Dispersin, antiaggregation protein	Z32523
virulence_ecoli	aar	100	201 / 201	IAL7253_NODE_37_length_40333_cov_278.705492	38994..39194	AggR-activated regulator	SSI
virulence_ecoli	aggA	99.21	504 / 504	IAL7253_NODE_37_length_40333_cov_278.705492	26277..26780	AAF/I major fimbrial subunit	SSI
virulence_ecoli	aggB	99.54	438 / 438	IAL7253_NODE_37_length_40333_cov_278.705492	25738..26175	AAF/I minor adhesin. Enterobacteria AfaD invasin protein	AFRH01000026
virulence_ecoli	aggC	99.71	2385 / 2385	IAL7253_NODE_37_length_40333_cov_278.705492	23340..25724	Usher, AAF/I assembly unit	AFRH01000026
virulence_ecoli	aggD	99.21	630 / 630	IAL7253_NODE_37_length_40333_cov_278.705492	22553..23182	Chaperone, AAF/I assembly unit	AFRH01000026
virulence_ecoli	aggR	100	798 / 798	IAL7253_NODE_37_length_40333_cov_278.705492	36275..37072	AraC transcriptional activator	55989
virulence_ecoli	anr	93.9	213 / 213	IAL7253_NODE_78_length_1951_cov_320.517544	752..964	AraC negative regulator	AL391753
virulence_ecoli	cba	99.8	1536 / 1536	IAL7253_NODE_29_length_51377_cov_855.908976	26220..27755	Colicin B	FJ664720
virulence_ecoli	cba	99.8	1536 / 1536	IAL7253_NODE_29_length_51377_cov_855.908976	26220..27755	Colicin B	FJ664721
virulence_ecoli	cia	94.01	167 / 264	IAL7253_NODE_29_length_51377_cov_855.908976	33399..33565	Colicin ia	UGDH01000002
virulence_ecoli	cma	99.63	816 / 816	IAL7253_NODE_29_length_51377_cov_855.908976	28544..29359	Colicin M activity	FJ664718
virulence_ecoli	cma	99.63	816 / 816	IAL7253_NODE_29_length_51377_cov_855.908976	28544..29359	Colicin M activity	FJ664720
virulence_ecoli	cma	99.63	816 / 816	IAL7253_NODE_29_length_51377_cov_855.908976	28544..29359	Colicin M activity	FJ664744
virulence_ecoli	csgA	100	456 / 456	IAL7253_NODE_12_length_159797_cov_469.547166	150452..150907	curlin major subunit CsgA	CP069646
virulence_ecoli	eae-b01a-beta	99.89	2820 / 2820	IAL7253_NODE_30_length_50690_cov_369.476989	24951..27770		21
virulence_ecoli	espA	100	579 / 579	IAL7253_NODE_30_length_50690_cov_369.476989	30461..31039	Type III secretions system	FM201463
virulence_ecoli	espB	100	945 / 945	IAL7253_NODE_30_length_50690_cov_369.476989	32215..33159	Secreted protein B	AF054421
virulence_ecoli	espF	99.84	624 / 624	IAL7253_NODE_30_length_50690_cov_369.476989	34331..34954	EPEC secreted protein F; Type III secretion system	AF116900
virulence_ecoli	fdeC	96.77	3036 / 4254	IAL7253_NODE_3_length_265847_cov_546.545228	189009..192044	intimin-like adhesin FdeC	AP010953
virulence_ecoli	fimH	100	489 / 489	IAL7253_NODE_18_length_95137_cov_601.078381	6009..6497	Type 1 fimbriae	NA
virulence_ecoli	fyuA	99.95	2022 / 2022	IAL7253_NODE_9_length_174005_cov_453.780720	28916..30937	Siderophore receptor	UGCQ01000002
virulence_ecoli	hha	91.67	180 / 213	IAL7253_NODE_9_length_174005_cov_453.780720	3776..3955	hemolysin expression modulator Hha (previous rmoA)	453331
virulence_ecoli	hlyE	100	918 / 918	IAL7253_NODE_12_length_159797_cov_469.547166	38820..39737	Avian E. coli haemolysin	ECU57430
virulence_ecoli	irp2	100	6108 / 6108	IAL7253_NODE_9_length_174005_cov_453.780720	44125..50232	High molecular weight protein 2 non-ribosomal peptide synthetase	NZ_NTPD01000023
virulence_ecoli	iss	99.32	294 / 294	IAL7253_NODE_20_length_83268_cov_512.990967	82428..82721	Increased serum survival	CP001665
virulence_ecoli	iss	99.32	294 / 294	IAL7253_NODE_20_length_83268_cov_512.990967	82428..82721	Increased serum survival	CP001846
virulence_ecoli	nleB	99.9	981 / 981	IAL7253_NODE_9_length_174005_cov_453.780720	105231..106211	Non-LEE encoded effector B	AE005174
virulence_ecoli	nlpI	99.77	885 / 885	IAL7253_NODE_4_length_228629_cov_584.252133	120144..121028	lipoprotein NlpI precursor	CP000243
virulence_ecoli	terC	100	714 / 714	IAL7253_NODE_13_length_145259_cov_477.877580	39481..40194	Tellurium ion resistance protein	CP007491
virulence_ecoli	terC	99.79	966 / 966	IAL7253_NODE_4_length_228629_cov_584.252133	42971..43936	Tellurium ion resistance protein	MG591698
virulence_ecoli	tir	99.94	1617 / 1617	IAL7253_NODE_30_length_50690_cov_369.476989	22671..24287	Translocated intimin receptor protein	AB426060
virulence_ecoli	traJ	98.84	690 / 690	IAL7253_NODE_29_length_51377_cov_855.908976	8781..9470	Protein TraJ (Positive regulator of conjugal transfer operon)	AF550679
virulence_ecoli	traT	100	777 / 777	IAL7253_NODE_26_length_55412_cov_987.549154	5941..6717	Outer membrane protein complement resistance	CVTE01000048
virulence_ecoli	traT	100	446 / 717	IAL7253_NODE_145_length_446_cov_0.777429	1..446	Outer membrane protein complement resistance	LT985275
virulence_ecoli	yehA	100	1035 / 1035	IAL7253_NODE_8_length_187996_cov_467.698508	77932..78966	Outer membrane lipoprotein, YHD fimbriael cluster	CP042934
virulence_ecoli	yehB	99.72	2481 / 2481	IAL7253_NODE_8_length_187996_cov_467.698508	75436..77916	Usher, YHD fimbriael cluster	CP042934
virulence_ecoli	yehC	99.56	675 / 675	IAL7253_NODE_8_length_187996_cov_467.698508	74746..75420	Chaperone, YHD fimbriael cluster	CP042934
virulence_ecoli	yehD	98.71	543 / 543	IAL7253_NODE_8_length_187996_cov_467.698508	74123..74665	Major pilin subunit, YHD fimbriael cluster	CP042934
IAL7256 (hybrid aEPEC/EAEC)
Database	Virulence factor	Identity	Query / Template length	Contig	Position in contig	Protein function	Accession number
virulence_ecoli	AslA	94.21	1657 / 1656	IAL7256_11_NODE_33_length_41018_cov_422.259935	14901..16556		CP054236
virulence_ecoli	ORF3	99.51	1029 / 1029	IAL7256_11_NODE_34_length_40332_cov_247.372789	8596..9624	Isoprenoid Biosynthesis	HE610901
virulence_ecoli	ORF4	99.81	540 / 540	IAL7256_11_NODE_34_length_40332_cov_247.372789	8053..8592	Putative isopentenyl-diphosphate delta-isomerase	AFRH01000026
virulence_ecoli	aap	100	351 / 351	IAL7256_11_NODE_34_length_40332_cov_247.372789	2071..2421	Dispersin, antiaggregation protein	Z32523
virulence_ecoli	aar	100	201 / 201	IAL7256_11_NODE_34_length_40332_cov_247.372789	1140..1340	AggR-activated regulator	SSI
virulence_ecoli	aatA	99.84	1239 / 1239	IAL7256_11_NODE_70_length_5557_cov_64.625414	2864..4102	Dispersin transporter protein	CU928159
virulence_ecoli	aggA	99.21	504 / 504	IAL7256_11_NODE_34_length_40332_cov_247.372789	13554..14057	AAF/I major fimbrial subunit	SSI
virulence_ecoli	aggB	99.54	438 / 438	IAL7256_11_NODE_34_length_40332_cov_247.372789	14159..14596	AAF/I minor adhesin. Enterobacteria AfaD invasin protein	AFRH01000026
virulence_ecoli	aggC	99.71	2385 / 2385	IAL7256_11_NODE_34_length_40332_cov_247.372789	14610..16994	Usher, AAF/I assembly unit	AFRH01000026
virulence_ecoli	aggD	99.21	630 / 630	IAL7256_11_NODE_34_length_40332_cov_247.372789	17152..17781	Chaperone, AAF/I assembly unit	AFRH01000026
virulence_ecoli	aggR	100	798 / 798	IAL7256_11_NODE_34_length_40332_cov_247.372789	3262..4059	AraC transcriptional activator	55989
virulence_ecoli	anr	93.9	213 / 213	IAL7256_11_NODE_63_length_10899_cov_285.634608	752..964	AraC negative regulator	AL391753
virulence_ecoli	cba	99.8	1536 / 1536	IAL7256_11_NODE_40_length_35330_cov_533.033378	26333..27868	Colicin B	FJ664720
virulence_ecoli	cba	99.8	1536 / 1536	IAL7256_11_NODE_40_length_35330_cov_533.033378	26333..27868	Colicin B	FJ664721
virulence_ecoli	cia	94.01	167 / 264	IAL7256_11_NODE_40_length_35330_cov_533.033378	33512..33678	Colicin ia	UGDH01000002
virulence_ecoli	cma	99.63	816 / 816	IAL7256_11_NODE_40_length_35330_cov_533.033378	28657..29472	Colicin M activity	FJ664718
virulence_ecoli	cma	99.63	816 / 816	IAL7256_11_NODE_40_length_35330_cov_533.033378	28657..29472	Colicin M activity	FJ664720
virulence_ecoli	cma	99.63	816 / 816	IAL7256_11_NODE_40_length_35330_cov_533.033378	28657..29472	Colicin M activity	FJ664744
virulence_ecoli	csgA	100	456 / 456	IAL7256_11_NODE_28_length_49607_cov_308.999272	40263..40718	curlin major subunit CsgA	CP069646
virulence_ecoli	eae-b01a-beta	99.89	2820 / 2820	IAL7256_11_NODE_27_length_50690_cov_244.064711	24951..27770		21
virulence_ecoli	espA	100	579 / 579	IAL7256_11_NODE_27_length_50690_cov_244.064711	30461..31039	Type III secretions system	FM201463
virulence_ecoli	espB	100	945 / 945	IAL7256_11_NODE_27_length_50690_cov_244.064711	32215..33159	Secreted protein B	AF054421
virulence_ecoli	espF	99.84	624 / 624	IAL7256_11_NODE_27_length_50690_cov_244.064711	34331..34954	EPEC secreted protein F; Type III secretion system	AF116900
virulence_ecoli	fdeC	96.77	3036 / 4254	IAL7256_11_NODE_4_length_218079_cov_352.075714	189987..193022	intimin-like adhesin FdeC	AP010953
virulence_ecoli	fimH	100	489 / 489	IAL7256_11_NODE_16_length_95325_cov_382.932110	6197..6685	Type 1 fimbriae	NA
virulence_ecoli	fyuA	99.95	2022 / 2022	IAL7256_11_NODE_20_length_81225_cov_288.046462	44726..46747	Siderophore receptor	UGCQ01000002
virulence_ecoli	hha	91.67	180 / 213	IAL7256_11_NODE_20_length_81225_cov_288.046462	71708..71887	hemolysin expression modulator Hha (previous rmoA)	453331
virulence_ecoli	hlyE	100	918 / 918	IAL7256_11_NODE_14_length_110446_cov_305.195859	38820..39737	Avian E. coli haemolysin	ECU57430
virulence_ecoli	irp2	100	6108 / 6108	IAL7256_11_NODE_20_length_81225_cov_288.046462	25431..31538	High molecular weight protein 2 non-ribosomal peptide synthetase	NZ_NTPD01000023
virulence_ecoli	iss	99.32	294 / 294	IAL7256_11_NODE_18_length_83268_cov_338.622809	548..841	Increased serum survival	CP001665
virulence_ecoli	iss	99.32	294 / 294	IAL7256_11_NODE_18_length_83268_cov_338.622809	548..841	Increased serum survival	CP001846
virulence_ecoli	nleB	99.9	981 / 981	IAL7256_11_NODE_42_length_33824_cov_254.806659	3018..3998	Non-LEE encoded effector B	AE005174
virulence_ecoli	nlpI	99.77	885 / 885	IAL7256_11_NODE_3_length_228631_cov_381.656483	120146..121030	lipoprotein NlpI precursor	CP000243
virulence_ecoli	terC	100	714 / 714	IAL7256_11_NODE_11_length_141280_cov_319.071631	35653..36366	Tellurium ion resistance protein	CP007491
virulence_ecoli	terC	99.79	966 / 966	IAL7256_11_NODE_3_length_228631_cov_381.656483	42973..43938	Tellurium ion resistance protein	MG591698
virulence_ecoli	tir	99.94	1617 / 1617	IAL7256_11_NODE_27_length_50690_cov_244.064711	22671..24287	Translocated intimin receptor protein	AB426060
virulence_ecoli	traJ	98.84	690 / 690	IAL7256_11_NODE_40_length_35330_cov_533.033378	8893..9582	Protein TraJ (Positive regulator of conjugal transfer operon)	AF550679
virulence_ecoli	traT	100	777 / 777	IAL7256_11_NODE_26_length_53704_cov_626.243705	6105..6881	Outer membrane protein complement resistance	CVTE01000048
virulence_ecoli	yehA	100	1035 / 1035	IAL7256_11_NODE_1_length_602461_cov_326.480370	109031..110065	Outer membrane lipoprotein, YHD fimbriael cluster	CP042934
virulence_ecoli	yehB	99.72	2481 / 2481	IAL7256_11_NODE_1_length_602461_cov_326.480370	110081..112561	Usher, YHD fimbriael cluster	CP042934
virulence_ecoli	yehC	99.56	675 / 675	IAL7256_11_NODE_1_length_602461_cov_326.480370	112577..113251	Chaperone, YHD fimbriael cluster	CP042934
virulence_ecoli	yehD	98.71	543 / 543	IAL7256_11_NODE_1_length_602461_cov_326.480370	113332..113874	Major pilin subunit, YHD fimbriael cluster	CP042934

## Sheet: Table S3
Table S3. Comparison of the plasmids found in the four representative E. coli strains of serotype O3:H2 with DNA sequences available in the NCBI database using the BLASTN tool.
Strain	Plasmid designation	Descriptiona	Query Cover (%)	Per. Ident.	E value	Accession
IAL7250	Plasmid 1 (pAA)	Escherichia coli strain OXEC-267 plasmid unnamed	88	99.88	0.0	CP165036.1
		Escherichia coli strain SCU-318 plasmid pSCU-318-1, complete sequence	86	99.80	0.0	CP051693.1
		Escherichia coli strain 918:C plasmid unnamed2, complete sequence	88	99.65	0.0	CP134646.1
		Escherichia coli strain RHBSTW-00670 plasmid pRHBSTW-00670_2, complete sequence	45	99.57	0.0	CP056358.1
		Escherichia coli isolate 30859_5#6 genome assembly, plasmid: 2	60	98.57	0.0	OZ043798.1
		Escherichia coli strain U39382_unic-LR_polished plasmid pU39382_A, complete sequence	60	98.57	0.0	PP596857.1
		Escherichia coli strain 1070/13 plasmid pAA1070, complete sequence	44	99.36	0.0	CP171475.1
		Escherichia coli strain SCPM-O-B-9427 plasmid pB-9427-2, complete sequence	44	99.36	0.0	CP086261.1
		Escherichia coli strain FDAARGOS_772 plasmid unnamed1, complete sequence	44	99.26	0.0	CP041001.1
		Escherichia coli strain FDAARGOS_401 plasmid unnamed, complete sequence	44	99.26	0.0	CP023530.1
	Plasmid 2	Escherichia coli strain 2023JQ-00025 plasmid unnamed5, complete sequence	100	99.97	0.0	CP136918.1
		Escherichia coli genome assembly FHI82, scaffold scaffold-9_contig-20.0_1_4161_[organism:Escherichia	100	98.85	0.0	LM996766.1
		Escherichia coli strain KFS-D13 plasmid pKFS-D13_4, complete sequence	100	98.82	0.0	CP125031.1
		Escherichia coli strain Res13-Lact-EB12-05 plasmid unnamed471, complete sequence	100	98.76	0.0	P062906.1
		Escherichia coli strain ETEC4064 plasmid unnamed1, complete sequence	100	99.95	0.0	CP122696.1
		Escherichia coli strain FDAARGOS_1300 plasmid unnamed4, complete sequence	100	98.71	0.0	CP070000.1
		Escherichia coli isolate 30345_1#351 genome assembly, plasmid: 5	100	99.89	0.0	OZ038981.1
		Escherichia coli strain OXEC-515 plasmid unnamed	100	96.58	0.0	CP165456.1
		Escherichia coli isolate 30224_1#135 genome assembly, plasmid: 4	100	98.73	0.0	OZ039769.1
		Escherichia coli strain FDAARGOS_1259 plasmid unnamed3, complete sequence	100	96.62	0.0	CP069562.1
	Plasmid 3	Escherichia coli strain 88COLEC plasmid p88COLEC-5	76	91.55	0.0	CP070911.1
		Escherichia coli strain YPE10 plasmid pYPE10-2k, complete sequence	78	91.55	0.0	CP041446.1
		Escherichia coli 2017.02.04CC plasmid p2017.02.04CC_3 DNA, complete sequence	78	91.55	0.0	AP027757.1
		Escherichia coli 2017.09.02CC plasmid p20170902CC-4 DNA, complete sequence	78	91.55	0.0	AP025218.1
		Escherichia coli strain Q4552 plasmid pECQ4552_IHU07, complete sequence	78	91.55	0.0	CP077070.1
		Escherichia coli isolate MINF_7C-sc-2280452 genome assembly, plasmid: 7	77	91.55	0.0	LR890276.1
		Escherichia coli 2017-02-1CC plasmid p2017-02-1CC_4 DNA, complete sequence	78	91.55	0.0	AP027763.1
		Escherichia coli strain LA030 plasmid pLAO15, complete sequence	78	91.55	0.0	OP242245.1
		Escherichia coli strain EC79_1 plasmid pEC79_2, complete sequence	77	91.55	0.0	CP076796.1
		Escherichia coli 2018-11-1BCC plasmid p2018-11-1BCC_4 DNA, complete sequence	78	91.55	0.0	AP027906.1
IAL7252	Plasmid 1 (pAA)	Escherichia coli strain OXEC-267 plasmid unnamed	88	99.91	0.0	CP165036.1
		Escherichia coli strain 918:C plasmid unnamed2, complete sequence	88	99.80	0.0	CP134646.1
		Escherichia coli strain SCU-318 plasmid pSCU-318-1, complete sequence	86	99.78	0.0	CP051693.1
		Escherichia coli strain RHBSTW-00670 plasmid pRHBSTW-00670_2, complete sequence	47	99.63	0.0	CP056358.1
		Escherichia coli isolate 30859_5#6 genome assembly, plasmid: 2	62	98.65	0.0	OZ043798.1
		Escherichia coli strain U39382_unic-LR_polished plasmid pU39382_A, complete sequence	62	98.65	0.0	PP596857.1
		Escherichia coli strain 1070/13 plasmid pAA1070, complete sequence	45	99.26	0.0	CP171475.1
		Escherichia coli strain SCPM-O-B-9427 plasmid pB-9427-2, complete sequence	45	99.26	0.0	CP086261.1
		Escherichia coli strain FDAARGOS_772 plasmid unnamed1, complete sequence	45	99.17	0.0	CP041001.1
		Escherichia coli strain FDAARGOS_401 plasmid unnamed, complete sequence	45	99.17	0.0	CP023530.1
	Plasmid 2	Escherichia coli strain OXEC-121 plasmid pcontig_3, complete sequence	100	98.22	0.0	CP165558.1
		Escherichia coli strain FDAARGOS_1371 plasmid unnamed2, complete sequence	100	99.76	0.0	CP070079.1
		Escherichia coli strain FDAARGOS_1292 plasmid unnamed4	93	97.35	0.0	CP070128.1
		Escherichia coli strain 28.1 plasmid p5, complete sequence	100	98.77	0.0	CP059936.1
		Escherichia coli TUM1881 plasmid pMTY1881_NA2 DNA, complete sequence	100	98.45	0.0	AP026451.1
		Escherichia coli strain FDAARGOS_943 plasmid unnamed2, complete sequence	96	96.61	0.0	CP065617.1
		Escherichia coli strain A28067 plasmid p4_A28067, complete sequence	100	99.68	0.0	CP182021.1
		Escherichia coli strain FAM21845 plasmid pFAM21845_3, complete sequence	96	96.85	0.0	CP017223.1
		Escherichia coli isolate 30859_5#195 genome assembly, plasmid: 3	100	98.87	0.0	OZ040821.1
		Escherichia coli strain RHB01-C04 plasmid pRHB01-C04_5, complete sequence	100	99.10	0.0	CP058108.1
	Plasmid 3	Escherichia coli strain PI7 plasmid pYLPI7f, complete sequence	100	98.83	0.0	CP074039.1
		Escherichia coli strain H22 plasmid pH22_4077, complete sequence	100	99.84	0.0	CP120566.1
		Escherichia coli strain 18AR0845 plasmid p18AR0845C, complete sequence	99	96.78	0.0	CP175694.1
		Escherichia coli strain OXEC-515 plasmid unnamed	100	96.55	0.0	CP165456.1
		Escherichia coli TUM2809 plasmid pMTY2809_NA1 DNA, complete sequence	100	96.54	0.0	AP026482.1
		Escherichia coli isolate 131 genome assembly, plasmid: P5	100	96.51	0.0	OX030706.1
		Escherichia coli strain Res13-Lact-PEB14-36 plasmid unnamed471, complete sequence	100	98.72	0.0	CP062861.1
		Escherichia coli plasmid pWP8-S17-ESBL-05_4 DNA, complete genome, strain: WP8-S17-ESBL-05	100	99.59	0.0	AP022219.1
		Escherichia coli strain 139 chromosome	100	96.40	0.0	CP128448.1
		Escherichia coli strain OXEC-251 plasmid unnamed	100	96.37	0.0	CP165112.1
	Plasmid 4	Escherichia coli strain 88COLEC plasmid p88COLEC-5	76	91.17	0.0	CP070911.1
		Escherichia coli strain YPE10 plasmid pYPE10-2k, complete sequence	76	91.17	0.0	CP041446.1
		Escherichia coli strain Q4552 plasmid pECQ4552_IHU07, complete sequence	76	91.17	0.0	CP077070.1
		Escherichia coli isolate MINF_7C-sc-2280452 genome assembly, plasmid: 7	76	91.17	0.0	LR890276.1
		Escherichia coli strain LA030 plasmid pLAO15, complete sequence	75	91.17	0.0	OP242245.1
		Escherichia coli strain EC79_1 plasmid pEC79_2, complete sequence	76	91.17	0.0	CP076796.1
		Escherichia coli 2017-02-1CC plasmid p2017-02-1CC_4 DNA, complete sequence	76	91.14	0.0	AP027763.1
		Escherichia coli strain 22AR0010 plasmid p22AR0010E, complete sequence	76	91.89	0.0	CP187194.1
		Escherichia coli strain EC11 plasmid pEC11-7, complete sequence	74	92.55	0.0	CP060944.1
		Escherichia coli strain 18AR0845 plasmid p18AR0845E, complete sequence	76	91.73	0.0	CP175696.1
	Plasmid 5	Escherichia coli strain CUWW10 plasmid pCUWW10F, complete sequence	100	99.44	0.0	CP182151.1
		Escherichia coli strain RHBSTW-00152 plasmid pRHBSTW-00152_5, complete sequence	83	87.11	0.0	CP056814.1
		Escherichia coli strain SCEC020001 plasmid p4_020001, complete sequence	20	97.71	0.0	CP032423.1
		Escherichia coli strain ECCTRSRTH03 plasmid unnamed10, complete sequence	17	87.98	1e-119	CP041120.1
		Escherichia coli 2017.09.02CC plasmid p20170902CC-4 DNA, complete sequence	17	87.98	1e-119	AP025218.1
		Escherichia coli LR-27 plasmid pLR-27_5 DNA, complete sequence	17	87.98	1e-119	AP027511.1
		Escherichia coli 2017.17.01CC plasmid p2017.17.01CC_5 DNA, complete sequence	17	87.70	5e-118	AP027827.1
		Escherichia coli strain 22AR0010 plasmid p22AR0010E, complete sequence	17	87.70	5e-118	CP187194.1
		Escherichia coli 2017.02.04CC plasmid p2017.02.04CC_3 DNA, complete sequence	17	87.70	5e-118	AP027757.1
		Escherichia coli strain 18AR0845 plasmid p18AR0845E, complete sequence	17	87.70	5e-118	CP175696.1
IAL7254	Plasmid 1	Escherichia coli strain FDAARGOS_1371 plasmid unnamed2, complete sequence	82	99.75	0.0	CP070079.1
		Escherichia coli strain OXEC-121 plasmid pcontig_3, complete sequence	82	98.18	0.0	CP165558.1
		Escherichia coli strain 28.1 plasmid p5, complete sequence	82	98.82	0.0	CP059936.1
		Escherichia coli strain FDAARGOS_1292 plasmid unnamed4	76	97.23	0.0	CP070128.1
		Escherichia coli strain A28067 plasmid p4_A28067, complete sequence	82	99.66	0.0	CP182021.1
		Escherichia coli TUM1881 plasmid pMTY1881_NA2 DNA, complete sequence	82	98.37	0.0	AP026451.1
		Escherichia coli strain FDAARGOS_943 plasmid unnamed2, complete sequence	80	96.78	0.0	CP065617.1
		Escherichia coli isolate 30859_5#195 genome assembly, plasmid: 3	82	98.92	0.0	OZ040821.1
		Escherichia coli strain FAM21845 plasmid pFAM21845_3, complete sequence	80	97.09	0.0	CP017223.1
		Escherichia coli strain RHB01-C04 plasmid pRHB01-C04_5, complete sequence	82	99.41	0.0	CP058108.1
	Plasmid 2	Escherichia coli strain 88COLEC plasmid p88COLEC-5	76	91.23	0.0	CP070911.1
		Escherichia coli strain YPE10 plasmid pYPE10-2k, complete sequence	77	91.23	0.0	CP041446.1
		Escherichia coli strain Q4552 plasmid pECQ4552_IHU07, complete sequence	77	91.23	0.0	CP077070.1
		Escherichia coli isolate MINF_7C-sc-2280452 genome assembly, plasmid: 7	77	91.23	0.0	LR890276.1
		Escherichia coli strain LA030 plasmid pLAO15, complete sequence	77	91.23	0.0	OP242245.1
		Escherichia coli strain EC79_1 plasmid pEC79_2, complete sequence	77	91.23	0.0	CP076796.1
		Escherichia coli 2017-02-1CC plasmid p2017-02-1CC_4 DNA, complete sequence	77	91.21	0.0	AP027763.1
		Escherichia coli strain 22AR0010 plasmid p22AR0010E, complete sequence	77	91.98	0.0	CP187194.1
		Escherichia coli strain EC11 plasmid pEC11-7, complete sequence	76	92.55	0.0	CP060944.1
		Escherichia coli strain 18AR0845 plasmid p18AR0845E, complete sequence	77	91.83	0.0	CP175696.1
IAL7255	Plasmid 1 (pAA)	Escherichia coli strain OXEC-267 plasmid unnamed	93	99.90	0.0	CP165036.1
		Escherichia coli strain 918:C plasmid unnamed2, complete sequence	93	99.80	0.0	CP134646.1
		Escherichia coli strain SCU-318 plasmid pSCU-318-1, complete sequence	93	99.79	0.0	CP051693.1
		Escherichia coli strain RHBSTW-00670 plasmid pRHBSTW-00670_2, complete sequence	52	99.63	0.0	CP056358.1
		Escherichia coli isolate 30859_5#6 genome assembly, plasmid: 2	66	98.64	0.0	OZ043798.1
		Escherichia coli strain U39382_unic-LR_polished plasmid pU39382_A, complete sequence	66	98.64	0.0	PP596857.1
		Escherichia coli strain 1070/13 plasmid pAA1070, complete sequence	51	99.25	0.0	CP171475.1
		Escherichia coli strain SCPM-O-B-9427 plasmid pB-9427-2, complete sequence	51	99.25	0.0	CP086261.1
		Escherichia coli strain FDAARGOS_772 plasmid unnamed1, complete sequence	51	99.15	0.0	CP041001.1
		Escherichia coli strain FDAARGOS_401 plasmid unnamed, complete sequence	51	99.15	0.0	CP023530.1
	Plasmid 2	Escherichia coli strain OXEC-121 plasmid pcontig_3, complete sequence	100	98.22	0.0	CP165558.1
		Escherichia coli strain E2 plasmid p4, complete sequence	100	98.55	0.0	CP104513.1
		Escherichia coli isolate 30602_1#356 genome assembly, plasmid: 4	100	99.25	0.0	OZ039624.1
		Escherichia coli TUM1881 plasmid pMTY1881_NA2 DNA, complete sequence	100	98.55	0.0	AP026451.1
		Escherichia coli isolate 30134_6#358 genome assembly, plasmid: 3	100	98.15	0.0	OZ040517.1
		Escherichia coli isolate 30602_6#107 genome assembly, plasmid: 3	100	98.13	0.0	OZ040098.1
		Escherichia coli strain FAM21845 plasmid pFAM21845_3, complete sequence	99	95.23	0.0	CP017223.1
		Escherichia coli strain FDAARGOS_943 plasmid unnamed2, complete sequence	99	95.13	0.0	CP065617.1
		Escherichia coli strain RHB09-C24 plasmid pRHB09-C24_4, complete sequence	100	99.58	0.0	CP057925.1
		Escherichia coli strain OXEC-510 plasmid p5, complete sequence	100	97.33	0.0	CP165194.1
	Plasmid 3	Escherichia coli strain 88COLEC plasmid p88COLEC-5	76	91.70	0.0	CP070911.1
		Escherichia coli strain YPE10 plasmid pYPE10-2k, complete sequence	78	91.70	0.0	CP041446.1
		Escherichia coli strain Q4552 plasmid pECQ4552_IHU07, complete sequence	78	91.70	0.0	CP077070.1
		Escherichia coli isolate MINF_7C-sc-2280452 genome assembly, plasmid: 7	77	91.70	0.0	LR890276.1
		Escherichia coli strain LA030 plasmid pLAO15, complete sequence	78	91.70	0.0	OP242245.1
		Escherichia coli strain EC79_1 plasmid pEC79_2, complete sequence	77	91.70	0.0	CP076796.1
		Escherichia coli 2017-02-1CC plasmid p2017-02-1CC_4 DNA, complete sequence	78	91.67	0.0	AP027763.1
		Escherichia coli strain EC11 plasmid pEC11-7, complete sequence	76	92.55	0.0	CP060944.1
		Escherichia coli strain 22AR0010 plasmid p22AR0010E, complete sequence	78	92.66	0.0	CP187194.1
		Escherichia coli strain 18AR0845 plasmid p18AR0845E, complete sequence	78	92.55	0.0	CP175696.1
aThis table presents only the top 10 hits obtained from a BLASTN search against the nr NCBI database conducted on June 5th, 2025, using the circular DNA sequences obtained in this study as the query.

## Sheet: Table S4
Table S4. Virulence factor-encoding genes detected in the chromosomes and plasmids of the four representative E. coli strains of serotype O3:H2 sequenced.
IAL7254 (aEPEC)
Chromosome
Database	Virulence factor	Identity	Query / Template length	Contig	Position in contig	Protein function	Accession number
virulence_ecoli	AslA	94.21	1657 / 1656	IAL7254_contig_1_polypolish	4672019..4673674		CP054236
virulence_ecoli	csgA	100.0	456 / 456	IAL7254_contig_1_polypolish	1638492..1638947	curlin major subunit CsgA	CP069646
virulence_ecoli	eae-b01a-beta	99.89	2820 / 2820	IAL7254_contig_1_polypolish	3782991..3785810		21
virulence_ecoli	espA	100.0	579 / 579	IAL7254_contig_1_polypolish	3779722..3780300	Type III secretions system	FM201463
virulence_ecoli	espB	100.0	945 / 945	IAL7254_contig_1_polypolish	3777602..3778546	Secreted protein B	AF054421
virulence_ecoli	espF	99.84	624 / 624	IAL7254_contig_1_polypolish	3775807..3776430	EPEC secreted protein F; Type III secretion system	AF116900
virulence_ecoli	fdeC	96.77	3036 / 4254	IAL7254_contig_1_polypolish	834236..837271	intimin-like adhesin FdeC	AP010953
virulence_ecoli	fimH	100.0	489 / 489	IAL7254_contig_1_polypolish	459683..460171	Type 1 fimbriae	NA
virulence_ecoli	fyuA	99.95	2022 / 2022	IAL7254_contig_1_polypolish	2672553..2674574	Siderophore receptor	UGCQ01000002
virulence_ecoli	gad	100.0	1401 / 1401	IAL7254_contig_1_polypolish	4354406..4355806	Glutamate decarboxylase	U00096
virulence_ecoli	gad	100.0	1401 / 1401	IAL7254_contig_1_polypolish	2071263..2072663	Glutamate decarboxylase	U00096
virulence_ecoli	hha	91.67	180 / 213	IAL7254_contig_1_polypolish	2699535..2699714	hemolysin expression modulator Hha (previous rmoA)	453331
virulence_ecoli	hlyE	100.0	918 / 918	IAL7254_contig_1_polypolish	1750763..1751680	Avian E. coli haemolysin	ECU57430
virulence_ecoli	irp2	100.0	6108 / 6108	IAL7254_contig_1_polypolish	2653258..2659365	High molecular weight protein 2 non-ribosomal peptide synthetase	NZ_NTPD01000023
virulence_ecoli	iss	99.32	294 / 294	IAL7254_contig_1_polypolish	1316439..1316732	Increased serum survival	CP001665
virulence_ecoli	iss	99.32	294 / 294	IAL7254_contig_1_polypolish	1316439..1316732	Increased serum survival	CP001846
virulence_ecoli	nleB	99.9	981 / 981	IAL7254_contig_1_polypolish	2597279..2598259	Non-LEE encoded effector B	AE005174
virulence_ecoli	nlpI	99.77	885 / 885	IAL7254_contig_1_polypolish	4019520..4020404	lipoprotein NlpI precursor	CP000243
virulence_ecoli	terC	100.0	714 / 714	IAL7254_contig_1_polypolish	3588016..3588729	Tellurium ion resistance protein	CP007491
virulence_ecoli	terC	99.79	966 / 966	IAL7254_contig_1_polypolish	3942347..3943312	Tellurium ion resistance protein	MG591698
virulence_ecoli	tir	99.94	1617 / 1617	IAL7254_contig_1_polypolish	3786474..3788090	Translocated intimin receptor protein	AB426060
virulence_ecoli	yehA	100.0	1035 / 1035	IAL7254_contig_1_polypolish	2819828..2820862	Outer membrane lipoprotein, YHD fimbriael cluster	CP042934
virulence_ecoli	yehB	99.72	2481 / 2481	IAL7254_contig_1_polypolish	2820878..2823358	Usher, YHD fimbriael cluster	CP042934
virulence_ecoli	yehC	99.56	675 / 675	IAL7254_contig_1_polypolish	2823374..2824048	Chaperone, YHD fimbriael cluster	CP042934
virulence_ecoli	yehD	98.71	543 / 543	IAL7254_contig_1_polypolish	2824129..2824671	Major pilin subunit, YHD fimbriael cluster	CP042934
Plasmid 1
No virulence factor-encoding gene was detected
Plasmid 2
No virulence factor-encoding gene was detected
IAL7250 (EAEC)
Chromosome
Database	Virulence factor	Identity	Query / Template length	Contig	Position in contig	Protein function	Accession number
virulence_ecoli	AslA	94.21	1657 / 1656	IAL7250_contig_1_polypolish	2908048..2909703		CP054236
virulence_ecoli	csgA	100.0	456 / 456	IAL7250_contig_1_polypolish	1109398..1109853	curlin major subunit CsgA	CP069646
virulence_ecoli	fdeC	96.77	3036 / 4254	IAL7250_contig_1_polypolish	1908033..1911068	intimin-like adhesin FdeC	AP010953
virulence_ecoli	fimH	100.0	489 / 489	IAL7250_contig_1_polypolish	2285133..2285621	Type 1 fimbriae	NA
virulence_ecoli	fyuA	99.95	2022 / 2022	IAL7250_contig_1_polypolish	140596..142617	Siderophore receptor	UGCQ01000002
virulence_ecoli	gad	100.0	1401 / 1401	IAL7250_contig_1_polypolish	681413..682813	Glutamate decarboxylase	U00096
virulence_ecoli	gad	100.0	1401 / 1401	IAL7250_contig_1_polypolish	3224815..3226215	Glutamate decarboxylase	U00096
virulence_ecoli	hha	91.67	180 / 213	IAL7250_contig_1_polypolish	115456..115635	hemolysin expression modulator Hha (previous rmoA)	453331
virulence_ecoli	hlyE	100.0	918 / 918	IAL7250_contig_1_polypolish	997766..998683	Avian E. coli haemolysin	ECU57430
virulence_ecoli	irp2	100.0	6108 / 6108	IAL7250_contig_1_polypolish	155805..161912	High molecular weight protein 2 non-ribosomal peptide synthetase	NZ_NTPD01000023
virulence_ecoli	iss	99.32	294 / 294	IAL7250_contig_1_polypolish	1431602..1431895	Increased serum survival	CP001665
virulence_ecoli	iss	99.32	294 / 294	IAL7250_contig_1_polypolish	1431602..1431895	Increased serum survival	CP001846
virulence_ecoli	nlpI	99.77	885 / 885	IAL7250_contig_1_polypolish	3589444..3590328	lipoprotein NlpI precursor	CP000243
virulence_ecoli	terC	100.0	714 / 714	IAL7250_contig_1_polypolish	3938931..3939644	Tellurium ion resistance protein	CP007491
virulence_ecoli	terC	99.9	966 / 966	IAL7250_contig_1_polypolish	3661127..3662092	Tellurium ion resistance protein	MG591698
virulence_ecoli	yehA	100.0	1035 / 1035	IAL7250_contig_1_polypolish	4687421..4688455	Outer membrane lipoprotein, YHD fimbriael cluster	CP042934
virulence_ecoli	yehB	99.72	2481 / 2481	IAL7250_contig_1_polypolish	4684925..4687405	Usher, YHD fimbriael cluster	CP042934
virulence_ecoli	yehC	99.56	675 / 675	IAL7250_contig_1_polypolish	4684235..4684909	Chaperone, YHD fimbriael cluster	CP042934
virulence_ecoli	yehD	98.71	543 / 543	IAL7250_contig_1_polypolish	4683612..4684154	Major pilin subunit, YHD fimbriael cluster	CP042934
Plasmid 1 - pAA
Database	Virulence factor	Identity	Query / Template length	Contig	Position in contig	Protein function	Accession number
virulence_ecoli	ORF3	99.51	1029 / 1029	IAL7250_contig_2_polypolish	69759..70787	Isoprenoid Biosynthesis	HE610901
virulence_ecoli	ORF4	99.81	540 / 540	IAL7250_contig_2_polypolish	69216..69755	Putative isopentenyl-diphosphate delta-isomerase	AFRH01000026
virulence_ecoli	aap	100.0	351 / 351	IAL7250_contig_2_polypolish	61400..61750	Dispersin, antiaggregation protein	Z32523
virulence_ecoli	aar	100.0	201 / 201	IAL7250_contig_2_polypolish	60469..60669	AggR-activated regulator	SSI
virulence_ecoli	aatA	99.84	1239 / 1239	IAL7250_contig_2_polypolish	55450..56688	Dispersin transporter protein	CU928159
virulence_ecoli	aggA	99.21	504 / 504	IAL7250_contig_2_polypolish	74717..75220	AAF/I major fimbrial subunit	SSI
virulence_ecoli	aggB	99.54	438 / 438	IAL7250_contig_2_polypolish	75322..75759	AAF/I minor adhesin. Enterobacteria AfaD invasin protein	AFRH01000026
virulence_ecoli	aggC	99.71	2385 / 2385	IAL7250_contig_2_polypolish	75773..78157	Usher, AAF/I assembly unit	AFRH01000026
virulence_ecoli	aggD	99.21	630 / 630	IAL7250_contig_2_polypolish	78315..78944	Chaperone, AAF/I assembly unit	AFRH01000026
virulence_ecoli	aggR	100.0	798 / 798	IAL7250_contig_2_polypolish	64425..65222	AraC transcriptional activator	55989
virulence_ecoli	anr	93.9	213 / 213	IAL7250_contig_2_polypolish	40613..40825	AraC negative regulator	AL391753
Plasmid 2
No virulence factor-encoding gene was detected
Plasmid 3
No virulence factor-encoding gene was detected
IAL7255 (EAEC)
Chromosome
Database	Virulence factor	Identity	Query / Template length	Contig	Position in contig	Protein function	Accession number
virulence_ecoli	AslA	94.21	1657 / 1656	IAL7255_contig_1_polypolish	4594322..4595977		CP054236
virulence_ecoli	csgA	100.0	456 / 456	IAL7255_contig_1_polypolish	1647180..1647635	curlin major subunit CsgA	CP069646
virulence_ecoli	fdeC	96.77	3036 / 4254	IAL7255_contig_1_polypolish	845351..848386	intimin-like adhesin FdeC	AP010953
virulence_ecoli	fimH	100.0	489 / 489	IAL7255_contig_1_polypolish	467494..467982	Type 1 fimbriae	NA
virulence_ecoli	fyuA	99.95	2022 / 2022	IAL7255_contig_1_polypolish	2670964..2672985	Siderophore receptor	UGCQ01000002
virulence_ecoli	gad	100.0	1401 / 1401	IAL7255_contig_1_polypolish	4276709..4278109	Glutamate decarboxylase	U00096
virulence_ecoli	gad	100.0	1401 / 1401	IAL7255_contig_1_polypolish	2080209..2081609	Glutamate decarboxylase	U00096
virulence_ecoli	hha	91.67	180 / 213	IAL7255_contig_1_polypolish	2697946..2698125	hemolysin expression modulator Hha (previous rmoA)	453331
virulence_ecoli	hlyE	100.0	918 / 918	IAL7255_contig_1_polypolish	1759348..1760265	Avian E. coli haemolysin	ECU57430
virulence_ecoli	irp2	100.0	6108 / 6108	IAL7255_contig_1_polypolish	2651669..2657776	High molecular weight protein 2 non-ribosomal peptide synthetase	NZ_NTPD01000023
virulence_ecoli	iss	99.32	294 / 294	IAL7255_contig_1_polypolish	1320732..1321025	Increased serum survival	CP001665
virulence_ecoli	iss	99.32	294 / 294	IAL7255_contig_1_polypolish	1320732..1321025	Increased serum survival	CP001846
virulence_ecoli	nleB	99.9	981 / 981	IAL7255_contig_1_polypolish	2594589..2595569	Non-LEE encoded effector B	AE005174
virulence_ecoli	nlpI	99.77	885 / 885	IAL7255_contig_1_polypolish	3937438..3938322	lipoprotein NlpI precursor	CP000243
virulence_ecoli	terC	100.0	714 / 714	IAL7255_contig_1_polypolish	3588811..3589524	Tellurium ion resistance protein	CP007491
virulence_ecoli	terC	99.79	966 / 966	IAL7255_contig_1_polypolish	3860265..3861230	Tellurium ion resistance protein	MG591698
virulence_ecoli	yehA	100.0	1035 / 1035	IAL7255_contig_1_polypolish	2818239..2819273	Outer membrane lipoprotein, YHD fimbriael cluster	CP042934
virulence_ecoli	yehB	99.72	2481 / 2481	IAL7255_contig_1_polypolish	2819289..2821769	Usher, YHD fimbriael cluster	CP042934
virulence_ecoli	yehC	99.56	675 / 675	IAL7255_contig_1_polypolish	2821785..2822459	Chaperone, YHD fimbriael cluster	CP042934
virulence_ecoli	yehD	98.71	543 / 543	IAL7255_contig_1_polypolish	2822540..2823082	Major pilin subunit, YHD fimbriael cluster	CP042934
Plasmid 1 - pAA
Database	Virulence factor	Identity	Query / Template length	Contig	Position in contig	Protein function	Accession number
virulence_ecoli	ORF3	99.51	1029 / 1029	IAL7255_contig_2_polypolish	59078..60106	Isoprenoid Biosynthesis	HE610901
virulence_ecoli	ORF4	99.81	540 / 540	IAL7255_contig_2_polypolish	58535..59074	Putative isopentenyl-diphosphate delta-isomerase	AFRH01000026
virulence_ecoli	aap	100.0	351 / 351	IAL7255_contig_2_polypolish	52553..52903	Dispersin, antiaggregation protein	Z32523
virulence_ecoli	aar	100.0	201 / 201	IAL7255_contig_2_polypolish	51622..51822	AggR-activated regulator	SSI
virulence_ecoli	aatA	99.84	1239 / 1239	IAL7255_contig_2_polypolish	45638..46876	Dispersin transporter protein	CU928159
virulence_ecoli	aggA	99.21	504 / 504	IAL7255_contig_2_polypolish	64036..64539	AAF/I major fimbrial subunit	SSI
virulence_ecoli	aggB	99.54	438 / 438	IAL7255_contig_2_polypolish	64641..65078	AAF/I minor adhesin. Enterobacteria AfaD invasin protein	AFRH01000026
virulence_ecoli	aggC	99.71	2385 / 2385	IAL7255_contig_2_polypolish	65092..67476	Usher, AAF/I assembly unit	AFRH01000026
virulence_ecoli	aggD	98.89	630 / 630	IAL7255_contig_2_polypolish	67634..68261	Chaperone, AAF/I assembly unit	AFRH01000026
virulence_ecoli	aggR	100.0	798 / 798	IAL7255_contig_2_polypolish	53744..54541	AraC transcriptional activator	55989
virulence_ecoli	anr	93.9	213 / 213	IAL7255_contig_2_polypolish	30801..31013	AraC negative regulator	AL391753
Plasmid 2
No virulence factor-encoding gene was detected
Plasmid 3
No virulence factor-encoding gene was detected
IAL7252 (hybrid aEPEC/EAEC)
Chromosome
Database	Virulence factor	Identity	Query / Template length	Contig	Position in contig	Protein function	Accession number
virulence_ecoli	AslA	94.21	1657 / 1656	IAL7252_contig_1_polypolish	4667857..4669512		CP054236
virulence_ecoli	csgA	100.0	456 / 456	IAL7252_contig_1_polypolish	1641058..1641513	curlin major subunit CsgA	CP069646
virulence_ecoli	eae-b01a-beta	99.89	2820 / 2820	IAL7252_contig_1_polypolish	3776391..3779210		21
virulence_ecoli	espA	100.0	579 / 579	IAL7252_contig_1_polypolish	3773122..3773700	Type III secretions system	FM201463
virulence_ecoli	espB	100.0	945 / 945	IAL7252_contig_1_polypolish	3771002..3771946	Secreted protein B	AF054421
virulence_ecoli	espF	99.84	624 / 624	IAL7252_contig_1_polypolish	3769207..3769830	EPEC secreted protein F; Type III secretion system	AF116900
virulence_ecoli	fdeC	96.77	3036 / 4254	IAL7252_contig_1_polypolish	837010..840045	intimin-like adhesin FdeC	AP010953
virulence_ecoli	fimH	100.0	489 / 489	IAL7252_contig_1_polypolish	462457..462945	Type 1 fimbriae	NA
virulence_ecoli	fyuA	99.95	2022 / 2022	IAL7252_contig_1_polypolish	2656680..2658701	Siderophore receptor	UGCQ01000002
virulence_ecoli	gad	100.0	1401 / 1401	IAL7252_contig_1_polypolish	4348906..4350306	Glutamate decarboxylase	U00096
virulence_ecoli	gad	100.0	1401 / 1401	IAL7252_contig_1_polypolish	2067114..2068514	Glutamate decarboxylase	U00096
virulence_ecoli	hha	91.67	180 / 213	IAL7252_contig_1_polypolish	2684763..2684942	hemolysin expression modulator Hha (previous rmoA)	453331
virulence_ecoli	hlyE	100.0	918 / 918	IAL7252_contig_1_polypolish	1752229..1753146	Avian E. coli haemolysin	ECU57430
virulence_ecoli	irp2	100.0	6108 / 6108	IAL7252_contig_1_polypolish	2637385..2643492	High molecular weight protein 2 non-ribosomal peptide synthetase	NZ_NTPD01000023
virulence_ecoli	iss	99.32	294 / 294	IAL7252_contig_1_polypolish	1319005..1319298	Increased serum survival	CP001665
virulence_ecoli	iss	99.32	294 / 294	IAL7252_contig_1_polypolish	1319005..1319298	Increased serum survival	CP001846
virulence_ecoli	nleB	99.9	981 / 981	IAL7252_contig_1_polypolish	2581406..2582386	Non-LEE encoded effector B	AE005174
virulence_ecoli	nlpI	99.77	885 / 885	IAL7252_contig_1_polypolish	4012920..4013804	lipoprotein NlpI precursor	CP000243
virulence_ecoli	terC	100.0	714 / 714	IAL7252_contig_1_polypolish	3575181..3575894	Tellurium ion resistance protein	CP007491
virulence_ecoli	terC	99.79	966 / 966	IAL7252_contig_1_polypolish	3935747..3936712	Tellurium ion resistance protein	MG591698
virulence_ecoli	tir	99.94	1617 / 1617	IAL7252_contig_1_polypolish	3779874..3781490	Translocated intimin receptor protein	AB426060
virulence_ecoli	yehA	100.0	1035 / 1035	IAL7252_contig_1_polypolish	2806394..2807428	Outer membrane lipoprotein, YHD fimbriael cluster	CP042934
virulence_ecoli	yehB	99.72	2481 / 2481	IAL7252_contig_1_polypolish	2807444..2809924	Usher, YHD fimbriael cluster	CP042934
virulence_ecoli	yehC	99.56	675 / 675	IAL7252_contig_1_polypolish	2809940..2810614	Chaperone, YHD fimbriael cluster	CP042934
virulence_ecoli	yehD	98.71	543 / 543	IAL7252_contig_1_polypolish	2810695..2811237	Major pilin subunit, YHD fimbriael cluster	CP042934
Plasmid 1 - pAA
Database	Virulence factor	Identity	Query / Template length	Contig	Position in contig	Protein function	Accession number
virulence_ecoli	ORF3	99.51	1029 / 1029	IAL7252_contig_2_polypolish	68865..69893	Isoprenoid Biosynthesis	HE610901
virulence_ecoli	ORF4	99.81	540 / 540	IAL7252_contig_2_polypolish	68322..68861	Putative isopentenyl-diphosphate delta-isomerase	AFRH01000026
virulence_ecoli	aap	100.0	351 / 351	IAL7252_contig_2_polypolish	62340..62690	Dispersin, antiaggregation protein	Z32523
virulence_ecoli	aar	100.0	201 / 201	IAL7252_contig_2_polypolish	61409..61609	AggR-activated regulator	SSI
virulence_ecoli	aatA	99.84	1239 / 1239	IAL7252_contig_2_polypolish	55425..56663	Dispersin transporter protein	CU928159
virulence_ecoli	aggA	99.21	504 / 504	IAL7252_contig_2_polypolish	73823..74326	AAF/I major fimbrial subunit	SSI
virulence_ecoli	aggB	99.54	438 / 438	IAL7252_contig_2_polypolish	74428..74865	AAF/I minor adhesin. Enterobacteria AfaD invasin protein	AFRH01000026
virulence_ecoli	aggC	99.71	2385 / 2385	IAL7252_contig_2_polypolish	74879..77263	Usher, AAF/I assembly unit	AFRH01000026
virulence_ecoli	aggD	99.21	630 / 630	IAL7252_contig_2_polypolish	77421..78050	Chaperone, AAF/I assembly unit	AFRH01000026
virulence_ecoli	aggR	100.0	798 / 798	IAL7252_contig_2_polypolish	63531..64328	AraC transcriptional activator	55989
virulence_ecoli	anr	93.9	213 / 213	IAL7252_contig_2_polypolish	40588..40800	AraC negative regulator	AL391753
Plasmid 2
No virulence factor-encoding gene was detected
Plasmid 3
No virulence factor-encoding gene was detected
Plasmid 4
No virulence factor-encoding gene was detected
Plasmid 5
No virulence factor-encoding gene was detected

## Sheet: Table S5
Table S5. Antimicrobial resistance-encoding genes detected in the chromosomes and plasmids of the four representative E. coli strains of serotype O3:H2 sequenced.
IAL7254 (aEPEC)
Chromosome
No antimicrobial resistance-encoding gene was detected
Plasmid 1
No antimicrobial resistance-encoding gene was detected
Plasmid 2
No antimicrobial resistance-encoding gene was detected
IAL7250 (EAEC)
Chromosome
No antimicrobial resistance-encoding gene was detected
Plasmid 1 - pAA
Resistance gene	Identity	Alignment Length/Gene Length	Coverage	Position in reference	Contig	Position in contig	Phenotype	Accession no.
aph(6)-Id	100.00	831/831	100.0	1..831	IAL7250_contig_2_polypolish	33286..34116	Streptomycin	CP000971
aph(3'')-Ib	100.00	804/804	100.0	1..804	IAL7250_contig_2_polypolish	32477..33280	Streptomycin	AF321551
blaTEM-1B	100.00	861/861	100.0	1..861	IAL7250_contig_2_polypolish	28872..29732	Amoxicillin, Ampicillin, Cephalothin, Piperacillin, Ticarcillin	AY458016
sul2	100.00	816/816	100.0	1..816	IAL7250_contig_2_polypolish	31601..32416	Sulfamethoxazole	AY034138
tet(B)	100.00	1206/1206	100.0	1..1206	IAL7250_contig_2_polypolish	8855..10060	Doxycycline, Tetracycline, Minocycline	AF326777
dfrA8	100.00	510/510	100.0	1..510	IAL7250_contig_2_polypolish	26810..27319	Trimethoprim	U10186
Plasmid 2
No antimicrobial resistance-encoding gene was detected
Plasmid 3
No antimicrobial resistance-encoding gene was detected
IAL7255 (EAEC)
Chromosome
No antimicrobial resistance-encoding gene was detected
Plasmid 1 - pAA
Resistance gene	Identity	Alignment Length/Gene Length	Coverage	Position in reference	Contig	Position in contig	Phenotype	Accession no.
aph(6)-Id	100.00	831/831	100.0	1..831	IAL7255_contig_2_polypolish	22395..23225	Streptomycin	CP000971
aph(3'')-Ib	100.00	804/804	100.0	1..804	IAL7255_contig_2_polypolish	21586..22389	Streptomycin	AF321551
blaTEM-1B	100.00	861/861	100.0	1..861	IAL7255_contig_2_polypolish	17981..18841	Amoxicillin, Ampicillin, Cephalothin, Piperacillin, Ticarcillin	AY458016
sul2	100.00	816/816	100.0	1..816	IAL7255_contig_2_polypolish	20710..21525	Sulfamethoxazole	AY034138
tet(B)	100.00	1206/1206	100.0	1..1206	IAL7255_contig_2_polypolish	9313..10518	Doxycycline, Tetracycline, Minocycline	AF326777
Plasmid 2
No antimicrobial resistance-encoding gene was detected
Plasmid 3
No antimicrobial resistance-encoding gene was detected
IAL7252 (hybrid aEPEC/EAEC)
Chromosome
No antimicrobial resistance-encoding gene was detected
Plasmid 1 - pAA
Resistance gene	Identity	Alignment Length/Gene Length	Coverage	Position in reference	Contig	Position in contig	Phenotype	Accession no.
aph(6)-Id	100.00	831/831	100.0	1..831	IAL7252_contig_2_polypolish	33286..34116	Streptomycin	CP000971
aph(3'')-Ib	100.00	804/804	100.0	1..804	IAL7252_contig_2_polypolish	32477..33280	Streptomycin	AF321551
blaTEM-1B	100.00	861/861	100.0	1..861	IAL7252_contig_2_polypolish	28872..29732	Amoxicillin, Ampicillin, Cephalothin, Piperacillin, Ticarcillin	AY458016
sul2	100.00	816/816	100.0	1..816	IAL7252_contig_2_polypolish	31601..32416	Sulfamethoxazole	AY034138
tet(B)	100.00	1206/1206	100.0	1..1206	IAL7252_contig_2_polypolish	9313..10518	Doxycycline, Tetracycline, Minocycline	AF326777
dfrA8	100.00	510/510	100.0	1..510	IAL7252_contig_2_polypolish	26810..27319	Trimethoprim	U10186
Plasmid 2
No antimicrobial resistance-encoding gene was detected
Plasmid 3
No antimicrobial resistance-encoding gene was detected
Plasmid 4
No antimicrobial resistance-encoding gene was detected
Plasmid 5
No antimicrobial resistance-encoding gene was detected

## Sheet: Table S6
Table S6. Chromosomal gene clusters identified in the pan- and core-genome of the four representative E. coli strains of serotype O3:H2 studied.
Gene	Non-unique Gene name	Annotation	No. isolates	No. sequences	Avg sequences per isolate	Genome Fragment	Order within Fragment	Accessory Fragment	Accessory Order with Fragment	QC	Min group size nuc	Max group size nuc	Avg group size nuc	IAL7250	IAL7252	IAL7254	IAL7255
mocA		molybdenum cofactor cytidylyltransferase	4	4	1	1	4005				578	578	578	IAL7250_03709	IAL7252_03458	IAL7254_03473	IAL7255_03460
insQ_2		RNA-guided endonuclease TnpB family protein	4	4	1	1	1217				269	269	269	IAL7250_00183	IAL7252_02434	IAL7254_02458	IAL7255_02450
uhpT		hexose-6-phosphate:phosphate antiporter	4	4	1	1	3551				1391	1391	1391	IAL7250_02910	IAL7252_04303	IAL7254_04317	IAL7255_04219
group_1002		hypothetical protein	4	4	1	1	1478				293	293	293	IAL7250_01360	IAL7252_01254	IAL7254_01258	IAL7255_01261
yhhW		quercetin 2,3-dioxygenase	4	4	1	1	3319				695	695	695	IAL7250_03143	IAL7252_04070	IAL7254_04085	IAL7255_03986
cyaY		iron donor protein CyaY	4	4	1	1	3683				320	320	320	IAL7250_02774	IAL7252_04441	IAL7254_04453	IAL7255_04355
group_1005		hypothetical protein	4	4	1	1	1942				92	92	92	IAL7250_01834	IAL7252_00775	IAL7254_00776	IAL7255_00785
mdfA		multidrug efflux MFS transporter MdfA	4	4	1	1	100				1232	1232	1232	IAL7250_01280	IAL7252_01334	IAL7254_01338	IAL7255_01342
ackA		acetate kinase	4	4	1	1	4548				1202	1202	1202	IAL7250_04255	IAL7252_02876	IAL7254_02899	IAL7255_02892
fecB		Fe(3+) dicitrate ABC transporter substrate-binding protein FecB	4	4	1	1	2298				902	902	902	IAL7250_02196	IAL7252_00412	IAL7254_00413	IAL7255_00421
cysP		thiosulfate/sulfate ABC transporter substrate-binding protein CysP	4	4	1	1	4442				1016	1016	1016	IAL7250_04143	IAL7252_02990	IAL7254_03011	IAL7255_03004
group_101		EscS/YscS/HrcS family type III secretion system export apparatus protein	4	4	1	1	4023				260	260	260	IAL7250_03727	IAL7252_03422	IAL7254_03445	IAL7255_03438
aspC		aspartate transaminase	4	4	1	1	209				1190	1190	1190	IAL7250_01171	IAL7252_01442	IAL7254_01446	IAL7255_01452
yneJ		LysR family transcriptional regulator	4	4	1	1	809				881	881	881	IAL7250_00594	IAL7252_02024	IAL7254_02047	IAL7255_02036
group_1012		hypothetical protein	4	4	1	1	424				1520	1520	1520	IAL7250_00957	IAL7252_01657	IAL7254_01660	IAL7255_01669
ppnN		nucleotide 5'-monophosphate nucleosidase PpnN	4	4	1	1	4102				1364	1364	1364	IAL7250_03805	IAL7252_03331	IAL7254_03354	IAL7255_03346
livG		high-affinity branched-chain amino acid ABC transporter ATP-binding protein LivG	4	4	1	1	3334				767	767	767	IAL7250_03128	IAL7252_04085	IAL7254_04100	IAL7255_04001
yaiA		YaiA family protein	4	4	1	1	1837				191	191	191	IAL7250_01728	IAL7252_00881	IAL7254_00882	IAL7255_00891
flxA		Protein FlxA	4	4	1	1	851				332	332	332	IAL7250_00552	IAL7252_02066	IAL7254_02089	IAL7255_02078
ybdF		MmcQ/YjbR family DNA-binding protein	4	4	1	1	1679				368	368	368	IAL7250_01570	IAL7252_01040	IAL7254_01041	IAL7255_01047
dinF		MATE family efflux transporter DinF	4	4	1	1	2546				1325	1325	1325	IAL7250_02470	IAL7252_00164	IAL7254_00164	IAL7255_00165
rrrQ		lysozyme	4	4	1	1	839				533	533	533	IAL7250_00564	IAL7252_02054	IAL7254_02077	IAL7255_02066
group_102		EscU/YscU/HrcU family type III secretion system export apparatus switch protein	4	4	1	1	4026				731	731	731	IAL7250_03729	IAL7252_03420	IAL7254_03443	IAL7255_03436
csgB		curlin minor subunit CsgB	4	4	1	1	317				455	455	455	IAL7250_01062	IAL7252_01551	IAL7254_01555	IAL7255_01562
ybcF		carbamate kinase	4	4	1	1	1709				893	893	893	IAL7250_01601	IAL7252_01009	IAL7254_01010	IAL7255_01016
yjjI		YjjI family glycine radical enzyme	4	4	1	1	2216				1550	1550	1550	IAL7250_02112	IAL7252_00497	IAL7254_00498	IAL7255_00505
ypfJ		neutral zinc metallopeptidase	4	4	1	1	4400				863	863	863	IAL7250_04101	IAL7252_03032	IAL7254_03053	IAL7255_03046
cmoM		tRNA uridine 5-oxyacetic acid(34) methyltransferase CmoM	4	4	1	1	201				785	785	785	IAL7250_01178	IAL7252_01435	IAL7254_01439	IAL7255_01444
yegH		TerC family protein	4	4	1	1	1361				1583	1583	1583	IAL7250_00035	IAL7252_02644	IAL7254_02667	IAL7255_02660
group_1026		hypothetical protein	4	4	1	1	3323				494	494	494	IAL7250_03139	IAL7252_04074	IAL7254_04089	IAL7255_03990
nuoJ		NADH-quinone oxidoreductase subunit J	4	4	1	1	4565				554	554	554	IAL7250_04272	IAL7252_02859	IAL7254_02882	IAL7255_02875
group_1028		hypothetical protein	4	4	1	1	1564				1433	1433	1433	IAL7250_01452	IAL7252_01162	IAL7254_01163	IAL7255_01169
serB		phosphoserine phosphatase	4	4	1	1	2208				968	968	968	IAL7250_02104	IAL7252_00505	IAL7254_00506	IAL7255_00513
group_103		hypothetical protein	4	4	1	1	4032				155	239	176	IAL7250_03734	IAL7252_03416	IAL7254_03439	IAL7255_03432
glgS		cell surface composition regulator GlgS	4	4	1	1	2941				200	200	200	IAL7250_03538	IAL7252_03702	IAL7254_03718	IAL7255_03617
fdx		ISC system 2Fe-2S type ferredoxin	4	4	1	1	4347				335	335	335	IAL7250_04049	IAL7252_03084	IAL7254_03105	IAL7255_03099
entD		enterobactin synthase subunit EntD	4	4	1	1	1673				743	743	743	IAL7250_01564	IAL7252_01046	IAL7254_01047	IAL7255_01053
rfaP		lipopolysaccharide core heptose(I) kinase RfaP	4	4	1	1	3514				797	797	797	IAL7250_02948	IAL7252_04266	IAL7254_04280	IAL7255_04182
livF		high-affinity branched-chain amino acid ABC transporter ATP-binding protein LivF	4	4	1	1	3333				713	713	713	IAL7250_03129	IAL7252_04084	IAL7254_04099	IAL7255_04000
pdeB		cyclic-guanylate-specific phosphodiesterase PdeB	4	4	1	1	1772				1550	1550	1550	IAL7250_01663	IAL7252_00946	IAL7254_00947	IAL7255_00956
malM		maltose operon protein MalM	4	4	1	1	2555				920	920	920	IAL7250_02479	IAL7252_00155	IAL7254_00155	IAL7255_00156
manY		PTS mannose transporter subunit IIC	4	4	1	1	1105				800	800	800	IAL7250_00296	IAL7252_02321	IAL7254_02344	IAL7255_02334
hscB		co-chaperone HscB	4	4	1	1	4345				515	515	515	IAL7250_04047	IAL7252_03086	IAL7254_03107	IAL7255_03101
dtpB		dipeptide/tripeptide permease DtpB	4	4	1	1	3375				1469	1469	1469	IAL7250_03087	IAL7252_04126	IAL7254_04141	IAL7255_04042
sctI		type III secretion system inner rod subunit SctI	4	4	1	1	4033				287	332	298	IAL7250_03735	IAL7252_03415	IAL7254_03438	IAL7255_03431
hcaC		bifunctional 3-phenylpropionate/cinnamic acid dioxygenase ferredoxin subunit	4	4	1	1	4332				320	320	320	IAL7250_04034	IAL7252_03099	IAL7254_03120	IAL7255_03114
rsmG		16S rRNA (guanine(527)-N(7))-methyltransferase RsmG	4	4	1	1	3625				623	623	623	IAL7250_02836	IAL7252_04376	IAL7254_04390	IAL7255_04292
pgk		phosphoglycerate kinase	4	4	1	1	3955				1163	1163	1163	IAL7250_03661	IAL7252_03507	IAL7254_03522	IAL7255_03509
ydhV_2		aldehyde ferredoxin oxidoreductase	4	4	1	1	959				1814	1814	1814	IAL7250_00442	IAL7252_02176	IAL7254_02199	IAL7255_02188
metN		methionine ABC transporter ATP-binding protein MetN	4	4	1	1	2001				1031	1031	1031	IAL7250_01897	IAL7252_00712	IAL7254_00713	IAL7255_00721
gluQRS		tRNA glutamyl-Q(34) synthetase GluQRS	4	4	1	1	2057				926	926	926	IAL7250_01953	IAL7252_00656	IAL7254_00657	IAL7255_00665
group_1046		hypothetical protein	4	4	1	1	1300				221	221	221	IAL7250_00095	IAL7252_02584	IAL7254_02607	IAL7255_02600
lptB		LPS export ABC transporter ATP-binding protein	4	4	1	1	3093				725	725	725	IAL7250_03388	IAL7252_03855	IAL7254_03871	IAL7255_03771
potG		putrescine ABC transporter ATP-binding subunit PotG	4	4	1	1	135				1133	1133	1133	IAL7250_01245	IAL7252_01369	IAL7254_01373	IAL7255_01377
yigE_1		phosphodiester glycosidase family protein	4	4	1	1	745				314	314	314	IAL7250_00640	IAL7252_01977	IAL7254_01985	IAL7255_01994
ygeG		tetratricopeptide repeat protein	4	4	1	1	4046				491	491	491	IAL7250_03746	IAL7252_03407	IAL7254_03430	IAL7255_03423
rpnB		recombination-promoting nuclease RpnB	4	4	1	1	4538				890	890	890	IAL7250_04246	IAL7252_02885	IAL7254_02908	IAL7255_02902
hdhA		7-alpha-hydroxysteroid dehydrogenase	4	4	1	1	903				767	767	767	IAL7250_00500	IAL7252_02118	IAL7254_02141	IAL7255_02130
radA		DNA repair protein RadA	4	4	1	1	2207				1382	1382	1382	IAL7250_02103	IAL7252_00506	IAL7254_00507	IAL7255_00514
rffM		lipopolysaccharide N-acetylmannosaminouronosyltransferase	4	4	1	1	3674				740	740	740	IAL7250_02787	IAL7252_04428	IAL7254_04440	IAL7255_04342
group_1054		hypothetical protein	4	4	1	1	2926				422	422	422	IAL7250_03552	IAL7252_03688	IAL7254_03704	IAL7255_03603
dppF		dipeptide ABC transporter ATP-binding subunit DppF	4	4	1	1	3422				1004	1004	1004	IAL7250_03041	IAL7252_04173	IAL7254_04187	IAL7255_04089
marA		MDR efflux pump AcrAB transcriptional activator MarA	4	4	1	1	814				383	383	383	IAL7250_00589	IAL7252_02029	IAL7254_02052	IAL7255_02041
group_1057		fimbrial protein	4	4	1	1	4509				488	488	488	IAL7250_04217	IAL7252_02914	IAL7254_02937	IAL7255_02931
rpmC		50S ribosomal protein L29	4	4	1	1	3205				191	191	191	IAL7250_03270	IAL7252_03956	IAL7254_03972	IAL7255_03873
nfsA		nitroreductase NfsA	4	4	1	1	131				722	722	722	IAL7250_01249	IAL7252_01365	IAL7254_01369	IAL7255_01373
group_106		hypothetical protein	4	4	1	1	4047				437	446	439	IAL7250_03747	IAL7252_03406	IAL7254_03429	IAL7255_03422
nrfA		ammonia-forming nitrite reductase cytochrome c552 subunit	4	4	1	1	2519				1436	1436	1436	IAL7250_02443	IAL7252_00191	IAL7254_00191	IAL7255_00192
nrdR		transcriptional regulator NrdR	4	4	1	1	1815				449	449	449	IAL7250_01706	IAL7252_00903	IAL7254_00904	IAL7255_00913
secA		preprotein translocase subunit SecA	4	4	1	1	2101				2705	2705	2705	IAL7250_01997	IAL7252_00612	IAL7254_00613	IAL7255_00621
group_1063		hypothetical protein	4	4	1	1	663				668	668	668	IAL7250_00723	IAL7252_01894	IAL7254_01902	IAL7255_01912
dppA		dipeptide ABC transporter substrate-binding protein DppA	4	4	1	1	3426				1607	1607	1607	IAL7250_03037	IAL7252_04177	IAL7254_04191	IAL7255_04093
wecH		O-acetyltransferase WecH	4	4	1	1	3444				995	995	995	IAL7250_03018	IAL7252_04196	IAL7254_04210	IAL7255_04112
phoP		two-component system response regulator PhoP	4	4	1	1	405				671	671	671	IAL7250_00975	IAL7252_01638	IAL7254_01642	IAL7255_01650
sdaA		L-serine ammonia-lyase	4	4	1	1	1100				1364	1364	1364	IAL7250_00301	IAL7252_02316	IAL7254_02339	IAL7255_02329
mltB		lytic murein transglycosylase B	4	4	1	1	4207				1190	1190	1190	IAL7250_03899	IAL7252_03229	IAL7254_03251	IAL7255_03244
ddpF		ABC transporter ATP-binding protein	4	4	1	1	720				926	926	926	IAL7250_00666	IAL7252_01951	IAL7254_01959	IAL7255_01969
group_107		hypothetical protein	4	4	1	1	4048				143	425	213	IAL7250_03748	IAL7252_03405	IAL7254_03428	IAL7255_03421
spy		ATP-independent periplasmic protein-refolding chaperone Spy	4	4	1	1	1030				485	485	485	IAL7250_00371	IAL7252_02246	IAL7254_02269	IAL7255_02259
ftsX		permease-like cell division protein FtsX	4	4	1	1	3341				1058	1058	1058	IAL7250_03121	IAL7252_04092	IAL7254_04107	IAL7255_04008
nrdG		anaerobic ribonucleoside-triphosphate reductase-activating protein	4	4	1	1	2345				464	464	464	IAL7250_02244	IAL7252_00365	IAL7254_00366	IAL7255_00373
moaB		molybdenum cofactor biosynthesis protein B	4	4	1	1	1458				512	512	512	IAL7250_01340	IAL7252_01274	IAL7254_01278	IAL7255_01281
thrS		threonine--tRNA ligase	4	4	1	1	1004				1928	1928	1928	IAL7250_00396	IAL7252_02221	IAL7254_02244	IAL7255_02233
group_1075		IS1 family transposase	4	4	1	1	2246				209	209	209	IAL7250_02145	IAL7252_00464	IAL7254_00465	IAL7255_00472
cyaA		class I adenylate cyclase	4	4	1	1	3682				2546	2546	2546	IAL7250_02775	IAL7252_04440	IAL7254_04452	IAL7255_04354
allC		allantoate deiminase	4	4	1	1	1714				1235	1235	1235	IAL7250_01606	IAL7252_01004	IAL7254_01005	IAL7255_01011
araC		arabinose operon transcriptional regulator AraC	4	4	1	1	2134				878	878	878	IAL7250_02030	IAL7252_00579	IAL7254_00580	IAL7255_00588
tolB		Tol-Pal system beta propeller repeat protein TolB	4	4	1	1	1525				1292	1292	1292	IAL7250_01413	IAL7252_01201	IAL7254_01202	IAL7255_01208
group_108		hypothetical protein	4	4	1	1	4049				140	140	140	IAL7250_03749	IAL7252_03404	IAL7254_03427	IAL7255_03420
group_1080		hypothetical protein	4	4	1	1	2389				275	275	275	IAL7250_02309	IAL7252_00325	IAL7254_00325	IAL7255_00328
group_1081		hypothetical protein	4	4	1	1	2362				206	206	206	IAL7250_02285	IAL7252_00349	IAL7254_00350	IAL7255_00355
rbsA_2		ribose ABC transporter ATP-binding protein RbsA	4	4	1	1	2353				1502	1502	1502	IAL7250_02252	IAL7252_00357	IAL7254_00358	IAL7255_00365
yccU		CoA-binding protein	4	4	1	1	247				413	413	413	IAL7250_01134	IAL7252_01479	IAL7254_01483	IAL7255_01490
ycfH		metal-dependent hydrolase	4	4	1	1	374				797	797	797	IAL7250_01005	IAL7252_01608	IAL7254_01612	IAL7255_01619
lptG		LPS export ABC transporter permease LptG	4	4	1	1	2322				1082	1082	1082	IAL7250_02221	IAL7252_00388	IAL7254_00389	IAL7255_00396
ydiM		MFS transporter	4	4	1	1	976				1214	1214	1214	IAL7250_00425	IAL7252_02193	IAL7254_02216	IAL7255_02205
xylR		Xylose operon regulatory protein	4	4	1	1	3452				1178	1178	1178	IAL7250_03010	IAL7252_04204	IAL7254_04218	IAL7255_04120
argE		acetylornithine deacetylase	4	4	1	1	2631				1151	1151	1151	IAL7250_02557	IAL7252_00075	IAL7254_00075	IAL7255_00075
rna		ribonuclease I	4	4	1	1	1643				806	806	806	IAL7250_01534	IAL7252_01076	IAL7254_01077	IAL7255_01083
ygeA		amino acid racemase	4	4	1	1	4059				692	707	703	IAL7250_03759	IAL7252_03394	IAL7254_03417	IAL7255_03410
metK		methionine adenosyltransferase	4	4	1	1	2778				1154	1154	1154	IAL7250_03648	IAL7252_03534	IAL7254_03549	IAL7255_03536
clpS		ATP-dependent Clp protease adapter ClpS	4	4	1	1	162				320	320	320	IAL7250_01219	IAL7252_01395	IAL7254_01399	IAL7255_01404
rpmB		50S ribosomal protein L28	4	4	1	1	3521				236	236	236	IAL7250_02941	IAL7252_04273	IAL7254_04287	IAL7255_04189
iaaA		beta-aspartyl-peptidase	4	4	1	1	86				965	965	965	IAL7250_01294	IAL7252_01320	IAL7254_01324	IAL7255_01328
panC		pantoate--beta-alanine ligase	4	4	1	1	2068				851	851	851	IAL7250_01964	IAL7252_00645	IAL7254_00646	IAL7255_00654
mdtO		multidrug efflux transporter permease subunit MdtO	4	4	1	1	2507				2051	2051	2051	IAL7250_02431	IAL7252_00203	IAL7254_00203	IAL7255_00204
ynfM		MFS transporter	4	4	1	1	879				1253	1253	1253	IAL7250_00524	IAL7252_02094	IAL7254_02117	IAL7255_02106
hcaB		3-phenylpropionate-dihydrodiol/cinnamic acid-dihydrodiol dehydrogenase	4	4	1	1	4331				812	812	812	IAL7250_04033	IAL7252_03100	IAL7254_03121	IAL7255_03115
bioD_2		dethiobiotin synthase	4	4	1	1	876				695	695	695	IAL7250_00527	IAL7252_02091	IAL7254_02114	IAL7255_02103
yidP_2		GntR family transcriptional regulator	4	4	1	1	3570				716	716	716	IAL7250_02891	IAL7252_04321	IAL7254_04335	IAL7255_04237
group_110		hypothetical protein	4	4	1	1	4077				323	347	329	IAL7250_03777	IAL7252_03376	IAL7254_03399	IAL7255_03392
group_1100		inovirus Gp2 family protein	4	4	1	1	1290				569	569	569	IAL7250_00105	IAL7252_02574	IAL7254_02597	IAL7255_02590
ybaL		Kef family K(+) transporter	4	4	1	1	1751				1676	1676	1676	IAL7250_01642	IAL7252_00967	IAL7254_00968	IAL7255_00975
group_1102		hypothetical protein	4	4	1	1	1103				209	209	209	IAL7250_00298	IAL7252_02319	IAL7254_02342	IAL7255_02332
sutR		DNA-binding transcriptional regulator SutR	4	4	1	1	667				536	536	536	IAL7250_00719	IAL7252_01898	IAL7254_01906	IAL7255_01916
citC		[citrate (pro-3S)-lyase] ligase	4	4	1	1	1636				1058	1058	1058	IAL7250_01527	IAL7252_01083	IAL7254_01084	IAL7255_01090
pdxJ		pyridoxine 5'-phosphate synthase	4	4	1	1	4306				731	731	731	IAL7250_04008	IAL7252_03125	IAL7254_03146	IAL7255_03140
chiQ		ChiQ/YbfN family lipoprotein	4	4	1	1	1583				326	326	326	IAL7250_01471	IAL7252_01143	IAL7254_01144	IAL7255_01150
rhsD_2		Protein RhsD	4	4	1	1	1731				4280	4280	4280	IAL7250_01623	IAL7252_00987	IAL7254_00988	IAL7255_00994
group_1108		hypothetical protein	4	4	1	1	4457				218	218	218	IAL7250_04158	IAL7252_02975	IAL7254_02996	IAL7255_02989
speG		spermidine N1-acetyltransferase	4	4	1	1	867				560	560	560	IAL7250_00536	IAL7252_02082	IAL7254_02105	IAL7255_02094
csdE		cysteine desulfurase sulfur acceptor subunit CsdE	4	4	1	1	4086				443	443	443	IAL7250_03789	IAL7252_03347	IAL7254_03370	IAL7255_03362
ygfM		molybdopterin-dependent oxidoreductase FAD-binding subunit	4	4	1	1	4002				779	779	779	IAL7250_03706	IAL7252_03461	IAL7254_03476	IAL7255_03463
gnsA		addiction module toxin, GnsA/GnsB family	4	4	1	1	271				173	173	173	IAL7250_01109	IAL7252_01504	IAL7254_01508	IAL7255_01515
rspB		Zn-dependent oxidoreductase	4	4	1	1	863				1019	1019	1019	IAL7250_00540	IAL7252_02078	IAL7254_02101	IAL7255_02090
psiE		phosphate-starvation-inducible protein PsiE	4	4	1	1	2563				410	410	410	IAL7250_02487	IAL7252_00147	IAL7254_00147	IAL7255_00148
fdhF_2		formate dehydrogenase subunit alpha	4	4	1	1	2509				419	419	419	IAL7250_02433	IAL7252_00201	IAL7254_00201	IAL7255_00202
ybhB_1		kinase inhibitor	4	4	1	1	1467				476	476	476	IAL7250_01349	IAL7252_01265	IAL7254_01269	IAL7255_01272
group_1116		hypothetical protein	4	4	1	1	130				287	287	287	IAL7250_01250	IAL7252_01364	IAL7254_01368	IAL7255_01372
yciH		stress response translation initiation inhibitor YciH	4	4	1	1	545				326	326	326	IAL7250_00840	IAL7252_01780	IAL7254_01785	IAL7255_01794
group_1118		hypothetical protein	4	4	1	1	4617				1688	1688	1688	IAL7250_04324	IAL7252_02807	IAL7254_02830	IAL7255_02823
prpR		propionate catabolism operon regulatory protein PrpR	4	4	1	1	1889				1586	1586	1586	IAL7250_01780	IAL7252_00829	IAL7254_00830	IAL7255_00839
group_112		hypothetical protein	4	4	1	1	4119				704	872	746	IAL7250_03822	IAL7252_03314	IAL7254_03337	IAL7255_03329
araE_2		arabinose-proton symporter AraE	4	4	1	1	4058				1418	1418	1418	IAL7250_03758	IAL7252_03395	IAL7254_03418	IAL7255_03411
yciN		YciN family protein	4	4	1	1	532				251	251	251	IAL7250_00852	IAL7252_01767	IAL7254_01772	IAL7255_01781
xerD_1		Tyrosine recombinase XerD	4	4	1	1	1954				1163	1163	1163	IAL7250_01846	IAL7252_00763	IAL7254_00764	IAL7255_00773
ypeA		GNAT family acetyltransferase	4	4	1	1	4433				425	425	425	IAL7250_04134	IAL7252_02999	IAL7254_03020	IAL7255_03013
rplA		50S ribosomal protein L1	4	4	1	1	2610				704	704	704	IAL7250_02533	IAL7252_00100	IAL7254_00100	IAL7255_00100
ldtC		L,D-transpeptidase LdtC	4	4	1	1	388				959	959	959	IAL7250_00992	IAL7252_01621	IAL7254_01625	IAL7255_01633
typA		ribosome-dependent GTPase TypA	4	4	1	1	3740				1823	1823	1823	IAL7250_02714	IAL7252_04500	IAL7254_04512	IAL7255_04414
group_1127		hypothetical protein	4	4	1	1	2281				185	185	185	IAL7250_02179	IAL7252_00429	IAL7254_00430	IAL7255_00438
pgaD		Biofilm PGA synthesis protein PgaD	4	4	1	1	300				413	413	413	IAL7250_01080	IAL7252_01533	IAL7254_01537	IAL7255_01544
pgi		glucose-6-phosphate isomerase	4	4	1	1	2568				1649	1649	1649	IAL7250_02492	IAL7252_00142	IAL7254_00142	IAL7255_00143
yqcG		putative protein YqcG	4	4	1	1	4120				140	140	140	IAL7250_03823	IAL7252_03313	IAL7254_03336	IAL7255_03328
yihL		GntR family transcriptional regulator	4	4	1	1	3741				710	710	710	IAL7250_02713	IAL7252_04501	IAL7254_04513	IAL7255_04415
dacA		D-alanyl-D-alanine carboxypeptidase DacA	4	4	1	1	1622				1283	1283	1283	IAL7250_01513	IAL7252_01097	IAL7254_01098	IAL7255_01104
deoR		DNA-binding transcriptional repressor DeoR	4	4	1	1	98				758	758	758	IAL7250_01282	IAL7252_01332	IAL7254_01336	IAL7255_01340
ecnA		lipoprotein antitoxin entericidin A	4	4	1	1	2439				125	125	125	IAL7250_02362	IAL7252_00272	IAL7254_00272	IAL7255_00275
betI		transcriptional regulator BetI	4	4	1	1	1905				587	587	587	IAL7250_01797	IAL7252_00812	IAL7254_00813	IAL7255_00822
group_1135		hypothetical protein	4	4	1	1	1157				818	818	818	IAL7250_00245	IAL7252_02372	IAL7254_02396	IAL7255_02387
yeaX		carnitine monooxygenase subunit YeaX	4	4	1	1	1089				965	965	965	IAL7250_00312	IAL7252_02305	IAL7254_02328	IAL7255_02318
rpmE		50S ribosomal protein L31	4	4	1	1	2653				212	212	212	IAL7250_02578	IAL7252_00054	IAL7254_00054	IAL7255_00054
phoB_2		transcriptional regulator PhoB	4	4	1	1	3254				731	731	731	IAL7250_03206	IAL7252_04005	IAL7254_04021	IAL7255_03922
minC		septum site-determining protein MinC	4	4	1	1	430				695	695	695	IAL7250_00951	IAL7252_01663	IAL7254_01666	IAL7255_01675
ygcR		electron transfer flavoprotein subunit beta/FixA family protein	4	4	1	1	4127				599	779	734	IAL7250_03830	IAL7252_03306	IAL7254_03329	IAL7255_03321
melR		transcriptional regulator MelR	4	4	1	1	2469				908	908	908	IAL7250_02393	IAL7252_00241	IAL7254_00241	IAL7255_00242
murA		UDP-N-acetylglucosamine 1-carboxyvinyltransferase	4	4	1	1	3081				1259	1259	1259	IAL7250_03400	IAL7252_03843	IAL7254_03859	IAL7255_03759
yebC		YebC/PmpR family DNA-binding transcriptional regulator	4	4	1	1	1153				740	740	740	IAL7250_00249	IAL7252_02368	IAL7254_02392	IAL7255_02383
argC		N-acetyl-gamma-glutamyl-phosphate reductase	4	4	1	1	2630				1004	1004	1004	IAL7250_02556	IAL7252_00076	IAL7254_00076	IAL7255_00076
yciU		HI1450 family dsDNA-mimic protein	4	4	1	1	508				329	329	329	IAL7250_00876	IAL7252_01743	IAL7254_01748	IAL7255_01757
ydiK		AI-2E family transporter YdiK	4	4	1	1	974				1112	1112	1112	IAL7250_00427	IAL7252_02191	IAL7254_02214	IAL7255_02203
nagK_2		N-acetylglucosamine kinase	4	4	1	1	394				911	911	911	IAL7250_00986	IAL7252_01627	IAL7254_01631	IAL7255_01639
moeB		molybdopterin-synthase adenylyltransferase MoeB	4	4	1	1	84				749	749	749	IAL7250_01296	IAL7252_01318	IAL7254_01322	IAL7255_01326
araJ		MFS transporter AraJ	4	4	1	1	1832				1268	1268	1268	IAL7250_01723	IAL7252_00886	IAL7254_00887	IAL7255_00896
yedQ_1		cellulose biosynthesis regulator YedQ	4	4	1	1	1240				755	755	755	IAL7250_00160	IAL7252_02457	IAL7254_02481	IAL7255_02473
ygcB		CRISPR-associated endonuclease/helicase Cas3	4	4	1	1	4138				2699	2699	2699	IAL7250_03842	IAL7252_03296	IAL7254_03319	IAL7255_03311
argA		amino-acid N-acetyltransferase	4	4	1	1	4082				1331	1331	1331	IAL7250_03782	IAL7252_03371	IAL7254_03394	IAL7255_03387
nanT		sialic acid transporter NanT	4	4	1	1	3110				1490	1490	1490	IAL7250_03366	IAL7252_03872	IAL7254_03888	IAL7255_03788
uidC		glucuronide uptake porin UidC	4	4	1	1	899				1265	1265	1265	IAL7250_00504	IAL7252_02114	IAL7254_02137	IAL7255_02126
fkpB		FKBP-type peptidyl-prolyl cis-trans isomerase	4	4	1	1	2168				449	449	449	IAL7250_02064	IAL7252_00545	IAL7254_00546	IAL7255_00554
fabH		beta-ketoacyl-ACP synthase III	4	4	1	1	365				953	953	953	IAL7250_01014	IAL7252_01599	IAL7254_01603	IAL7255_01610
group_1155		hypothetical protein	4	4	1	1	1901				497	497	497	IAL7250_01793	IAL7252_00816	IAL7254_00817	IAL7255_00826
group_1156		fimbrial biogenesis outer membrane usher protein	4	4	1	1	2270				2636	2636	2636	IAL7250_02168	IAL7252_00440	IAL7254_00441	IAL7255_00449
pabA		aminodeoxychorismate synthase component 2	4	4	1	1	3240				563	563	563	IAL7250_03220	IAL7252_03991	IAL7254_04007	IAL7255_03908
pdeA		sensor domain-containing phosphodiesterase	4	4	1	1	4467				2189	2189	2189	IAL7250_04174	IAL7252_02959	IAL7254_02980	IAL7255_02974
yifB		YifB family Mg chelatase-like AAA ATPase	4	4	1	1	3646				1520	1520	1520	IAL7250_02814	IAL7252_04400	IAL7254_04412	IAL7255_04314
cas2e		type I-E CRISPR-associated endoribonuclease Cas2e	4	4	1	1	4147				293	644	380	IAL7250_03843	IAL7252_03289	IAL7254_03312	IAL7255_03304
ydiJ		FAD-binding oxidoreductase	4	4	1	1	973				3056	3056	3056	IAL7250_00428	IAL7252_02190	IAL7254_02213	IAL7255_02202
group_1161		SopA family protein	4	4	1	1	2553				194	194	194	IAL7250_02477	IAL7252_00157	IAL7254_00157	IAL7255_00158
rpoH		RNA polymerase sigma factor RpoH	4	4	1	1	3340				854	854	854	IAL7250_03122	IAL7252_04091	IAL7254_04106	IAL7255_04007
yjfC		glutathionylspermidine synthase family protein	4	4	1	1	2402				1163	1163	1163	IAL7250_02322	IAL7252_00312	IAL7254_00312	IAL7255_00315
glnA		glutamate--ammonia ligase	4	4	1	1	3739				1409	1409	1409	IAL7250_02715	IAL7252_04499	IAL7254_04511	IAL7255_04413
ybjQ		heavy metal-binding domain-containing protein	4	4	1	1	146				323	323	323	IAL7250_01234	IAL7252_01380	IAL7254_01384	IAL7255_01388
group_1166		hypothetical protein	4	4	1	1	2466				629	629	629	IAL7250_02390	IAL7252_00244	IAL7254_00244	IAL7255_00245
group_1167		hypothetical protein	4	4	1	1	2690				635	635	635	IAL7250_02614	IAL7252_00017	IAL7254_00017	IAL7255_00017
glpX_1		class II fructose-bisphosphatase	4	4	1	1	2664				1010	1010	1010	IAL7250_02589	IAL7252_00043	IAL7254_00043	IAL7255_00043
ybiT		ABC-F family ATPase	4	4	1	1	78				1592	1592	1592	IAL7250_01302	IAL7252_01312	IAL7254_01316	IAL7255_01320
pphB		protein-serine/threonine phosphatase	4	4	1	1	4171				656	656	656	IAL7250_03865	IAL7252_03265	IAL7254_03287	IAL7255_03280
hiuH		hydroxyisourate hydrolase	4	4	1	1	1253				413	413	413	IAL7250_00147	IAL7252_02470	IAL7254_02494	IAL7255_02486
yjiA		GTPase	4	4	1	1	2243				956	956	956	IAL7250_02142	IAL7252_00467	IAL7254_00468	IAL7255_00475
group_1172		fimbrial-like adhesin	4	4	1	1	2066				1238	1238	1238	IAL7250_01962	IAL7252_00647	IAL7254_00648	IAL7255_00656
group_1173		galactitol-specific PTS transporter subunit IIC	4	4	1	1	3864				1355	1355	1355	IAL7250_04461	IAL7252_02670	IAL7254_02693	IAL7255_02686
otsB		trehalose-phosphatase	4	4	1	1	1186				800	800	800	IAL7250_00217	IAL7252_02400	IAL7254_02424	IAL7255_02416
yibQ		divergent polysaccharide deacetylase family protein	4	4	1	1	3499				959	959	959	IAL7250_02963	IAL7252_04251	IAL7254_04265	IAL7255_04167
yjbB		Na/Pi cotransporter family protein	4	4	1	1	2573				1631	1631	1631	IAL7250_02497	IAL7252_00137	IAL7254_00137	IAL7255_00138
hyfH		hydrogenase 4 subunit H	4	4	1	1	4386				545	545	545	IAL7250_04087	IAL7252_03046	IAL7254_03067	IAL7255_03060
group_1178		hypothetical protein	4	4	1	1	108				221	221	221	IAL7250_01272	IAL7252_01342	IAL7254_01346	IAL7255_01350
group_1179		hypothetical protein	4	4	1	1	501				155	155	155	IAL7250_00883	IAL7252_01736	IAL7254_01741	IAL7255_01750
group_118		hypothetical protein	4	4	1	1	4173				134	179	167	IAL7250_03867	IAL7252_03263	IAL7254_03285	IAL7255_03278
glyS		glycine--tRNA ligase subunit beta	4	4	1	1	3441				2069	2069	2069	IAL7250_03021	IAL7252_04193	IAL7254_04207	IAL7255_04109
pxpA		5-oxoprolinase subunit PxpA	4	4	1	1	1554				734	734	734	IAL7250_01442	IAL7252_01172	IAL7254_01173	IAL7255_01179
ydeR_2		type 1 fimbrial protein	4	4	1	1	739				503	503	503	IAL7250_00646	IAL7252_01971	IAL7254_01979	IAL7255_01988
focA		formate transporter FocA	4	4	1	1	184				857	857	857	IAL7250_01195	IAL7252_01418	IAL7254_01422	IAL7255_01427
kdpC		K(+)-transporting ATPase subunit C	4	4	1	1	1569				572	572	572	IAL7250_01457	IAL7252_01157	IAL7254_01158	IAL7255_01164
glnD		bifunctional uridylyltransferase/uridylyl-removing protein GlnD	4	4	1	1	2035				2672	2672	2672	IAL7250_01931	IAL7252_00678	IAL7254_00679	IAL7255_00687
zapC		cell division protein ZapC	4	4	1	1	227				542	542	542	IAL7250_01153	IAL7252_01460	IAL7254_01464	IAL7255_01470
group_1187		ISL3 family transposase ISEc38	4	4	1	1	1287				1379	1379	1379	IAL7250_00108	IAL7252_02571	IAL7254_02594	IAL7255_02587
group_1188		hypothetical protein	4	4	1	1	3860				317	317	317	IAL7250_04465	IAL7252_02666	IAL7254_02689	IAL7255_02682
emrD		multidrug efflux MFS transporter EmrD	4	4	1	1	3559				1184	1184	1184	IAL7250_02902	IAL7252_04310	IAL7254_04324	IAL7255_04226
srlB		PTS glucitol/sorbitol transporter subunit IIA	4	4	1	1	4204				371	371	371	IAL7250_03896	IAL7252_03232	IAL7254_03254	IAL7255_03247
ydiO		acyl-CoA dehydrogenase	4	4	1	1	981				1151	1151	1151	IAL7250_00420	IAL7252_02198	IAL7254_02221	IAL7255_02210
group_1191		porin	4	4	1	1	1249				1115	1115	1115	IAL7250_00151	IAL7252_02466	IAL7254_02490	IAL7255_02482
group_1192		hypothetical protein	4	4	1	1	125				2183	2183	2183	IAL7250_01255	IAL7252_01359	IAL7254_01363	IAL7255_01367
yidP_1		GntR family transcriptional regulator	4	4	1	1	1536				722	722	722	IAL7250_01424	IAL7252_01190	IAL7254_01191	IAL7255_01197
ftnB		non-heme ferritin-like protein	4	4	1	1	1190				503	503	503	IAL7250_00213	IAL7252_02404	IAL7254_02428	IAL7255_02420
ushA		bifunctional UDP-sugar hydrolase/5'-nucleotidase	4	4	1	1	1749				1652	1652	1652	IAL7250_01640	IAL7252_00969	IAL7254_00970	IAL7255_00977
ydeE		efflux MFS transporter YdeE	4	4	1	1	817				1187	1187	1187	IAL7250_00586	IAL7252_02032	IAL7254_02055	IAL7255_02044
panF		sodium/pantothenate symporter	4	4	1	1	3142				1451	1451	1451	IAL7250_03334	IAL7252_03904	IAL7254_03920	IAL7255_03820
dacC		serine-type D-Ala-D-Ala carboxypeptidase	4	4	1	1	97				1202	1202	1202	IAL7250_01283	IAL7252_01331	IAL7254_01335	IAL7255_01339
ydiV		anti-FlhDC factor	4	4	1	1	993				713	713	713	IAL7250_00407	IAL7252_02210	IAL7254_02233	IAL7255_02222
ygaP		thiosulfate sulfurtransferase YgaP	4	4	1	1	4234				524	524	524	IAL7250_03932	IAL7252_03196	IAL7254_03217	IAL7255_03211
group_1200		hypothetical protein	4	4	1	1	1606				707	707	707	IAL7250_01497	IAL7252_01113	IAL7254_01114	IAL7255_01120
rnc		ribonuclease III	4	4	1	1	4303				680	680	680	IAL7250_04005	IAL7252_03128	IAL7254_03149	IAL7255_03143
group_1202		hypothetical protein	4	4	1	1	853				182	182	182	IAL7250_00550	IAL7252_02068	IAL7254_02091	IAL7255_02080
truB		tRNA pseudouridine(55) synthase TruB	4	4	1	1	3060				944	944	944	IAL7250_03423	IAL7252_03820	IAL7254_03836	IAL7255_03736
cobB		NAD-dependent protein deacylase	4	4	1	1	395				839	839	839	IAL7250_00985	IAL7252_01628	IAL7254_01632	IAL7255_01640
fau		5-formyltetrahydrofolate cyclo-ligase	4	4	1	1	3970				602	602	602	IAL7250_03675	IAL7252_03493	IAL7254_03508	IAL7255_03495
rlmJ		23S rRNA (adenine(2030)-N(6))-methyltransferase	4	4	1	1	3378				842	842	842	IAL7250_03084	IAL7252_04129	IAL7254_04144	IAL7255_04045
dgcP		diguanylate cyclase DgcP	4	4	1	1	1080				1025	1025	1025	IAL7250_00321	IAL7252_02296	IAL7254_02319	IAL7255_02309
group_1208		hypothetical protein	4	4	1	1	2554				152	152	152	IAL7250_02478	IAL7252_00156	IAL7254_00156	IAL7255_00157
cbpA		curved DNA-binding protein	4	4	1	1	280				920	920	920	IAL7250_01100	IAL7252_01513	IAL7254_01517	IAL7255_01524
csiD		carbon starvation induced protein CsiD	4	4	1	1	4243				977	977	977	IAL7250_03941	IAL7252_03187	IAL7254_03208	IAL7255_03202
cutC		copper homeostasis protein CutC	4	4	1	1	1164				746	746	746	IAL7250_00238	IAL7252_02379	IAL7254_02403	IAL7255_02394
ilvN_2		acetolactate synthase small subunit	4	4	1	1	3555				290	290	290	IAL7250_02906	IAL7252_04307	IAL7254_04321	IAL7255_04223
fepD		Fe(3+)-siderophore ABC transporter permease	4	4	1	1	1665				1004	1004	1004	IAL7250_01556	IAL7252_01054	IAL7254_01055	IAL7255_01061
bamE		outer membrane protein assembly factor BamE	4	4	1	1	4258				341	341	341	IAL7250_03960	IAL7252_03174	IAL7254_03195	IAL7255_03189
nikD		nickel import ATP-binding protein NikD	4	4	1	1	3358				764	764	764	IAL7250_03104	IAL7252_04109	IAL7254_04124	IAL7255_04025
group_1215		lipopolysaccharide N-acetylglucosaminyltransferase	4	4	1	1	3507				1142	1142	1142	IAL7250_02955	IAL7252_04259	IAL7254_04273	IAL7255_04175
psiF		phosphate starvation-inducible protein PsiF	4	4	1	1	1842				320	320	320	IAL7250_01733	IAL7252_00876	IAL7254_00877	IAL7255_00886
group_1217		hypothetical protein	4	4	1	1	2521				314	314	314	IAL7250_02445	IAL7252_00189	IAL7254_00189	IAL7255_00190
dpiA		two-component response regulator DpiA	4	4	1	1	1634				680	680	680	IAL7250_01525	IAL7252_01085	IAL7254_01086	IAL7255_01092
ybiX		PKHD-type hydroxylase YbiX	4	4	1	1	1436				674	674	674	IAL7250_01318	IAL7252_01296	IAL7254_01300	IAL7255_01303
group_122		alpha-amylase family glycosyl hydrolase	4	4	1	1	4247				791	1007	953	IAL7250_03942	IAL7252_03186	IAL7254_03207	IAL7255_03201
metR		HTH-type transcriptional regulator MetR	4	4	1	1	3703				953	953	953	IAL7250_02754	IAL7252_04461	IAL7254_04473	IAL7255_04375
ulaG		putative L-ascorbate-6-phosphate lactonase UlaG	4	4	1	1	2396				1064	1064	1064	IAL7250_02316	IAL7252_00318	IAL7254_00318	IAL7255_00321
pspA		phage shock protein PspA	4	4	1	1	567				668	668	668	IAL7250_00818	IAL7252_01802	IAL7254_01807	IAL7255_01816
serA		phosphoglycerate dehydrogenase	4	4	1	1	3969				1232	1232	1232	IAL7250_03674	IAL7252_03494	IAL7254_03509	IAL7255_03496
ykgF		LutB/LldF family L-lactate oxidation iron-sulfur protein	4	4	1	1	1910				1427	1427	1427	IAL7250_01802	IAL7252_00807	IAL7254_00808	IAL7255_00817
wza_2		polysaccharide export protein Wza	4	4	1	1	1360				1139	1139	1139	IAL7250_00036	IAL7252_02643	IAL7254_02666	IAL7255_02659
infA		translation initiation factor IF-1	4	4	1	1	164				218	218	218	IAL7250_01215	IAL7252_01398	IAL7254_01402	IAL7255_01407
guaC		GMP reductase	4	4	1	1	2096				1043	1043	1043	IAL7250_01992	IAL7252_00617	IAL7254_00618	IAL7255_00626
rhaR		HTH-type transcriptional activator RhaR	4	4	1	1	3821				938	938	938	IAL7250_02633	IAL7252_04538	IAL7254_04550	IAL7255_04452
dinB		DNA polymerase IV	4	4	1	1	1967				1055	1055	1055	IAL7250_01860	IAL7252_00749	IAL7254_00750	IAL7255_00759
ratA		type II toxin-antitoxin system toxin RatA	4	4	1	1	4256				449	476	469	IAL7250_03958	IAL7252_03176	IAL7254_03197	IAL7255_03191
ada		bifunctional DNA-binding transcriptional regulator/O6-methylguanine-DNA methyltransferase Ada	4	4	1	1	4633				1064	1064	1064	IAL7250_04340	IAL7252_02791	IAL7254_02814	IAL7255_02807
fabZ		3-hydroxyacyl-ACP dehydratase FabZ	4	4	1	1	2021				455	455	455	IAL7250_01917	IAL7252_00692	IAL7254_00693	IAL7255_00701
yihG		acyltransferase	4	4	1	1	3731				932	932	932	IAL7250_02724	IAL7252_04491	IAL7254_04503	IAL7255_04405
cobO		cob(I)yrinic acid a,c-diamide adenosyltransferase	4	4	1	1	529				590	590	590	IAL7250_00855	IAL7252_01764	IAL7254_01769	IAL7255_01778
lipB		lipoyl(octanoyl) transferase LipB	4	4	1	1	1624				641	641	641	IAL7250_01515	IAL7252_01095	IAL7254_01096	IAL7255_01102
holD		DNA polymerase III subunit psi	4	4	1	1	2225				413	413	413	IAL7250_02121	IAL7252_00488	IAL7254_00489	IAL7255_00496
focB		formate transporter FocB	4	4	1	1	4382				848	848	848	IAL7250_04083	IAL7252_03050	IAL7254_03071	IAL7255_03064
fadD		long-chain-fatty-acid--CoA ligase FadD	4	4	1	1	1091				1751	1751	1751	IAL7250_00310	IAL7252_02307	IAL7254_02330	IAL7255_02320
ydiP		AraC family transcriptional regulator	4	4	1	1	982				911	911	911	IAL7250_00419	IAL7252_02199	IAL7254_02222	IAL7255_02211
radC		DNA repair protein RadC	4	4	1	1	3522				668	668	668	IAL7250_02940	IAL7252_04274	IAL7254_04288	IAL7255_04190
nhaB		Na(+)/H(+) antiporter NhaB	4	4	1	1	440				1541	1541	1541	IAL7250_00941	IAL7252_01673	IAL7254_01677	IAL7255_01685
aceB		malate synthase A	4	4	1	1	2579				1601	1601	1601	IAL7250_02503	IAL7252_00131	IAL7254_00131	IAL7255_00132
yicJ_1		glycoside-pentoside-hexuronide family transporter	4	4	1	1	2467				1409	1409	1409	IAL7250_02391	IAL7252_00243	IAL7254_00243	IAL7255_00244
puuC_1		aldehyde dehydrogenase PuuC	4	4	1	1	563				1487	1487	1487	IAL7250_00822	IAL7252_01798	IAL7254_01803	IAL7255_01812
potC		spermidine/putrescine ABC transporter permease PotC	4	4	1	1	399				794	794	794	IAL7250_00981	IAL7252_01632	IAL7254_01636	IAL7255_01644
group_1245		hypothetical protein	4	4	1	1	3830				293	293	293	IAL7250_02624	IAL7252_04547	IAL7254_04559	IAL7255_04461
group_1246		hypothetical protein	4	4	1	1	3662				218	218	218	IAL7250_02799	IAL7252_04416	IAL7254_04428	IAL7255_04330
yfbK		VWA domain-containing protein	4	4	1	1	4575				1727	1727	1727	IAL7250_04282	IAL7252_02849	IAL7254_02872	IAL7255_02865
barA		two-component sensor histidine kinase BarA	4	4	1	1	4111				2756	2756	2756	IAL7250_03814	IAL7252_03322	IAL7254_03345	IAL7255_03337
fre		NAD(P)H-flavin reductase	4	4	1	1	3717				701	701	701	IAL7250_02740	IAL7252_04475	IAL7254_04487	IAL7255_04389
ydfK		cold shock protein YdfK	4	4	1	1	828				233	233	233	IAL7250_00575	IAL7252_02043	IAL7254_02066	IAL7255_02055
nuoB		NADH-quinone oxidoreductase subunit NuoB	4	4	1	1	4558				662	662	662	IAL7250_04265	IAL7252_02866	IAL7254_02889	IAL7255_02882
cysA		sulfate/thiosulfate ABC transporter ATP-binding protein CysA	4	4	1	1	4445				1097	1097	1097	IAL7250_04146	IAL7252_02987	IAL7254_03008	IAL7255_03001
suhB		inositol-1-monophosphatase	4	4	1	1	4339				803	803	803	IAL7250_04041	IAL7252_03092	IAL7254_03113	IAL7255_03107
group_1254		hypothetical protein	4	4	1	1	1078				347	347	347	IAL7250_00323	IAL7252_02294	IAL7254_02317	IAL7255_02307
stpA		DNA-binding protein StpA	4	4	1	1	4233				404	404	404	IAL7250_03931	IAL7252_03197	IAL7254_03218	IAL7255_03212
ynaL		Protein YnaL	4	4	1	1	607				173	173	173	IAL7250_00778	IAL7252_01839	IAL7254_01847	IAL7255_01856
kch		voltage-gated potassium channel protein	4	4	1	1	510				1253	1253	1253	IAL7250_00874	IAL7252_01745	IAL7254_01750	IAL7255_01759
dapF		diaminopimelate epimerase	4	4	1	1	3685				824	824	824	IAL7250_02772	IAL7252_04443	IAL7254_04455	IAL7255_04357
can		carbonate dehydratase	4	4	1	1	2075				662	662	662	IAL7250_01971	IAL7252_00638	IAL7254_00639	IAL7255_00647
slp		outer membrane lipoprotein Slp	4	4	1	1	3386				566	566	566	IAL7250_03077	IAL7252_04136	IAL7254_04151	IAL7255_04053
add		adenosine deaminase	4	4	1	1	907				1001	1001	1001	IAL7250_00496	IAL7252_02122	IAL7254_02145	IAL7255_02134
group_1262		hypothetical protein	4	4	1	1	122				1145	1145	1145	IAL7250_01258	IAL7252_01356	IAL7254_01360	IAL7255_01364
lyxK		L-xylulokinase	4	4	1	1	3463				1538	1538	1538	IAL7250_02999	IAL7252_04215	IAL7254_04229	IAL7255_04131
plsX		phosphate acyltransferase PlsX	4	4	1	1	364				1040	1040	1040	IAL7250_01015	IAL7252_01598	IAL7254_01602	IAL7255_01609
xdhB		xanthine dehydrogenase FAD-binding subunit XdhB	4	4	1	1	4015				878	878	878	IAL7250_03719	IAL7252_03448	IAL7254_03463	IAL7255_03450
nirD		nitrite reductase small subunit NirD	4	4	1	1	3246				326	326	326	IAL7250_03214	IAL7252_03997	IAL7254_04013	IAL7255_03914
sufD		Fe-S cluster assembly protein SufD	4	4	1	1	967				1271	1271	1271	IAL7250_00434	IAL7252_02184	IAL7254_02207	IAL7255_02196
cynT		carbonic anhydrase CynT	4	4	1	1	1880				659	659	659	IAL7250_01771	IAL7252_00838	IAL7254_00839	IAL7255_00848
fis		DNA-binding transcriptional regulator Fis	4	4	1	1	3151				296	296	296	IAL7250_03331	IAL7252_03907	IAL7254_03923	IAL7255_03823
ydfG		bifunctional NADP-dependent 3-hydroxy acid dehydrogenase/3-hydroxypropionate dehydrogenase YdfG	4	4	1	1	823				746	746	746	IAL7250_00580	IAL7252_02038	IAL7254_02061	IAL7255_02050
astB		N-succinylarginine dihydrolase	4	4	1	1	1032				1343	1343	1343	IAL7250_00369	IAL7252_02248	IAL7254_02271	IAL7255_02261
hslV		ATP-dependent protease subunit HslV	4	4	1	1	2657				530	530	530	IAL7250_02582	IAL7252_00050	IAL7254_00050	IAL7255_00050
ydcF		Protein YdcF	4	4	1	1	645				800	800	800	IAL7250_00740	IAL7252_01877	IAL7254_01885	IAL7255_01894
puuC_2		aldehyde dehydrogenase PuuC	4	4	1	1	620				1499	1499	1499	IAL7250_00765	IAL7252_01852	IAL7254_01860	IAL7255_01869
lipA		lipoyl synthase	4	4	1	1	1626				965	965	965	IAL7250_01517	IAL7252_01093	IAL7254_01094	IAL7255_01100
lpxT		Kdo(2)-lipid A phosphotransferase	4	4	1	1	4670				713	713	713	IAL7250_04378	IAL7252_02753	IAL7254_02776	IAL7255_02769
group_1277		hypothetical protein	4	4	1	1	1483				383	383	383	IAL7250_01365	IAL7252_01249	IAL7254_01253	IAL7255_01256
yhjY		autotransporter outer membrane beta-barrel domain-containing protein	4	4	1	1	3429				698	698	698	IAL7250_03033	IAL7252_04181	IAL7254_04195	IAL7255_04097
rlmF		23S rRNA (adenine(1618)-N(6))-methyltransferase RlmF	4	4	1	1	1433				926	926	926	IAL7250_01315	IAL7252_01299	IAL7254_01303	IAL7255_01306
eutQ		ethanolamine utilization acetate kinase EutQ	4	4	1	1	4416				701	701	701	IAL7250_04117	IAL7252_03016	IAL7254_03037	IAL7255_03030
dnaC		DNA replication protein DnaC	4	4	1	1	2234				737	737	737	IAL7250_02133	IAL7252_00476	IAL7254_00477	IAL7255_00484
yadH		ABC transporter permease	4	4	1	1	2073				770	770	770	IAL7250_01969	IAL7252_00640	IAL7254_00641	IAL7255_00649
rclR		reactive chlorine-specific transcriptional regulator RclR	4	4	1	1	1912				854	854	854	IAL7250_01804	IAL7252_00805	IAL7254_00806	IAL7255_00815
ompF		porin OmpF	4	4	1	1	210				1088	1088	1088	IAL7250_01170	IAL7252_01443	IAL7254_01447	IAL7255_01453
uvrB_2		UvrABC system protein B	4	4	1	1	742				2228	2228	2228	IAL7250_00643	IAL7252_01974	IAL7254_01982	IAL7255_01991
group_1286		hypothetical protein	4	4	1	1	3692				380	380	380	IAL7250_02765	IAL7252_04450	IAL7254_04462	IAL7255_04364
yceJ		cytochrome b	4	4	1	1	332				464	464	464	IAL7250_01047	IAL7252_01566	IAL7254_01570	IAL7255_01577
mtfA		DgsA anti-repressor MtfA	4	4	1	1	1258				797	797	797	IAL7250_00141	IAL7252_02537	IAL7254_02561	IAL7255_02554
creA		protein CreA	4	4	1	1	2198				473	473	473	IAL7250_02094	IAL7252_00515	IAL7254_00516	IAL7255_00523
hisIE		bifunctional phosphoribosyl-AMP cyclohydrolase/phosphoribosyl-ATP diphosphatase HisIE	4	4	1	1	1324				611	611	611	IAL7250_00071	IAL7252_02608	IAL7254_02631	IAL7255_02624
ycaC		hydrolase	4	4	1	1	177				626	626	626	IAL7250_01202	IAL7252_01411	IAL7254_01415	IAL7255_01420
yibL		YibL family ribosome-associated protein	4	4	1	1	3487				362	362	362	IAL7250_02975	IAL7252_04239	IAL7254_04253	IAL7255_04155
rpnC		Rpn family recombination-promoting nuclease/putative transposase	4	4	1	1	2069				902	902	902	IAL7250_01965	IAL7252_00644	IAL7254_00645	IAL7255_00653
fldA		flavodoxin FldA	4	4	1	1	1581				530	530	530	IAL7250_01469	IAL7252_01145	IAL7254_01146	IAL7255_01152
torZ_2		trimethylamine N-oxide reductase TorZ	4	4	1	1	1162				797	797	797	IAL7250_00240	IAL7252_02377	IAL7254_02401	IAL7255_02392
yhbY		ribosome assembly RNA-binding protein YhbY	4	4	1	1	3072				293	293	293	IAL7250_03409	IAL7252_03834	IAL7254_03850	IAL7255_03750
group_1297		host specificity protein J	4	4	1	1	832				287	287	287	IAL7250_00571	IAL7252_02047	IAL7254_02070	IAL7255_02059
grxB		glutaredoxin 2	4	4	1	1	339				647	647	647	IAL7250_01040	IAL7252_01573	IAL7254_01577	IAL7255_01584
tusD		sulfurtransferase complex subunit TusD	4	4	1	1	3224				386	386	386	IAL7250_03236	IAL7252_03975	IAL7254_03991	IAL7255_03892
cbrB		Inner membrane protein CbrB	4	4	1	1	3601				467	467	467	IAL7250_02860	IAL7252_04352	IAL7254_04366	IAL7255_04268
frdB		fumarate reductase iron-sulfur protein	4	4	1	1	2432				734	734	734	IAL7250_02355	IAL7252_00279	IAL7254_00279	IAL7255_00282
ygdI		YgdI/YgdR family lipoprotein	4	4	1	1	4088				227	227	227	IAL7250_03791	IAL7252_03345	IAL7254_03368	IAL7255_03360
holA		DNA polymerase III subunit delta	4	4	1	1	1614				1031	1031	1031	IAL7250_01505	IAL7252_01105	IAL7254_01106	IAL7255_01112
bssR		biofilm formation regulator BssR	4	4	1	1	94				383	383	383	IAL7250_01286	IAL7252_01328	IAL7254_01332	IAL7255_01336
paaC		1,2-phenylacetyl-CoA epoxidase, subunit C	4	4	1	1	625				746	746	746	IAL7250_00760	IAL7252_01857	IAL7254_01865	IAL7255_01874
pdxI		pyridoxine 4-dehydrogenase	4	4	1	1	637				860	860	860	IAL7250_00748	IAL7252_01869	IAL7254_01877	IAL7255_01886
yejB		microcin C ABC transporter permease YejB	4	4	1	1	4666				1094	1094	1094	IAL7250_04374	IAL7252_02757	IAL7254_02780	IAL7255_02773
aaeX		p-hydroxybenzoic acid efflux pump operon protein AaeX	4	4	1	1	3128				203	203	203	IAL7250_03348	IAL7252_03890	IAL7254_03906	IAL7255_03806
group_1309		hypothetical protein	4	4	1	1	2263				194	194	194	IAL7250_02161	IAL7252_00447	IAL7254_00448	IAL7255_00456
yeiP		elongation factor P-like protein YeiP	4	4	1	1	4674				572	572	572	IAL7250_04382	IAL7252_02749	IAL7254_02772	IAL7255_02765
ydcV		ABC transporter permease	4	4	1	1	676				794	794	794	IAL7250_00710	IAL7252_01907	IAL7254_01915	IAL7255_01925
ydiR		electron transfer flavoprotein subunit alpha	4	4	1	1	984				938	938	938	IAL7250_00416	IAL7252_02201	IAL7254_02224	IAL7255_02213
group_1313		hypothetical protein	4	4	1	1	855				356	356	356	IAL7250_00548	IAL7252_02070	IAL7254_02093	IAL7255_02082
yeeZ		SDR family oxidoreductase	4	4	1	1	1314				824	824	824	IAL7250_00081	IAL7252_02598	IAL7254_02621	IAL7255_02614
nanE		N-acetylmannosamine-6-phosphate 2-epimerase	4	4	1	1	3109				689	689	689	IAL7250_03367	IAL7252_03871	IAL7254_03887	IAL7255_03787
dcm		DNA-cytosine methyltransferase	4	4	1	1	1246				1418	1418	1418	IAL7250_00154	IAL7252_02463	IAL7254_02487	IAL7255_02479
rhsD_3		Protein RhsD	4	4	1	1	690				2000	2000	2000	IAL7250_00696	IAL7252_01921	IAL7254_01929	IAL7255_01939
uxaB		tagaturonate reductase	4	4	1	1	803				1451	1451	1451	IAL7250_00599	IAL7252_02019	IAL7254_02041	IAL7255_02031
bioB		biotin synthase BioB	4	4	1	1	1465				1040	1040	1040	IAL7250_01347	IAL7252_01267	IAL7254_01271	IAL7255_01274
ydgT		transcription modulator YdgT	4	4	1	1	909				215	215	215	IAL7250_00494	IAL7252_02124	IAL7254_02147	IAL7255_02136
yafJ		class II glutamine amidotransferase	4	4	1	1	1975				767	767	767	IAL7250_01868	IAL7252_00741	IAL7254_00742	IAL7255_00751
trmD		tRNA (guanosine(37)-N1)-methyltransferase TrmD	4	4	1	1	4268				767	767	767	IAL7250_03969	IAL7252_03164	IAL7254_03185	IAL7255_03179
ndh		NADH-quinone dehydrogenase	4	4	1	1	384				1304	1304	1304	IAL7250_00996	IAL7252_01617	IAL7254_01621	IAL7255_01629
rcdA		DNA-binding transcriptional regulator RcdA	4	4	1	1	104				536	536	536	IAL7250_01276	IAL7252_01338	IAL7254_01342	IAL7255_01346
group_1325		hypothetical protein	4	4	1	1	1941				569	569	569	IAL7250_01833	IAL7252_00776	IAL7254_00777	IAL7255_00786
ydjE		MFS transporter	4	4	1	1	1056				1358	1358	1358	IAL7250_00345	IAL7252_02272	IAL7254_02295	IAL7255_02285
rppH		RNA pyrophosphohydrolase	4	4	1	1	4070				530	530	530	IAL7250_03770	IAL7252_03383	IAL7254_03406	IAL7255_03399
yiiQ		YiiQ family protein	4	4	1	1	2669				599	599	599	IAL7250_02594	IAL7252_00038	IAL7254_00038	IAL7255_00038
lpdA		dihydrolipoyl dehydrogenase	4	4	1	1	2085				1424	1424	1424	IAL7250_01981	IAL7252_00628	IAL7254_00629	IAL7255_00637
yfaU		2-keto-3-deoxy-L-rhamnonate aldolase	4	4	1	1	4601				803	803	803	IAL7250_04308	IAL7252_02823	IAL7254_02846	IAL7255_02839
hofO		DNA utilization protein HofO	4	4	1	1	3273				440	440	440	IAL7250_03187	IAL7252_04024	IAL7254_04040	IAL7255_03941
paeA		hemolysin family protein	4	4	1	1	2361				1343	1343	1343	IAL7250_02284	IAL7252_00350	IAL7254_00351	IAL7255_00356
thiL		thiamine-phosphate kinase	4	4	1	1	1811				977	977	977	IAL7250_01702	IAL7252_00907	IAL7254_00908	IAL7255_00917
mltD		murein transglycosylase D	4	4	1	1	1994				1220	1220	1220	IAL7250_01887	IAL7252_00722	IAL7254_00723	IAL7255_00731
wzz(fepE)		LPS O-antigen length regulator Wzz(fepE)	4	4	1	1	1668				1133	1133	1133	IAL7250_01559	IAL7252_01051	IAL7254_01052	IAL7255_01058
mlaA		phospholipid-binding lipoprotein MlaA	4	4	1	1	4498				755	755	755	IAL7250_04206	IAL7252_02925	IAL7254_02948	IAL7255_02942
sirB1		invasion regulator SirB1	4	4	1	1	472				809	809	809	IAL7250_00911	IAL7252_01705	IAL7254_01707	IAL7255_01717
cysS		cysteine--tRNA ligase	4	4	1	1	1704				1385	1385	1385	IAL7250_01596	IAL7252_01014	IAL7254_01015	IAL7255_01021
cpxP		cell-envelope stress modulator CpxP	4	4	1	1	3828				500	500	500	IAL7250_02626	IAL7252_04545	IAL7254_04557	IAL7255_04459
yjiX		YbdD/YjiX family protein	4	4	1	1	2242				203	203	203	IAL7250_02141	IAL7252_00468	IAL7254_00469	IAL7255_00476
bcsG		cellulose biosynthesis protein BcsG	4	4	1	1	3419				1679	1679	1679	IAL7250_03044	IAL7252_04170	IAL7254_04184	IAL7255_04086
ghxQ		guanine/hypoxanthine transporter GhxQ	4	4	1	1	3998				1367	1367	1367	IAL7250_03702	IAL7252_03465	IAL7254_03480	IAL7255_03467
lapA		lipopolysaccharide assembly protein LapA	4	4	1	1	542				308	308	308	IAL7250_00843	IAL7252_01777	IAL7254_01782	IAL7255_01791
yheU		YheU family protein	4	4	1	1	3234				218	218	218	IAL7250_03226	IAL7252_03985	IAL7254_04001	IAL7255_03902
group_1345		hypothetical protein	4	4	1	1	1892				815	815	815	IAL7250_01784	IAL7252_00825	IAL7254_00826	IAL7255_00835
ndk		nucleoside-diphosphate kinase	4	4	1	1	4355				431	431	431	IAL7250_04056	IAL7252_03077	IAL7254_03098	IAL7255_03091
rsuA		16S rRNA pseudouridine(516) synthase RsuA	4	4	1	1	4661				695	695	695	IAL7250_04369	IAL7252_02762	IAL7254_02785	IAL7255_02778
yiaU		LysR family transcriptional regulator	4	4	1	1	3470				974	974	974	IAL7250_02992	IAL7252_04222	IAL7254_04236	IAL7255_04138
entE		(2,3-dihydroxybenzoyl)adenylate synthase EntE	4	4	1	1	1661				1610	1610	1610	IAL7250_01552	IAL7252_01058	IAL7254_01059	IAL7255_01065
purB		adenylosuccinate lyase	4	4	1	1	406				1370	1370	1370	IAL7250_00974	IAL7252_01639	IAL7254_01643	IAL7255_01651
group_1351		hypothetical protein	4	4	1	1	307				323	323	323	IAL7250_01073	IAL7252_01540	IAL7254_01544	IAL7255_01551
yphH		ROK family protein	4	4	1	1	4322				893	893	893	IAL7250_04024	IAL7252_03109	IAL7254_03130	IAL7255_03124
group_1353		hypothetical protein	4	4	1	1	3119				398	398	398	IAL7250_03357	IAL7252_03881	IAL7254_03897	IAL7255_03797
dpaA		peptidoglycan meso-diaminopimelic acid protein amidase	4	4	1	1	1974				740	740	740	IAL7250_01867	IAL7252_00742	IAL7254_00743	IAL7255_00752
yajG		lipoprotein	4	4	1	1	1794				578	578	578	IAL7250_01685	IAL7252_00924	IAL7254_00925	IAL7255_00934
paaA		1,2-phenylacetyl-CoA epoxidase, subunit A	4	4	1	1	623				929	929	929	IAL7250_00762	IAL7252_01855	IAL7254_01863	IAL7255_01872
gap_3		type I glyceraldehyde-3-phosphate dehydrogenase	4	4	1	1	649				116	116	116	IAL7250_00736	IAL7252_01881	IAL7254_01889	IAL7255_01898
livJ		branched chain amino acid ABC transporter substrate-binding protein LivJ	4	4	1	1	3339				1103	1103	1103	IAL7250_03123	IAL7252_04090	IAL7254_04105	IAL7255_04006
gltL		glutamate/aspartate ABC transporter ATP-binding protein GltL	4	4	1	1	1601				725	725	725	IAL7250_01492	IAL7252_01118	IAL7254_01119	IAL7255_01125
pncC_1		nicotinamide-nucleotide amidase	4	4	1	1	821				518	518	518	IAL7250_00582	IAL7252_02036	IAL7254_02059	IAL7255_02048
kdgK		2-dehydro-3-deoxygluconokinase	4	4	1	1	3407				929	929	929	IAL7250_03056	IAL7252_04158	IAL7254_04172	IAL7255_04074
sgbU_1		L-ribulose-5-phosphate 3-epimerase	4	4	1	1	2391				854	854	854	IAL7250_02311	IAL7252_00323	IAL7254_00323	IAL7255_00326
yfjF		RnfH family protein	4	4	1	1	4257				290	290	290	IAL7250_03959	IAL7252_03175	IAL7254_03196	IAL7255_03190
galP		galactose/proton symporter	4	4	1	1	2779				1394	1394	1394	IAL7250_03647	IAL7252_03535	IAL7254_03550	IAL7255_03537
nemA		N-ethylmaleimide reductase	4	4	1	1	935				1097	1097	1097	IAL7250_00468	IAL7252_02150	IAL7254_02173	IAL7255_02162
fes		enterochelin esterase	4	4	1	1	1671				1202	1202	1202	IAL7250_01562	IAL7252_01048	IAL7254_01049	IAL7255_01055
wecB		UDP-N-acetylglucosamine 2-epimerase (non-hydrolyzing)	4	4	1	1	3665				1130	1130	1130	IAL7250_02796	IAL7252_04419	IAL7254_04431	IAL7255_04333
pyrI		aspartate carbamoyltransferase regulatory subunit	4	4	1	1	2338				461	461	461	IAL7250_02237	IAL7252_00372	IAL7254_00373	IAL7255_00380
yjjQ		response regulator transcription factor	4	4	1	1	2230				725	725	725	IAL7250_02129	IAL7252_00480	IAL7254_00481	IAL7255_00488
mhpB		3-carboxyethylcatechol 2,3-dioxygenase	4	4	1	1	1871				944	944	944	IAL7250_01762	IAL7252_00847	IAL7254_00848	IAL7255_00857
dcuB		anaerobic C4-dicarboxylate transporter DcuB	4	4	1	1	2464				1340	1340	1340	IAL7250_02388	IAL7252_00246	IAL7254_00246	IAL7255_00247
group_1372		outer membrane usher protein	4	4	1	1	2062				2597	2597	2597	IAL7250_01958	IAL7252_00651	IAL7254_00652	IAL7255_00660
yegP		YegP family protein	4	4	1	1	1379				332	332	332	IAL7250_00017	IAL7252_02662	IAL7254_02685	IAL7255_02678
ycgR		flagellar brake protein	4	4	1	1	449				734	734	734	IAL7250_00932	IAL7252_01682	IAL7254_01686	IAL7255_01694
hemY		protoheme IX biogenesis protein HemY	4	4	1	1	3678				1196	1196	1196	IAL7250_02779	IAL7252_04436	IAL7254_04448	IAL7255_04350
pdeN		cyclic di-GMP phosphodiesterase	4	4	1	1	4668				1556	1556	1556	IAL7250_04376	IAL7252_02755	IAL7254_02778	IAL7255_02771
glmM		phosphoglucosamine mutase	4	4	1	1	3068				1337	1337	1337	IAL7250_03413	IAL7252_03830	IAL7254_03846	IAL7255_03746
ccmF		cytochrome c-type biogenesis heme lyase CcmF	4	4	1	1	4651				1943	1943	1943	IAL7250_04358	IAL7252_02773	IAL7254_02796	IAL7255_02789
frr		ribosome recycling factor	4	4	1	1	2030				557	557	557	IAL7250_01926	IAL7252_00683	IAL7254_00684	IAL7255_00692
aroG		3-deoxy-7-phosphoheptulonate synthase AroG	4	4	1	1	1518				1052	1052	1052	IAL7250_01399	IAL7252_01215	IAL7254_01216	IAL7255_01222
lolD_1		lipoprotein-releasing ABC transporter ATP-binding protein LolD	4	4	1	1	392				701	701	701	IAL7250_00988	IAL7252_01625	IAL7254_01629	IAL7255_01637
group_1382		fimbria/pilus periplasmic chaperone	4	4	1	1	4507				752	752	752	IAL7250_04215	IAL7252_02916	IAL7254_02939	IAL7255_02933
group_1383		hypothetical protein	4	4	1	1	1453				713	713	713	IAL7250_01335	IAL7252_01279	IAL7254_01283	IAL7255_01286
yciG		general stress protein	4	4	1	1	519				179	179	179	IAL7250_00865	IAL7252_01754	IAL7254_01759	IAL7255_01768
group_1385		hypothetical protein	4	4	1	1	743				2450	2450	2450	IAL7250_00642	IAL7252_01975	IAL7254_01983	IAL7255_01992
yjeH		L-methionine/branched-chain amino acid transporter	4	4	1	1	2446				1256	1256	1256	IAL7250_02369	IAL7252_00265	IAL7254_00265	IAL7255_00268
group_1387		hypothetical protein	4	4	1	1	3327				440	440	440	IAL7250_03135	IAL7252_04078	IAL7254_04093	IAL7255_03994
rsmC		16S rRNA (guanine(1207)-N(2))-methyltransferase RsmC	4	4	1	1	2226				1031	1031	1031	IAL7250_02122	IAL7252_00487	IAL7254_00488	IAL7255_00495
yedQ_2		cellulose biosynthesis regulator YedQ	4	4	1	1	1241				935	935	935	IAL7250_00159	IAL7252_02458	IAL7254_02482	IAL7255_02474
moaC		cyclic pyranopterin monophosphate synthase MoaC	4	4	1	1	1457				485	485	485	IAL7250_01339	IAL7252_01275	IAL7254_01279	IAL7255_01282
wcaK		colanic acid biosynthesis pyruvyl transferase WcaK	4	4	1	1	1343				1280	1280	1280	IAL7250_00053	IAL7252_02626	IAL7254_02649	IAL7255_02642
fadM		long-chain acyl-CoA thioesterase FadM	4	4	1	1	1785				398	398	398	IAL7250_01676	IAL7252_00933	IAL7254_00934	IAL7255_00943
cynR		transcriptional regulator CynR	4	4	1	1	1881				899	899	899	IAL7250_01772	IAL7252_00837	IAL7254_00838	IAL7255_00847
dmsC		dimethyl sulfoxide reductase anchor subunit DmsC	4	4	1	1	176				863	863	863	IAL7250_01203	IAL7252_01410	IAL7254_01414	IAL7255_01419
ybiA		N-glycosidase YbiA	4	4	1	1	1442				449	449	449	IAL7250_01324	IAL7252_01290	IAL7254_01294	IAL7255_01297
mlaE		lipid asymmetry maintenance ABC transporter permease subunit MlaE	4	4	1	1	3086				782	782	782	IAL7250_03395	IAL7252_03848	IAL7254_03864	IAL7255_03764
fkpA		FKBP-type peptidyl-prolyl cis-trans isomerase	4	4	1	1	3226				812	812	812	IAL7250_03234	IAL7252_03977	IAL7254_03993	IAL7255_03894
ychO		inverse autotransporter invasin YchO	4	4	1	1	480				1394	1394	1394	IAL7250_00905	IAL7252_01713	IAL7254_01718	IAL7255_01725
acrZ		multidrug efflux pump accessory protein AcrZ	4	4	1	1	1509				149	149	149	IAL7250_01391	IAL7252_01223	IAL7254_01227	IAL7255_01230
yjgH		RidA family protein	4	4	1	1	2336				395	395	395	IAL7250_02235	IAL7252_00374	IAL7254_00375	IAL7255_00382
dpaL		diaminopropionate ammonia-lyase	4	4	1	1	4011				1196	1196	1196	IAL7250_03715	IAL7252_03452	IAL7254_03467	IAL7255_03454
hicB		type II toxin-antitoxin system antitoxin HicB	4	4	1	1	671				437	437	437	IAL7250_00715	IAL7252_01902	IAL7254_01910	IAL7255_01920
cspE_1		transcription antiterminator/RNA stability regulator CspE	4	4	1	1	1631				209	209	209	IAL7250_01522	IAL7252_01088	IAL7254_01089	IAL7255_01095
phnK		phosphonate C-P lyase system protein PhnK	4	4	1	1	2490				758	758	758	IAL7250_02414	IAL7252_00220	IAL7254_00220	IAL7255_00221
dnaX		DNA polymerase III subunit gamma/tau	4	4	1	1	1759				1931	1931	1931	IAL7250_01650	IAL7252_00959	IAL7254_00960	IAL7255_00967
ydgD		serine protease	4	4	1	1	881				821	821	821	IAL7250_00522	IAL7252_02096	IAL7254_02119	IAL7255_02108
oppD		murein tripeptide/oligopeptide ABC transporter ATP-binding protein OppD	4	4	1	1	506				1013	1013	1013	IAL7250_00878	IAL7252_01741	IAL7254_01746	IAL7255_01755
yhdX		amino acid ABC transporter permease	4	4	1	1	3167				1181	1181	1181	IAL7250_03310	IAL7252_03916	IAL7254_03932	IAL7255_03832
acpS		holo-ACP synthase	4	4	1	1	4307				380	380	380	IAL7250_04009	IAL7252_03124	IAL7254_03145	IAL7255_03139
mnmC		bifunctional tRNA (5-methylaminomethyl-2-thiouridine)(34)-methyltransferase MnmD/FAD-dependent 5-carboxymethylaminomethyl-2-thiouridine(34) oxidoreductase MnmC	4	4	1	1	4519				2006	2006	2006	IAL7250_04227	IAL7252_02904	IAL7254_02927	IAL7255_02921
yejF		microcin C ABC transporter ATP-binding protein YejF	4	4	1	1	4664				1589	1589	1589	IAL7250_04372	IAL7252_02759	IAL7254_02782	IAL7255_02775
ynbD		phosphatase PAP2/dual specificity phosphatase family protein	4	4	1	1	642				1316	1316	1316	IAL7250_00743	IAL7252_01874	IAL7254_01882	IAL7255_01891
group_1413		LexA family transcriptional regulator	4	4	1	1	1948				674	674	674	IAL7250_01840	IAL7252_00769	IAL7254_00770	IAL7255_00779
rpsC		30S ribosomal protein S3	4	4	1	1	3207				701	701	701	IAL7250_03268	IAL7252_03958	IAL7254_03974	IAL7255_03875
fumD		fumarate hydratase FumD	4	4	1	1	961				209	209	209	IAL7250_00440	IAL7252_02178	IAL7254_02201	IAL7255_02190
fepA		siderophore enterobactin receptor FepA	4	4	1	1	1672				2240	2240	2240	IAL7250_01563	IAL7252_01047	IAL7254_01048	IAL7255_01054
ynjC		ABC transporter permease subunit	4	4	1	1	1042				1535	1535	1535	IAL7250_00359	IAL7252_02258	IAL7254_02281	IAL7255_02271
dapA		4-hydroxy-tetrahydrodipicolinate synthase	4	4	1	1	4396				878	878	878	IAL7250_04097	IAL7252_03036	IAL7254_03057	IAL7255_03050
ddpX		D-alanyl-D-alanine dipeptidase	4	4	1	1	725				581	581	581	IAL7250_00661	IAL7252_01956	IAL7254_01964	IAL7255_01974
rpsH		30S ribosomal protein S8	4	4	1	1	3199				392	392	392	IAL7250_03276	IAL7252_03950	IAL7254_03966	IAL7255_03867
mdoG		glucans biosynthesis protein MdoG	4	4	1	1	324				1502	1502	1502	IAL7250_01055	IAL7252_01558	IAL7254_01562	IAL7255_01569
pfkA		6-phosphofructokinase	4	4	1	1	2673				962	962	962	IAL7250_02598	IAL7252_00034	IAL7254_00034	IAL7255_00034
mdoC		glucans biosynthesis protein MdoC	4	4	1	1	323				1157	1157	1157	IAL7250_01056	IAL7252_01557	IAL7254_01561	IAL7255_01568
hrpB		ATP-dependent helicase HrpB	4	4	1	1	2053				2429	2429	2429	IAL7250_01949	IAL7252_00660	IAL7254_00661	IAL7255_00669
yejL		YejL family protein	4	4	1	1	4657				227	227	227	IAL7250_04365	IAL7252_02766	IAL7254_02789	IAL7255_02782
zitB		CDF family zinc transporter ZitB	4	4	1	1	1520				941	941	941	IAL7250_01401	IAL7252_01213	IAL7254_01214	IAL7255_01220
aceA		isocitrate lyase	4	4	1	1	2578				1304	1304	1304	IAL7250_02502	IAL7252_00132	IAL7254_00132	IAL7255_00133
xseA		exodeoxyribonuclease VII large subunit	4	4	1	1	4364				1370	1370	1370	IAL7250_04065	IAL7252_03068	IAL7254_03089	IAL7255_03082
valS		valine--tRNA ligase	4	4	1	1	2326				2855	2855	2855	IAL7250_02225	IAL7252_00384	IAL7254_00385	IAL7255_00392
ybgA		YbgA family protein	4	4	1	1	1560				509	509	509	IAL7250_01448	IAL7252_01166	IAL7254_01167	IAL7255_01173
wzb_1		low molecular weight protein-tyrosine-phosphatase Wzb	4	4	1	1	264				446	446	446	IAL7250_01116	IAL7252_01497	IAL7254_01501	IAL7255_01508
hypB		hydrogenase nickel incorporation protein HypB	4	4	1	1	4179				872	872	872	IAL7250_03873	IAL7252_03257	IAL7254_03279	IAL7255_03272
yddG		aromatic amino acid efflux DMT transporter YddG	4	4	1	1	707				824	824	824	IAL7250_00679	IAL7252_01938	IAL7254_01946	IAL7255_01956
bioF		8-amino-7-oxononanoate synthase	4	4	1	1	1464				1154	1154	1154	IAL7250_01346	IAL7252_01268	IAL7254_01272	IAL7255_01275
pbpG		D-alanyl-D-alanine endopeptidase	4	4	1	1	4711				932	932	932	IAL7250_04419	IAL7252_02712	IAL7254_02735	IAL7255_02728
eutT		ethanolamine utilization cob(I)yrinic acid a,c-diamide adenosyltransferase EutT	4	4	1	1	4417				803	803	803	IAL7250_04118	IAL7252_03015	IAL7254_03036	IAL7255_03029
nuoE		NADH-quinone oxidoreductase subunit NuoE	4	4	1	1	4560				500	500	500	IAL7250_04267	IAL7252_02864	IAL7254_02887	IAL7255_02880
group_1438		hypothetical protein	4	4	1	1	1334				1169	1169	1169	IAL7250_00061	IAL7252_02618	IAL7254_02641	IAL7255_02634
ribE_2		riboflavin synthase	4	4	1	1	948				641	641	641	IAL7250_00455	IAL7252_02163	IAL7254_02186	IAL7255_02175
ccmC		heme exporter protein CcmC	4	4	1	1	4648				737	737	737	IAL7250_04355	IAL7252_02776	IAL7254_02799	IAL7255_02792
dnaK		molecular chaperone DnaK	4	4	1	1	2181				1916	1916	1916	IAL7250_02077	IAL7252_00532	IAL7254_00533	IAL7255_00541
glpC		anaerobic glycerol-3-phosphate dehydrogenase subunit GlpC	4	4	1	1	4604				1190	1190	1190	IAL7250_04311	IAL7252_02820	IAL7254_02843	IAL7255_02836
menI		1,4-dihydroxy-2-naphthoyl-CoA hydrolase	4	4	1	1	972				410	410	410	IAL7250_00429	IAL7252_02189	IAL7254_02212	IAL7255_02201
grxC		glutaredoxin 3	4	4	1	1	3495				251	251	251	IAL7250_02967	IAL7252_04247	IAL7254_04261	IAL7255_04163
leuO		transcriptional regulator LeuO	4	4	1	1	2122				944	944	944	IAL7250_02018	IAL7252_00591	IAL7254_00592	IAL7255_00600
mlaC		phospholipid-binding protein MlaC	4	4	1	1	3084				635	635	635	IAL7250_03397	IAL7252_03846	IAL7254_03862	IAL7255_03762
ribA		GTP cyclohydrolase II	4	4	1	1	540				590	590	590	IAL7250_00845	IAL7252_01775	IAL7254_01780	IAL7255_01789
yicC		YicC family protein	4	4	1	1	3528				863	863	863	IAL7250_02934	IAL7252_04280	IAL7254_04294	IAL7255_04196
group_1449		hypothetical protein	4	4	1	1	1816				539	539	539	IAL7250_01707	IAL7252_00902	IAL7254_00903	IAL7255_00912
uxuB		fructuronate reductase	4	4	1	1	2264				1460	1460	1460	IAL7250_02162	IAL7252_00446	IAL7254_00447	IAL7255_00455
yqjE		phage holin family protein	4	4	1	1	2994				404	404	404	IAL7250_03488	IAL7252_03756	IAL7254_03772	IAL7255_03671
yneK		putative protein YneK	4	4	1	1	810				1115	1115	1115	IAL7250_00593	IAL7252_02025	IAL7254_02048	IAL7255_02037
ycaR		protein YcaR	4	4	1	1	197				182	182	182	IAL7250_01182	IAL7252_01431	IAL7254_01435	IAL7255_01440
yiaN_1		2,3-diketo-L-gulonate transporter large permease YiaN	4	4	1	1	2383				1301	1301	1301	IAL7250_02303	IAL7252_00331	IAL7254_00331	IAL7255_00334
rsxA		electron transport complex subunit RsxA	4	4	1	1	911				581	581	581	IAL7250_00492	IAL7252_02126	IAL7254_02149	IAL7255_02138
group_1456		hypothetical protein	4	4	1	1	1572				257	257	257	IAL7250_01460	IAL7252_01154	IAL7254_01155	IAL7255_01161
group_1457		hypothetical protein	4	4	1	1	869				305	305	305	IAL7250_00534	IAL7252_02084	IAL7254_02107	IAL7255_02096
bolA		transcriptional regulator BolA	4	4	1	1	1793				314	314	314	IAL7250_01684	IAL7252_00925	IAL7254_00926	IAL7255_00935
fruK		1-phosphofructokinase	4	4	1	1	4678				938	938	938	IAL7250_04386	IAL7252_02745	IAL7254_02768	IAL7255_02761
espL1_2		type III secretion system effector EspL1	4	4	1	1	1006				1166	1166	1166	IAL7250_00394	IAL7252_02223	IAL7254_02246	IAL7255_02235
nusA		transcription termination factor NusA	4	4	1	1	3063				1487	1487	1487	IAL7250_03420	IAL7252_03823	IAL7254_03839	IAL7255_03739
group_1462		hypothetical protein	4	4	1	1	3546				293	293	293	IAL7250_02915	IAL7252_04298	IAL7254_04312	IAL7255_04214
frdD		fumarate reductase subunit FrdD	4	4	1	1	2434				359	359	359	IAL7250_02357	IAL7252_00277	IAL7254_00277	IAL7255_00280
mlrA		HTH-type transcriptional regulator MlrA	4	4	1	1	4719				731	731	731	IAL7250_04427	IAL7252_02704	IAL7254_02727	IAL7255_02720
yncJ		YncJ family protein	4	4	1	1	669				170	170	170	IAL7250_00717	IAL7252_01900	IAL7254_01908	IAL7255_01918
group_1466		hypothetical protein	4	4	1	1	3972				578	578	578	IAL7250_03677	IAL7252_03491	IAL7254_03506	IAL7255_03493
bioD_1		dethiobiotin synthase	4	4	1	1	1462				677	677	677	IAL7250_01344	IAL7252_01270	IAL7254_01274	IAL7255_01277
yehP		VWA domain-containing protein	4	4	1	1	3892				1136	1136	1136	IAL7250_04433	IAL7252_02698	IAL7254_02721	IAL7255_02714
yciI		YciI family protein	4	4	1	1	511				296	296	296	IAL7250_00873	IAL7252_01746	IAL7254_01751	IAL7255_01760
hinT		purine nucleoside phosphoramidase	4	4	1	1	377				359	359	359	IAL7250_01002	IAL7252_01611	IAL7254_01615	IAL7255_01622
rplK		50S ribosomal protein L11	4	4	1	1	2611				428	428	428	IAL7250_02534	IAL7252_00099	IAL7254_00099	IAL7255_00099
yigZ		IMPACT family protein	4	4	1	1	3721				614	614	614	IAL7250_02736	IAL7252_04479	IAL7254_04491	IAL7255_04393
aroC		chorismate synthase	4	4	1	1	4514				1085	1085	1085	IAL7250_04222	IAL7252_02909	IAL7254_02932	IAL7255_02926
lptD		LPS assembly protein LptD	4	4	1	1	2142				2354	2354	2354	IAL7250_02038	IAL7252_00571	IAL7254_00572	IAL7255_00580
setB_2		sugar efflux transporter SetB	4	4	1	1	4676				1181	1181	1181	IAL7250_04384	IAL7252_02747	IAL7254_02770	IAL7255_02763
nudE		ADP compounds hydrolase NudE	4	4	1	1	3277				560	560	560	IAL7250_03183	IAL7252_04028	IAL7254_04044	IAL7255_03945
group_1477		6-phospho-alpha-glucosidase	4	4	1	1	3567				176	176	176	IAL7250_02894	IAL7252_04318	IAL7254_04332	IAL7255_04234
mngB		Mannosylglycerate hydrolase	4	4	1	1	1534				2633	2633	2633	IAL7250_01422	IAL7252_01192	IAL7254_01193	IAL7255_01199
group_1479		hypothetical protein	4	4	1	1	1850				101	101	101	IAL7250_01741	IAL7252_00868	IAL7254_00869	IAL7255_00878
yhbO		protein/nucleic acid deglycase	4	4	1	1	3046				518	518	518	IAL7250_03436	IAL7252_03807	IAL7254_03823	IAL7255_03722
yiaY		L-threonine dehydrogenase	4	4	1	1	3475				1151	1151	1151	IAL7250_02987	IAL7252_04227	IAL7254_04241	IAL7255_04143
group_1482		hypothetical protein	4	4	1	1	3472				323	323	323	IAL7250_02990	IAL7252_04224	IAL7254_04238	IAL7255_04140
fliJ		flagella biosynthesis chaperone FliJ	4	4	1	1	1227				443	443	443	IAL7250_00173	IAL7252_02444	IAL7254_02468	IAL7255_02460
group_1484		hypothetical protein	4	4	1	1	831				278	278	278	IAL7250_00572	IAL7252_02046	IAL7254_02069	IAL7255_02058
paaY		phenylacetic acid degradation protein PaaY	4	4	1	1	635				590	590	590	IAL7250_00750	IAL7252_01867	IAL7254_01875	IAL7255_01884
group_1486		fimbrial protein	4	4	1	1	4510				539	539	539	IAL7250_04218	IAL7252_02913	IAL7254_02936	IAL7255_02930
meaB		methylmalonyl Co-A mutase-associated GTPase MeaB	4	4	1	1	3963				995	995	995	IAL7250_03669	IAL7252_03499	IAL7254_03514	IAL7255_03501
hxpA		hexitol phosphatase HxpA	4	4	1	1	4551				650	650	650	IAL7250_04258	IAL7252_02873	IAL7254_02896	IAL7255_02889
xylB		xylulokinase	4	4	1	1	3447				1454	1454	1454	IAL7250_03015	IAL7252_04199	IAL7254_04213	IAL7255_04115
yqaB_1		fructose-1-phosphate/6-phosphogluconate phosphatase	4	4	1	1	580				659	659	659	IAL7250_00805	IAL7252_01815	IAL7254_01820	IAL7255_01829
group_1491		hypothetical protein	4	4	1	1	3308				281	281	281	IAL7250_03154	IAL7252_04059	IAL7254_04074	IAL7255_03975
dgoT		MFS transporter	4	4	1	1	3577				1292	1292	1292	IAL7250_02884	IAL7252_04328	IAL7254_04342	IAL7255_04244
ydcR		PLP-dependent aminotransferase family protein	4	4	1	1	672				1406	1406	1406	IAL7250_00714	IAL7252_01903	IAL7254_01911	IAL7255_01921
rsfS		ribosome silencing factor	4	4	1	1	1617				317	317	317	IAL7250_01508	IAL7252_01102	IAL7254_01103	IAL7255_01109
ynfA		YnfA family protein	4	4	1	1	865				326	326	326	IAL7250_00538	IAL7252_02080	IAL7254_02103	IAL7255_02092
aroP_1		aromatic amino acid transporter AroP	4	4	1	1	2089				1370	1370	1370	IAL7250_01985	IAL7252_00624	IAL7254_00625	IAL7255_00633
wzyE		ECA oligosaccharide polymerase	4	4	1	1	3673				1352	1352	1352	IAL7250_02788	IAL7252_04427	IAL7254_04439	IAL7255_04341
pbpC		peptidoglycan glycosyltransferase PbpC	4	4	1	1	4354				2273	2273	2273	IAL7250_04055	IAL7252_03078	IAL7254_03099	IAL7255_03092
matP		macrodomain Ter protein MatP	4	4	1	1	237				452	452	452	IAL7250_01143	IAL7252_01470	IAL7254_01474	IAL7255_01480
purL		phosphoribosylformylglycinamidine synthase	4	4	1	1	4315				3887	3887	3887	IAL7250_04017	IAL7252_03116	IAL7254_03137	IAL7255_03131
sapD		peptide ABC transporter ATP-binding protein SapD	4	4	1	1	554				992	992	992	IAL7250_00831	IAL7252_01789	IAL7254_01794	IAL7255_01803
leuA		2-isopropylmalate synthase	4	4	1	1	2123				1571	1571	1571	IAL7250_02019	IAL7252_00590	IAL7254_00591	IAL7255_00599
xylG		D-xylose ABC transporter ATP-binding protein	4	4	1	1	3450				1541	1541	1541	IAL7250_03012	IAL7252_04202	IAL7254_04216	IAL7255_04118
iolE		Inosose dehydratase	4	4	1	1	577				788	788	788	IAL7250_00808	IAL7252_01812	IAL7254_01817	IAL7255_01826
asnC		transcriptional regulator AsnC	4	4	1	1	3628				458	458	458	IAL7250_02833	IAL7252_04379	IAL7254_04393	IAL7255_04295
group_1506		fimbrial biogenesis outer membrane usher protein	4	4	1	1	4506				2645	2645	2645	IAL7250_04214	IAL7252_02917	IAL7254_02940	IAL7255_02934
arnF		4-amino-4-deoxy-L-arabinose-phosphoundecaprenol flippase subunit ArnF	4	4	1	1	4587				386	386	386	IAL7250_04294	IAL7252_02837	IAL7254_02860	IAL7255_02853
nuoF		NADH-quinone oxidoreductase subunit NuoF	4	4	1	1	4561				1337	1337	1337	IAL7250_04268	IAL7252_02863	IAL7254_02886	IAL7255_02879
ldtE		L,D-transpeptidase LdtE	4	4	1	1	964				1004	1004	1004	IAL7250_00437	IAL7252_02181	IAL7254_02204	IAL7255_02193
cpxR		envelope stress response regulator transcription factor CpxR	4	4	1	1	3827				698	698	698	IAL7250_02627	IAL7252_04544	IAL7254_04556	IAL7255_04458
melA		alpha-galactosidase	4	4	1	1	2468				1355	1355	1355	IAL7250_02392	IAL7252_00242	IAL7254_00242	IAL7255_00243
group_1512		hypothetical protein	4	4	1	1	1075				446	446	446	IAL7250_00326	IAL7252_02291	IAL7254_02314	IAL7255_02304
ldtB		L,D-transpeptidase	4	4	1	1	77				920	920	920	IAL7250_01303	IAL7252_01311	IAL7254_01315	IAL7255_01319
greA		transcription elongation factor GreA	4	4	1	1	3073				476	476	476	IAL7250_03408	IAL7252_03835	IAL7254_03851	IAL7255_03751
xthA		exodeoxyribonuclease III	4	4	1	1	1036				806	806	806	IAL7250_00365	IAL7252_02252	IAL7254_02275	IAL7255_02265
hcr_1		NADH oxidoreductase	4	4	1	1	152				968	968	968	IAL7250_01228	IAL7252_01386	IAL7254_01390	IAL7255_01394
dcuC_1		anaerobic C4-dicarboxylate transporter DcuC	4	4	1	1	1633				1385	1385	1385	IAL7250_01524	IAL7252_01086	IAL7254_01087	IAL7255_01093
prpD		2-methylcitrate dehydratase	4	4	1	1	1885				1451	1451	1451	IAL7250_01776	IAL7252_00833	IAL7254_00834	IAL7255_00843
ompX		outer membrane protein OmpX	4	4	1	1	1425				515	515	515	IAL7250_01308	IAL7252_01306	IAL7254_01310	IAL7255_01314
araG		arabinose ABC transporter ATP-binding protein AraG	4	4	1	1	1188				1514	1514	1514	IAL7250_00215	IAL7252_02402	IAL7254_02426	IAL7255_02418
ygiW		OB fold stress tolerance protein YgiW	4	4	1	1	2918				392	392	392	IAL7250_03560	IAL7252_03680	IAL7254_03696	IAL7255_03595
galT		galactose-1-phosphate uridylyltransferase	4	4	1	1	1514				1046	1046	1046	IAL7250_01395	IAL7252_01219	IAL7254_01220	IAL7255_01226
group_1523		hypothetical protein	4	4	1	1	4488				944	944	944	IAL7250_04195	IAL7252_02938	IAL7254_02959	IAL7255_02953
group_1524		hypothetical protein	4	4	1	1	2684				440	440	440	IAL7250_02608	IAL7252_00023	IAL7254_00023	IAL7255_00023
rplU		50S ribosomal protein L21	4	4	1	1	3078				311	311	311	IAL7250_03403	IAL7252_03840	IAL7254_03856	IAL7255_03756
sufS		cysteine desulfurase SufS	4	4	1	1	966				1220	1220	1220	IAL7250_00435	IAL7252_02183	IAL7254_02206	IAL7255_02195
fdhE		formate dehydrogenase accessory protein FdhE	4	4	1	1	3762				929	929	929	IAL7250_02692	IAL7252_04522	IAL7254_04534	IAL7255_04436
ydcK		YdcK family protein	4	4	1	1	660				980	980	980	IAL7250_00726	IAL7252_01891	IAL7254_01899	IAL7255_01909
moaD		molybdopterin synthase sulfur carrier subunit	4	4	1	1	1456				245	245	245	IAL7250_01338	IAL7252_01276	IAL7254_01280	IAL7255_01283
rpnE_2		ISNCY family transposase	4	4	1	1	4602				185	185	185	IAL7250_04309	IAL7252_02822	IAL7254_02845	IAL7255_02838
yijE		cystine transporter YijE	4	4	1	1	2646				905	905	905	IAL7250_02571	IAL7252_00061	IAL7254_00061	IAL7255_00061
ybdG		mechanosensitive ion channel YbdG	4	4	1	1	1681				1247	1247	1247	IAL7250_01572	IAL7252_01038	IAL7254_01039	IAL7255_01045
lhr		ATP-dependent helicase	4	4	1	1	938				4616	4616	4616	IAL7250_00465	IAL7252_02153	IAL7254_02176	IAL7255_02165
group_1534		RusA family crossover junction endodeoxyribonuclease	4	4	1	1	1485				362	362	362	IAL7250_01367	IAL7252_01247	IAL7254_01251	IAL7255_01254
group_1535		hypothetical protein	4	4	1	1	412				404	404	404	IAL7250_00968	IAL7252_01645	IAL7254_01649	IAL7255_01657
coaA		type I pantothenate kinase	4	4	1	1	2615				926	926	926	IAL7250_02542	IAL7252_00091	IAL7254_00091	IAL7255_00091
entC		isochorismate synthase EntC	4	4	1	1	1662				1175	1175	1175	IAL7250_01553	IAL7252_01057	IAL7254_01058	IAL7255_01064
clsC		cardiolipin synthase ClsC	4	4	1	1	322				1481	1481	1481	IAL7250_01057	IAL7252_01556	IAL7254_01560	IAL7255_01567
ynjI		Inner membrane protein YnjI	4	4	1	1	1049				1040	1040	1040	IAL7250_00352	IAL7252_02265	IAL7254_02288	IAL7255_02278
rspA		starvation-sensing protein RspA	4	4	1	1	864				1214	1214	1214	IAL7250_00539	IAL7252_02079	IAL7254_02102	IAL7255_02091
cstA		pyruvate/proton symporter CstA	4	4	1	1	1657				2105	2105	2105	IAL7250_01548	IAL7252_01062	IAL7254_01063	IAL7255_01069
ettA		energy-dependent translational throttle protein EttA	4	4	1	1	2204				1667	1667	1667	IAL7250_02100	IAL7252_00509	IAL7254_00510	IAL7255_00517
galM		galactose-1-epimerase	4	4	1	1	1516				1040	1040	1040	IAL7250_01397	IAL7252_01217	IAL7254_01218	IAL7255_01224
group_1544		hypothetical protein	4	4	1	1	2691				452	452	452	IAL7250_02615	IAL7252_00016	IAL7254_00016	IAL7255_00016
deoB		phosphopentomutase	4	4	1	1	2213				1223	1223	1223	IAL7250_02109	IAL7252_00500	IAL7254_00501	IAL7255_00508
tisB		type I toxin-antitoxin system toxin TisB	4	4	1	1	3558				89	89	89	IAL7250_02903	IAL7252_04309	IAL7254_04323	IAL7255_04225
rnt		ribonuclease T	4	4	1	1	937				647	647	647	IAL7250_00466	IAL7252_02152	IAL7254_02175	IAL7255_02164
rimL		50S ribosomal protein L7/L12-serine acetyltransferase	4	4	1	1	659				539	539	539	IAL7250_00727	IAL7252_01890	IAL7254_01898	IAL7255_01908
ascB_2		6-phospho-beta-glucosidase AscB	4	4	1	1	3606				1412	1412	1412	IAL7250_02855	IAL7252_04357	IAL7254_04371	IAL7255_04273
ydcZ		DMT family transporter	4	4	1	1	680				449	449	449	IAL7250_00706	IAL7252_01911	IAL7254_01919	IAL7255_01929
nfi		deoxyribonuclease V	4	4	1	1	2594				671	671	671	IAL7250_02518	IAL7252_00115	IAL7254_00115	IAL7255_00116
group_1552		hypothetical protein	4	4	1	1	483				218	218	218	IAL7250_00902	IAL7252_01716	IAL7254_01721	IAL7255_01730
rpmJ		50S ribosomal protein L36	4	4	1	1	3192				116	116	116	IAL7250_03283	IAL7252_03943	IAL7254_03959	IAL7255_03860
nhoA		N-hydroxyarylamine O-acetyltransferase	4	4	1	1	697				845	845	845	IAL7250_00689	IAL7252_01928	IAL7254_01936	IAL7255_01946
yfhH		MurR/RpiR family transcriptional regulator	4	4	1	1	4311				848	848	848	IAL7250_04013	IAL7252_03120	IAL7254_03141	IAL7255_03135
msyB_1		acidic protein MsyB	4	4	1	1	2183				713	713	713	IAL7250_02079	IAL7252_00530	IAL7254_00531	IAL7255_00539
yphF		substrate-binding domain-containing protein	4	4	1	1	4324				983	983	983	IAL7250_04026	IAL7252_03107	IAL7254_03128	IAL7255_03122
nikA		nickel ABC transporter substrate-binding protein	4	4	1	1	3355				1574	1574	1574	IAL7250_03107	IAL7252_04106	IAL7254_04121	IAL7255_04022
yciO		L-threonylcarbamoyladenylate synthase	4	4	1	1	526				620	620	620	IAL7250_00858	IAL7252_01761	IAL7254_01766	IAL7255_01775
fucO		lactaldehyde reductase	4	4	1	1	4098				1148	1148	1148	IAL7250_03801	IAL7252_03335	IAL7254_03358	IAL7255_03350
fecI		RNA polymerase sigma factor FecI	4	4	1	1	2295				521	521	521	IAL7250_02193	IAL7252_00415	IAL7254_00416	IAL7255_00424
mcbR		colanic acid/biofilm transcriptional regulator McbR	4	4	1	1	683				665	665	665	IAL7250_00703	IAL7252_01914	IAL7254_01922	IAL7255_01932
adhP		alcohol dehydrogenase AdhP	4	4	1	1	715				1010	1010	1010	IAL7250_00671	IAL7252_01946	IAL7254_01954	IAL7255_01964
fumC		class II fumarate hydratase	4	4	1	1	894				1403	1403	1403	IAL7250_00509	IAL7252_02109	IAL7254_02132	IAL7255_02121
ybiB		DNA-binding protein YbiB	4	4	1	1	1440				962	962	962	IAL7250_01322	IAL7252_01292	IAL7254_01296	IAL7255_01299
group_1566		hypothetical protein	4	4	1	1	4254				125	125	125	IAL7250_03956	IAL7252_03178	IAL7254_03199	IAL7255_03193
nanA		N-acetylneuraminate lyase	4	4	1	1	3111				893	893	893	IAL7250_03365	IAL7252_03873	IAL7254_03889	IAL7255_03789
msrA		peptide-methionine (S)-S-oxide reductase MsrA	4	4	1	1	2360				638	638	638	IAL7250_02283	IAL7252_00351	IAL7254_00352	IAL7255_00357
yeiL		transcriptional regulator YeiL	4	4	1	1	4683				698	698	698	IAL7250_04391	IAL7252_02740	IAL7254_02763	IAL7255_02756
tesA		multifunctional acyl-CoA thioesterase I/protease I/lysophospholipase L1	4	4	1	1	1734				593	593	593	IAL7250_01626	IAL7252_00984	IAL7254_00985	IAL7255_00991
apbC		iron-sulfur cluster carrier protein ApbC	4	4	1	1	3885				1109	1109	1109	IAL7250_04440	IAL7252_02691	IAL7254_02714	IAL7255_02707
rbbA		ribosome-associated ATPase/putative transporter RbbA	4	4	1	1	3366				2735	2735	2735	IAL7250_03096	IAL7252_04117	IAL7254_04132	IAL7255_04033
lolA		outer membrane lipoprotein chaperone LolA	4	4	1	1	171				611	611	611	IAL7250_01208	IAL7252_01405	IAL7254_01409	IAL7255_01414
group_1574		hypothetical protein	4	4	1	1	2287				200	200	200	IAL7250_02185	IAL7252_00423	IAL7254_00424	IAL7255_00432
livH		high-affinity branched-chain amino acid ABC transporter permease LivH	4	4	1	1	3336				926	926	926	IAL7250_03126	IAL7252_04087	IAL7254_04102	IAL7255_04003
ldhA		D-lactate dehydrogenase	4	4	1	1	615				989	989	989	IAL7250_00770	IAL7252_01847	IAL7254_01855	IAL7255_01864
yejE		ABC transporter permease	4	4	1	1	4665				1025	1025	1025	IAL7250_04373	IAL7252_02758	IAL7254_02781	IAL7255_02774
group_1578		hypothetical protein	4	4	1	1	4571				422	422	422	IAL7250_04278	IAL7252_02853	IAL7254_02876	IAL7255_02869
purU		formyltetrahydrofolate deformylase	4	4	1	1	489				842	842	842	IAL7250_00895	IAL7252_01724	IAL7254_01729	IAL7255_01738
prmB		50S ribosomal protein L3 N(5)-glutamine methyltransferase	4	4	1	1	4513				932	932	932	IAL7250_04221	IAL7252_02910	IAL7254_02933	IAL7255_02927
yahJ		amidohydrolase family protein	4	4	1	1	1894				1382	1382	1382	IAL7250_01786	IAL7252_00823	IAL7254_00824	IAL7255_00833
sufA		Fe-S cluster assembly scaffold SufA	4	4	1	1	970				368	368	368	IAL7250_00431	IAL7252_02187	IAL7254_02210	IAL7255_02199
rpsM		30S ribosomal protein S13	4	4	1	1	3191				356	356	356	IAL7250_03284	IAL7252_03942	IAL7254_03958	IAL7255_03859
eutR		HTH-type transcriptional regulator EutR	4	4	1	1	4430				1052	1052	1052	IAL7250_04131	IAL7252_03002	IAL7254_03023	IAL7255_03016
selO		YdiU family protein	4	4	1	1	992				1436	1436	1436	IAL7250_00408	IAL7252_02209	IAL7254_02232	IAL7255_02221
rcnA		nickel/cobalt efflux protein RcnA	4	4	1	1	3878				824	824	824	IAL7250_04447	IAL7252_02684	IAL7254_02707	IAL7255_02700
apaH		bis(5'-nucleosyl)-tetraphosphatase (symmetrical) ApaH	4	4	1	1	2147				842	842	842	IAL7250_02043	IAL7252_00566	IAL7254_00567	IAL7255_00575
group_1588		hypothetical protein	4	4	1	1	2645				617	617	617	IAL7250_02570	IAL7252_00062	IAL7254_00062	IAL7255_00062
dtd		D-aminoacyl-tRNA deacylase	4	4	1	1	3756				437	437	437	IAL7250_02698	IAL7252_04516	IAL7254_04528	IAL7255_04430
shiA_2		shikimate transporter	4	4	1	1	1275				1316	1316	1316	IAL7250_00123	IAL7252_02555	IAL7254_02579	IAL7255_02572
wcaB		colanic acid biosynthesis acetyltransferase WcaB	4	4	1	1	1356				488	488	488	IAL7250_00040	IAL7252_02639	IAL7254_02662	IAL7255_02655
hofQ		DNA uptake porin HofQ	4	4	1	1	3271				1208	1208	1208	IAL7250_03189	IAL7252_04022	IAL7254_04038	IAL7255_03939
group_1595		hypothetical protein	4	4	1	1	3769				1748	1748	1748	IAL7250_02685	IAL7252_04529	IAL7254_04541	IAL7255_04443
yihO		MFS transporter	4	4	1	1	3745				1403	1403	1403	IAL7250_02709	IAL7252_04505	IAL7254_04517	IAL7255_04419
ppsR		posphoenolpyruvate synthetase regulatory kinase/phosphorylase PpsR	4	4	1	1	989				833	833	833	IAL7250_00411	IAL7252_02206	IAL7254_02229	IAL7255_02218
ysaB		YsaB family lipoprotein	4	4	1	1	3443				299	299	299	IAL7250_03019	IAL7252_04195	IAL7254_04209	IAL7255_04111
fliK		flagellar hook length control protein FliK	4	4	1	1	1228				1127	1127	1127	IAL7250_00172	IAL7252_02445	IAL7254_02469	IAL7255_02461
ycjT		Kojibiose phosphorylase	4	4	1	1	579				2267	2267	2267	IAL7250_00806	IAL7252_01814	IAL7254_01819	IAL7255_01828
flgL		flagellar hook-associated protein FlgL	4	4	1	1	358				953	953	953	IAL7250_01021	IAL7252_01592	IAL7254_01596	IAL7255_01603
yihU		sulfolactaldehyde 3-reductase	4	4	1	1	3751				896	896	896	IAL7250_02703	IAL7252_04511	IAL7254_04523	IAL7255_04425
gadA		glutamate decarboxylase	4	4	1	1	3398				1400	1400	1400	IAL7250_03065	IAL7252_04149	IAL7254_04163	IAL7255_04065
ghoT		type V toxin-antitoxin system toxin GhoT	4	4	1	1	2458				173	173	173	IAL7250_02382	IAL7252_00252	IAL7254_00252	IAL7255_00255
ybgC		tol-pal system-associated acyl-CoA thioesterase	4	4	1	1	1529				404	404	404	IAL7250_01417	IAL7252_01197	IAL7254_01198	IAL7255_01204
glpD		glycerol-3-phosphate dehydrogenase	4	4	1	1	3306				1505	1505	1505	IAL7250_03155	IAL7252_04057	IAL7254_04072	IAL7255_03973
flgH		flagellar basal body L-ring protein FlgH	4	4	1	1	354				698	698	698	IAL7250_01025	IAL7252_01588	IAL7254_01592	IAL7255_01599
aegA		formate-dependent uric acid utilization protein AegA	4	4	1	1	4408				1979	1979	1979	IAL7250_04109	IAL7252_03024	IAL7254_03045	IAL7255_03038
mliC		C-type lysozyme inhibitor	4	4	1	1	924				323	323	323	IAL7250_00479	IAL7252_02139	IAL7254_02162	IAL7255_02151
narI_1		respiratory nitrate reductase subunit gamma	4	4	1	1	488				677	677	677	IAL7250_00897	IAL7252_01721	IAL7254_01726	IAL7255_01735
espL4		type III secretion system effector EspL4	4	4	1	1	2576				2186	2186	2186	IAL7250_02500	IAL7252_00134	IAL7254_00134	IAL7255_00135
hrpA		ATP-dependent RNA helicase HrpA	4	4	1	1	644				3902	3902	3902	IAL7250_00741	IAL7252_01876	IAL7254_01884	IAL7255_01893
potB		spermidine/putrescine ABC transporter permease PotB	4	4	1	1	400				857	857	857	IAL7250_00980	IAL7252_01633	IAL7254_01637	IAL7255_01645
group_1614		leucine-rich repeat domain-containing protein	4	4	1	1	704				335	335	335	IAL7250_00682	IAL7252_01935	IAL7254_01943	IAL7255_01953
nupC		nucleoside permease NupC	4	4	1	1	4468				1202	1202	1202	IAL7250_04175	IAL7252_02958	IAL7254_02979	IAL7255_02973
group_1616		hypothetical protein	4	4	1	1	2332				1511	1511	1511	IAL7250_02231	IAL7252_00378	IAL7254_00379	IAL7255_00386
phnC		phosphonate ABC transporter ATP-binding protein	4	4	1	1	2482				788	788	788	IAL7250_02406	IAL7252_00228	IAL7254_00228	IAL7255_00229
malF		maltose ABC transporter permease MalF	4	4	1	1	2560				1544	1544	1544	IAL7250_02484	IAL7252_00150	IAL7254_00150	IAL7255_00151
ycjG		L-Ala-D/L-Glu epimerase	4	4	1	1	588				965	965	965	IAL7250_00797	IAL7252_01823	IAL7254_01828	IAL7255_01837
upp		uracil phosphoribosyltransferase	4	4	1	1	4376				626	626	626	IAL7250_04077	IAL7252_03056	IAL7254_03077	IAL7255_03070
group_1621		hypothetical protein	4	4	1	1	1897				1418	1418	1418	IAL7250_01789	IAL7252_00820	IAL7254_00821	IAL7255_00830
dsbA		thiol:disulfide interchange protein DsbA	4	4	1	1	3729				626	626	626	IAL7250_02726	IAL7252_04489	IAL7254_04501	IAL7255_04403
ygcP		glycerol-3-phosphate responsive antiterminator	4	4	1	1	4129				575	575	575	IAL7250_03832	IAL7252_03304	IAL7254_03327	IAL7255_03319
uspG		universal stress protein UspG	4	4	1	1	1647				428	428	428	IAL7250_01538	IAL7252_01072	IAL7254_01073	IAL7255_01079
der		ribosome biogenesis GTPase Der	4	4	1	1	4362				1472	1472	1472	IAL7250_04063	IAL7252_03070	IAL7254_03091	IAL7255_03084
yjjV		metal-dependent hydrolase	4	4	1	1	2218				779	779	779	IAL7250_02114	IAL7252_00495	IAL7254_00496	IAL7255_00503
hyfA		hydrogenase 4 subunit HyfA	4	4	1	1	4393				617	617	617	IAL7250_04094	IAL7252_03039	IAL7254_03060	IAL7255_03053
frc_1		formyl-CoA transferase	4	4	1	1	4489				1145	1145	1145	IAL7250_04196	IAL7252_02937	IAL7254_02958	IAL7255_02952
bssS		biofilm formation regulator BssS	4	4	1	1	335				254	254	254	IAL7250_01044	IAL7252_01569	IAL7254_01573	IAL7255_01580
purA		adenylosuccinate synthase	4	4	1	1	2411				1298	1298	1298	IAL7250_02331	IAL7252_00303	IAL7254_00303	IAL7255_00306
yceM		Gfo/Idh/MocA family oxidoreductase	4	4	1	1	343				923	923	923	IAL7250_01036	IAL7252_01577	IAL7254_01581	IAL7255_01588
cvpA		colicin V production protein	4	4	1	1	4530				488	488	488	IAL7250_04238	IAL7252_02893	IAL7254_02916	IAL7255_02910
trxA		thioredoxin TrxA	4	4	1	1	3660				329	329	329	IAL7250_02801	IAL7252_04414	IAL7254_04426	IAL7255_04328
ydeQ_1		fimbrial protein	4	4	1	1	2267				902	902	902	IAL7250_02165	IAL7252_00443	IAL7254_00444	IAL7255_00452
rnpA		ribonuclease P protein component	4	4	1	1	3590				326	326	326	IAL7250_02871	IAL7252_04341	IAL7254_04355	IAL7255_04257
sgbU_2		L-ribulose-5-phosphate 3-epimerase	4	4	1	1	3465				860	860	860	IAL7250_02997	IAL7252_04217	IAL7254_04231	IAL7255_04133
ybaE		SgrR family transcriptional regulator	4	4	1	1	1783				1700	1700	1700	IAL7250_01674	IAL7252_00935	IAL7254_00936	IAL7255_00945
yhhN		lysoplasmalogenase	4	4	1	1	3347				626	626	626	IAL7250_03115	IAL7252_04098	IAL7254_04113	IAL7255_04014
cpdA		3',5'-cyclic-AMP phosphodiesterase	4	4	1	1	2925				827	827	827	IAL7250_03553	IAL7252_03687	IAL7254_03703	IAL7255_03602
group_1640		hypothetical protein	4	4	1	1	115				1058	1058	1058	IAL7250_01265	IAL7252_01349	IAL7254_01353	IAL7255_01357
pepT		peptidase T	4	4	1	1	402				1226	1226	1226	IAL7250_00978	IAL7252_01635	IAL7254_01639	IAL7255_01647
polB		DNA polymerase II	4	4	1	1	2138				2351	2351	2351	IAL7250_02034	IAL7252_00575	IAL7254_00576	IAL7255_00584
zupT		zinc transporter ZupT	4	4	1	1	2932				773	773	773	IAL7250_03546	IAL7252_03694	IAL7254_03710	IAL7255_03609
araD_2		L-ribulose-5-phosphate 4-epimerase	4	4	1	1	3466				695	695	695	IAL7250_02996	IAL7252_04218	IAL7254_04232	IAL7255_04134
dcyD		D-cysteine desulfhydrase	4	4	1	1	1204				986	986	986	IAL7250_00196	IAL7252_02421	IAL7254_02445	IAL7255_02437
yphA		DoxX family protein	4	4	1	1	4329				422	422	422	IAL7250_04031	IAL7252_03102	IAL7254_03123	IAL7255_03117
mpl		UDP-N-acetylmuramate:L-alanyl-gamma-D-glutamyl- meso-diaminopimelate ligase	4	4	1	1	2349				1373	1373	1373	IAL7250_02248	IAL7252_00361	IAL7254_00362	IAL7255_00369
pepN		aminopeptidase N	4	4	1	1	213				2612	2612	2612	IAL7250_01167	IAL7252_01446	IAL7254_01450	IAL7255_01456
brnQ		branched-chain amino acid transporter carrier protein BrnQ	4	4	1	1	1827				1319	1319	1319	IAL7250_01718	IAL7252_00891	IAL7254_00892	IAL7255_00901
group_1650		ogr/Delta-like zinc finger family protein	4	4	1	1	126				218	218	218	IAL7250_01254	IAL7252_01360	IAL7254_01364	IAL7255_01368
group_1651		hypothetical protein	4	4	1	1	186				692	692	692	IAL7250_01193	IAL7252_01420	IAL7254_01424	IAL7255_01429
yddE		PhzF family isomerase	4	4	1	1	698				893	893	893	IAL7250_00688	IAL7252_01929	IAL7254_01937	IAL7255_01947
ung		uracil-DNA glycosylase	4	4	1	1	4290				689	689	689	IAL7250_03992	IAL7252_03141	IAL7254_03162	IAL7255_03156
yiaC		N-acetyltransferase	4	4	1	1	3431				440	440	440	IAL7250_03031	IAL7252_04183	IAL7254_04197	IAL7255_04099
rpsE		30S ribosomal protein S5	4	4	1	1	3196				503	503	503	IAL7250_03279	IAL7252_03947	IAL7254_03963	IAL7255_03864
cfa		cyclopropane fatty acyl phospholipid synthase	4	4	1	1	947				1148	1148	1148	IAL7250_00456	IAL7252_02162	IAL7254_02185	IAL7255_02174
ybhL		Bax inhibitor-1/YccA family protein	4	4	1	1	1454				704	704	704	IAL7250_01336	IAL7252_01278	IAL7254_01282	IAL7255_01285
hipA		Serine/threonine-protein kinase toxin HipA	4	4	1	1	790				1322	1322	1322	IAL7250_00612	IAL7252_02006	IAL7254_02028	IAL7255_02018
paaK		Phenylacetate-coenzyme A ligase	4	4	1	1	633				1313	1313	1313	IAL7250_00752	IAL7252_01865	IAL7254_01873	IAL7255_01882
ynjF		CDP-alcohol phosphatidyltransferase family protein	4	4	1	1	1045				620	620	620	IAL7250_00356	IAL7252_02261	IAL7254_02284	IAL7255_02274
acpP		acyl carrier protein	4	4	1	1	368				236	236	236	IAL7250_01011	IAL7252_01602	IAL7254_01606	IAL7255_01613
gppA		guanosine-5'-triphosphate,3'-diphosphate diphosphatase	4	4	1	1	3658				1484	1484	1484	IAL7250_02803	IAL7252_04412	IAL7254_04424	IAL7255_04326
rpnE_1		ISNCY family transposase	4	4	1	1	4603				899	899	899	IAL7250_04310	IAL7252_02821	IAL7254_02844	IAL7255_02837
kefC		glutathione-regulated potassium-efflux system protein KefC	4	4	1	1	2149				1862	1862	1862	IAL7250_02045	IAL7252_00564	IAL7254_00565	IAL7255_00573
bioC		malonyl-ACP O-methyltransferase BioC	4	4	1	1	1463				755	755	755	IAL7250_01345	IAL7252_01269	IAL7254_01273	IAL7255_01276
btuB		TonB-dependent vitamin B12 receptor BtuB	4	4	1	1	2620				1844	1844	1844	IAL7250_02548	IAL7252_00085	IAL7254_00085	IAL7255_00085
rplM		50S ribosomal protein L13	4	4	1	1	3117				428	428	428	IAL7250_03359	IAL7252_03879	IAL7254_03895	IAL7255_03795
flhA_1		flagellar biosynthesis protein FlhA	4	4	1	1	1969				1739	1739	1739	IAL7250_01862	IAL7252_00747	IAL7254_00748	IAL7255_00757
zwf		glucose-6-phosphate dehydrogenase	4	4	1	1	1140				1475	1475	1475	IAL7250_00262	IAL7252_02355	IAL7254_02379	IAL7255_02370
ecpD_2		fimbrial adhesin EcpD	4	4	1	1	1926				1097	1097	1097	IAL7250_01818	IAL7252_00791	IAL7254_00792	IAL7255_00801
group_1671		LysR family transcriptional regulator	4	4	1	1	180				908	908	908	IAL7250_01199	IAL7252_01414	IAL7254_01418	IAL7255_01423
tolA		cell envelope integrity protein TolA	4	4	1	1	1526				1265	1265	1265	IAL7250_01414	IAL7252_01200	IAL7254_01201	IAL7255_01207
ybgU		Protein YbgU	4	4	1	1	1545				107	107	107	IAL7250_01433	IAL7252_01181	IAL7254_01182	IAL7255_01188
envZ		two-component system sensor histidine kinase EnvZ	4	4	1	1	3285				1352	1352	1352	IAL7250_03176	IAL7252_04036	IAL7254_04051	IAL7255_03952
msrC		L-methionine (R)-S-oxide reductase	4	4	1	1	1119				551	551	551	IAL7250_00283	IAL7252_02334	IAL7254_02358	IAL7255_02349
gadB		glutamate decarboxylase	4	4	1	1	730				1400	1400	1400	IAL7250_00656	IAL7252_01961	IAL7254_01969	IAL7255_01979
abgR		LysR family transcriptional regulator	4	4	1	1	603				908	908	908	IAL7250_00782	IAL7252_01835	IAL7254_01843	IAL7255_01852
pmrR		LpxT activity modulator PmrR	4	4	1	1	2476				89	89	89	IAL7250_02400	IAL7252_00234	IAL7254_00234	IAL7255_00235
ydhX		4Fe-4S dicluster domain-containing protein	4	4	1	1	955				668	668	668	IAL7250_00446	IAL7252_02172	IAL7254_02195	IAL7255_02184
chaA		sodium-potassium/proton antiporter ChaA	4	4	1	1	476				1100	1100	1100	IAL7250_00909	IAL7252_01709	IAL7254_01714	IAL7255_01721
group_1681		hypothetical protein	4	4	1	1	1196				665	665	665	IAL7250_00207	IAL7252_02410	IAL7254_02434	IAL7255_02426
mdtB		multidrug efflux RND transporter permease subunit MdtB	4	4	1	1	1374				3122	3122	3122	IAL7250_00022	IAL7252_02657	IAL7254_02680	IAL7255_02673
eutM		ethanolamine utilization microcompartment protein EutM	4	4	1	1	4419				293	293	293	IAL7250_04120	IAL7252_03013	IAL7254_03034	IAL7255_03027
fruA_3		PTS system fructose-specific EIIABC component	4	4	1	1	3772				446	446	446	IAL7250_02682	IAL7252_04532	IAL7254_04544	IAL7255_04446
frsA		esterase FrsA	4	4	1	1	1959				1244	1244	1244	IAL7250_01852	IAL7252_00757	IAL7254_00758	IAL7255_00767
solA		N-methyl-L-tryptophan oxidase	4	4	1	1	334				1118	1118	1118	IAL7250_01045	IAL7252_01568	IAL7254_01572	IAL7255_01579
fucP		L-fucose:H+ symporter permease	4	4	1	1	4096				1316	1316	1316	IAL7250_03799	IAL7252_03337	IAL7254_03360	IAL7255_03352
hcaF		3-phenylpropionate/cinnamic acid dioxygenase subunit beta	4	4	1	1	4333				518	518	518	IAL7250_04035	IAL7252_03098	IAL7254_03119	IAL7255_03113
glsA		glutaminase A	4	4	1	1	1743				932	932	932	IAL7250_01635	IAL7252_00975	IAL7254_00976	IAL7255_00982
php_1		phosphotriesterase-related protein	4	4	1	1	1286				1034	1034	1034	IAL7250_00109	IAL7252_02570	IAL7254_02593	IAL7255_02586
yedD		lipoprotein	4	4	1	1	1213				413	413	413	IAL7250_00187	IAL7252_02430	IAL7254_02454	IAL7255_02446
ilvA		threonine ammonia-lyase, biosynthetic	4	4	1	1	3651				1544	1544	1544	IAL7250_02809	IAL7252_04405	IAL7254_04417	IAL7255_04319
ybjT		SDR family oxidoreductase	4	4	1	1	149				1430	1430	1430	IAL7250_01231	IAL7252_01383	IAL7254_01387	IAL7255_01391
group_1694		type IV toxin-antitoxin system YeeU family antitoxin	4	4	1	1	2286				368	368	368	IAL7250_02184	IAL7252_00424	IAL7254_00425	IAL7255_00433
apbE		FAD:protein FMN transferase ApbE	4	4	1	1	4632				1055	1055	1055	IAL7250_04339	IAL7252_02792	IAL7254_02815	IAL7255_02808
group_1696		hypothetical protein	4	4	1	1	1988				785	785	785	IAL7250_01881	IAL7252_00728	IAL7254_00729	IAL7255_00738
group_1697		hypothetical protein	4	4	1	1	116				650	650	650	IAL7250_01264	IAL7252_01350	IAL7254_01354	IAL7255_01358
oxyR		DNA-binding transcriptional regulator OxyR	4	4	1	1	2627				917	917	917	IAL7250_02553	IAL7252_00079	IAL7254_00079	IAL7255_00079
aslA		arylsulfatase AslA	4	4	1	1	3677				1655	1655	1655	IAL7250_02780	IAL7252_04435	IAL7254_04447	IAL7255_04349
fixB		electron transfer flavoprotein subunit alpha/FixB family protein	4	4	1	1	2154				941	941	941	IAL7250_02050	IAL7252_00559	IAL7254_00560	IAL7255_00568
mepM		murein DD-endopeptidase MepM	4	4	1	1	1145				1322	1322	1322	IAL7250_00257	IAL7252_02360	IAL7254_02384	IAL7255_02375
rsmH		16S rRNA (cytosine(1402)-N(4))-methyltransferase RsmH	4	4	1	1	2117				941	941	941	IAL7250_02013	IAL7252_00596	IAL7254_00597	IAL7255_00605
proY		proline-specific permease ProY	4	4	1	1	1826				1373	1373	1373	IAL7250_01717	IAL7252_00892	IAL7254_00893	IAL7255_00902
dgoK		2-dehydro-3-deoxygalactonokinase	4	4	1	1	3580				878	878	878	IAL7250_02881	IAL7252_04331	IAL7254_04345	IAL7255_04247
msrQ		protein-methionine-sulfoxide reductase heme-binding subunit MsrQ	4	4	1	1	1255				635	635	635	IAL7250_00145	IAL7252_02472	IAL7254_02496	IAL7255_02488
flhD		flagellar transcriptional regulator FlhD	4	4	1	1	1182				350	350	350	IAL7250_00220	IAL7252_02397	IAL7254_02421	IAL7255_02412
gap_1		type I glyceraldehyde-3-phosphate dehydrogenase	4	4	1	1	647				251	251	251	IAL7250_00738	IAL7252_01879	IAL7254_01887	IAL7255_01896
zapB		septal ring assembly protein ZapB	4	4	1	1	2661				239	239	239	IAL7250_02586	IAL7252_00046	IAL7254_00046	IAL7255_00046
group_1709		hypothetical protein	4	4	1	1	1495				551	551	551	IAL7250_01377	IAL7252_01237	IAL7254_01241	IAL7255_01244
tdh_1		L-threonine 3-dehydrogenase	4	4	1	1	1646				1238	1238	1238	IAL7250_01537	IAL7252_01073	IAL7254_01074	IAL7255_01080
yjbG_1		capsule biosynthesis GfcC family protein	4	4	1	1	2565				737	737	737	IAL7250_02489	IAL7252_00145	IAL7254_00145	IAL7255_00146
wcaD		putative colanic acid polymerase WcaD	4	4	1	1	1354				1217	1217	1217	IAL7250_00042	IAL7252_02637	IAL7254_02660	IAL7255_02653
group_1713		esterase-like activity of phytase family protein	4	4	1	1	2292				1358	1358	1358	IAL7250_02190	IAL7252_00418	IAL7254_00419	IAL7255_00427
puuE		4-aminobutyrate transaminase	4	4	1	1	565				1265	1265	1265	IAL7250_00820	IAL7252_01800	IAL7254_01805	IAL7255_01814
rcnB		Ni(II)/Co(II) efflux transporter accessory subunit RcnB	4	4	1	1	3879				338	338	338	IAL7250_04446	IAL7252_02685	IAL7254_02708	IAL7255_02701
ispH		4-hydroxy-3-methylbut-2-enyl diphosphate reductase	4	4	1	1	2167				950	950	950	IAL7250_02063	IAL7252_00546	IAL7254_00547	IAL7255_00555
purD		phosphoribosylamine--glycine ligase	4	4	1	1	2586				1289	1289	1289	IAL7250_02510	IAL7252_00123	IAL7254_00123	IAL7255_00124
yecH		YecH family protein	4	4	1	1	1194				239	239	239	IAL7250_00209	IAL7252_02408	IAL7254_02432	IAL7255_02424
group_1719		hypothetical protein	4	4	1	1	651				173	173	173	IAL7250_00734	IAL7252_01883	IAL7254_01891	IAL7255_01900
group_1720		helix-turn-helix transcriptional regulator	4	4	1	1	2211				263	263	263	IAL7250_02107	IAL7252_00502	IAL7254_00503	IAL7255_00510
cheR		protein-glutamate O-methyltransferase CheR	4	4	1	1	1174				860	860	860	IAL7250_00228	IAL7252_02389	IAL7254_02413	IAL7255_02404
lacA		galactoside O-acetyltransferase	4	4	1	1	1877				605	605	605	IAL7250_01768	IAL7252_00841	IAL7254_00842	IAL7255_00851
yeaD		D-hexose-6-phosphate mutarotase	4	4	1	1	1067				884	884	884	IAL7250_00334	IAL7252_02283	IAL7254_02306	IAL7255_02296
yohK		CidB/LrgB family autolysis modulator	4	4	1	1	4704				695	695	695	IAL7250_04412	IAL7252_02719	IAL7254_02742	IAL7255_02735
mipA		scaffolding protein MipA	4	4	1	1	1069				746	746	746	IAL7250_00332	IAL7252_02285	IAL7254_02308	IAL7255_02298
yffB		ArsC family reductase	4	4	1	1	4405				356	356	356	IAL7250_04106	IAL7252_03027	IAL7254_03048	IAL7255_03041
iraD		anti-adapter protein IraD	4	4	1	1	2260				392	392	392	IAL7250_02158	IAL7252_00450	IAL7254_00451	IAL7255_00459
thiD		bifunctional hydroxymethylpyrimidine kinase/phosphomethylpyrimidine kinase	4	4	1	1	3875				800	800	800	IAL7250_04450	IAL7252_02681	IAL7254_02704	IAL7255_02697
yeiW		YkgJ family cysteine cluster protein	4	4	1	1	4675				254	254	254	IAL7250_04383	IAL7252_02748	IAL7254_02771	IAL7255_02764
mfd		transcription-repair coupling factor	4	4	1	1	389				3494	3494	3494	IAL7250_00991	IAL7252_01622	IAL7254_01626	IAL7255_01634
yeeD		Putative sulfur carrier protein YeeD	4	4	1	1	1310				227	227	227	IAL7250_00085	IAL7252_02594	IAL7254_02617	IAL7255_02610
glsB		glutaminase B	4	4	1	1	807				926	926	926	IAL7250_00596	IAL7252_02022	IAL7254_02045	IAL7255_02034
cusC		Cu(+)/Ag(+) efflux RND transporter outer membrane channel CusC	4	4	1	1	1686				1379	1379	1379	IAL7250_01577	IAL7252_01033	IAL7254_01034	IAL7255_01040
pdeD		cyclic diguanylate phosphodiesterase	4	4	1	1	1101				1598	1598	1598	IAL7250_00300	IAL7252_02317	IAL7254_02340	IAL7255_02330
caiT		L-carnitine/gamma-butyrobetaine antiporter	4	4	1	1	2156				1514	1514	1514	IAL7250_02052	IAL7252_00557	IAL7254_00558	IAL7255_00566
yejG		YejG family protein	4	4	1	1	4663				344	344	344	IAL7250_04371	IAL7252_02760	IAL7254_02783	IAL7255_02776
group_1737		hypothetical protein	4	4	1	1	1496				281	281	281	IAL7250_01378	IAL7252_01236	IAL7254_01240	IAL7255_01243
group_1738		IS1 family transposase	4	4	1	1	1471				377	377	377	IAL7250_01353	IAL7252_01261	IAL7254_01265	IAL7255_01268
yjcO		sel1 repeat family protein	4	4	1	1	2511				689	689	689	IAL7250_02435	IAL7252_00199	IAL7254_00199	IAL7255_00200
thiK		thiamine kinase	4	4	1	1	380				824	824	824	IAL7250_00999	IAL7252_01614	IAL7254_01618	IAL7255_01625
group_1741		hypothetical protein	4	4	1	1	1331				869	869	869	IAL7250_00064	IAL7252_02615	IAL7254_02638	IAL7255_02631
pgaC		Poly-beta-1,6-N-acetyl-D-glucosamine synthase	4	4	1	1	301				1325	1325	1325	IAL7250_01079	IAL7252_01534	IAL7254_01538	IAL7255_01545
group_1743		head decoration protein	4	4	1	1	1475				332	332	332	IAL7250_01357	IAL7252_01257	IAL7254_01261	IAL7255_01264
yegS		lipid kinase YegS	4	4	1	1	3861				899	899	899	IAL7250_04464	IAL7252_02667	IAL7254_02690	IAL7255_02683
mdtD_2		multidrug transporter subunit MdtD	4	4	1	1	3641				1427	1427	1427	IAL7250_02822	IAL7252_04392	IAL7254_04404	IAL7255_04306
ycaM		amino acid permease	4	4	1	1	179				1430	1430	1430	IAL7250_01200	IAL7252_01413	IAL7254_01417	IAL7255_01422
tdh_3		L-threonine 3-dehydrogenase	4	4	1	1	3501				1025	1025	1025	IAL7250_02961	IAL7252_04253	IAL7254_04267	IAL7255_04169
ydiL		YdiL family protein	4	4	1	1	975				356	356	356	IAL7250_00426	IAL7252_02192	IAL7254_02215	IAL7255_02204
yfiF		tRNA/rRNA methyltransferase	4	4	1	1	4289				1037	1037	1037	IAL7250_03991	IAL7252_03142	IAL7254_03163	IAL7255_03157
group_1750		hypothetical protein	4	4	1	1	2543				254	254	254	IAL7250_02467	IAL7252_00167	IAL7254_00167	IAL7255_00168
gstA		glutathione transferase GstA	4	4	1	1	920				605	605	605	IAL7250_00483	IAL7252_02135	IAL7254_02158	IAL7255_02147
mltA		murein transglycosylase A	4	4	1	1	4084				1097	1097	1097	IAL7250_03787	IAL7252_03349	IAL7254_03372	IAL7255_03364
group_1753		hypothetical protein	4	4	1	1	4470				326	326	326	IAL7250_04177	IAL7252_02956	IAL7254_02977	IAL7255_02971
metA		homoserine O-succinyltransferase	4	4	1	1	2580				929	929	929	IAL7250_02504	IAL7252_00130	IAL7254_00130	IAL7255_00131
speE		polyamine aminopropyltransferase	4	4	1	1	2080				866	866	866	IAL7250_01976	IAL7252_00633	IAL7254_00634	IAL7255_00642
sdhA		succinate dehydrogenase flavoprotein subunit	4	4	1	1	1542				1766	1766	1766	IAL7250_01430	IAL7252_01184	IAL7254_01185	IAL7255_01191
yjiJ		MFS transporter	4	4	1	1	2254				1178	1178	1178	IAL7250_02152	IAL7252_00456	IAL7254_00457	IAL7255_00465
fhuD		Fe(3+)-hydroxamate ABC transporter substrate-binding protein FhuD	4	4	1	1	2049				890	890	890	IAL7250_01945	IAL7252_00664	IAL7254_00665	IAL7255_00673
entS		enterobactin transporter EntS	4	4	1	1	1664				1250	1250	1250	IAL7250_01555	IAL7252_01055	IAL7254_01056	IAL7255_01062
group_1760		hypothetical protein	4	4	1	1	1434				260	260	260	IAL7250_01316	IAL7252_01298	IAL7254_01302	IAL7255_01305
group_1761		hypothetical protein	4	4	1	1	1963				266	266	266	IAL7250_01856	IAL7252_00753	IAL7254_00754	IAL7255_00763
nudJ		phosphatase NudJ	4	4	1	1	409				461	461	461	IAL7250_00971	IAL7252_01642	IAL7254_01646	IAL7255_01654
hyaE		hydrogenase-1 operon protein HyaE	4	4	1	1	257				398	398	398	IAL7250_01123	IAL7252_01490	IAL7254_01494	IAL7255_01501
ruvA		Holliday junction branch migration protein RuvA	4	4	1	1	1150				611	611	611	IAL7250_00252	IAL7252_02365	IAL7254_02389	IAL7255_02380
iraP		anti-adapter protein IraP	4	4	1	1	1844				260	260	260	IAL7250_01735	IAL7252_00874	IAL7254_00875	IAL7255_00884
yciA		acyl-CoA thioester hydrolase YciA	4	4	1	1	513				398	398	398	IAL7250_00871	IAL7252_01748	IAL7254_01753	IAL7255_01762
aroH		3-deoxy-7-phosphoheptulonate synthase AroH	4	4	1	1	990				1046	1046	1046	IAL7250_00410	IAL7252_02207	IAL7254_02230	IAL7255_02219
fdhF_1		formate dehydrogenase subunit alpha	4	4	1	1	2510				1679	1679	1679	IAL7250_02434	IAL7252_00200	IAL7254_00200	IAL7255_00201
ubiD		4-hydroxy-3-polyprenylbenzoate decarboxylase	4	4	1	1	3716				1493	1493	1493	IAL7250_02741	IAL7252_04474	IAL7254_04486	IAL7255_04388
ynfL_1		LysR family transcriptional regulator	4	4	1	1	878				893	893	893	IAL7250_00525	IAL7252_02093	IAL7254_02116	IAL7255_02105
pfkB		6-phosphofructokinase II	4	4	1	1	1010				929	929	929	IAL7250_00391	IAL7252_02226	IAL7254_02249	IAL7255_02239
ypfH		esterase	4	4	1	1	4402				698	698	698	IAL7250_04103	IAL7252_03030	IAL7254_03051	IAL7255_03044
rimJ		ribosomal protein S5-alanine N-acetyltransferase	4	4	1	1	341				584	584	584	IAL7250_01038	IAL7252_01575	IAL7254_01579	IAL7255_01586
ybhR		ABC transporter permease	4	4	1	1	1448				1106	1106	1106	IAL7250_01330	IAL7252_01284	IAL7254_01288	IAL7255_01291
hdeD		acid-resistance protein HdeD	4	4	1	1	3391				572	572	572	IAL7250_03072	IAL7252_04142	IAL7254_04156	IAL7255_04058
pqiC		membrane integrity-associated transporter subunit PqiC	4	4	1	1	233				563	563	563	IAL7250_01147	IAL7252_01466	IAL7254_01470	IAL7255_01476
yfdC		formate/nitrite transporter family protein	4	4	1	1	4497				932	932	932	IAL7250_04205	IAL7252_02926	IAL7254_02949	IAL7255_02943
cspA		RNA chaperone/antiterminator CspA	4	4	1	1	3437				212	212	212	IAL7250_03025	IAL7252_04189	IAL7254_04203	IAL7255_04105
mglB		galactose/glucose ABC transporter substrate-binding protein MglB	4	4	1	1	4696				998	998	998	IAL7250_04404	IAL7252_02727	IAL7254_02750	IAL7255_02743
fdnG_2		formate dehydrogenase-N subunit alpha	4	4	1	1	709				2411	2411	2411	IAL7250_00677	IAL7252_01940	IAL7254_01948	IAL7255_01958
ves		environmental stress-induced protein Ves	4	4	1	1	1029				575	575	575	IAL7250_00372	IAL7252_02245	IAL7254_02268	IAL7255_02258
mutM		bifunctional DNA-formamidopyrimidine glycosylase/DNA-(apurinic or apyrimidinic site) lyase	4	4	1	1	3519				809	809	809	IAL7250_02943	IAL7252_04271	IAL7254_04285	IAL7255_04187
slyA		transcriptional regulator SlyA	4	4	1	1	927				434	434	434	IAL7250_00476	IAL7252_02142	IAL7254_02165	IAL7255_02154
kdpA		potassium-transporting ATPase subunit KdpA	4	4	1	1	1567				1673	1673	1673	IAL7250_01455	IAL7252_01159	IAL7254_01160	IAL7255_01166
trmJ		tRNA (cytosine(32)/uridine(32)-2'-O)-methyltransferase TrmJ	4	4	1	1	4340				740	740	740	IAL7250_04042	IAL7252_03091	IAL7254_03112	IAL7255_03106
nhaA		Na+/H+ antiporter NhaA	4	4	1	1	2176				1166	1166	1166	IAL7250_02072	IAL7252_00537	IAL7254_00538	IAL7255_00546
group_1787		hypothetical protein	4	4	1	1	2311				824	824	824	IAL7250_02209	IAL7252_00399	IAL7254_00400	IAL7255_00408
dusC		tRNA dihydrouridine(16) synthase DusC	4	4	1	1	4706				947	947	947	IAL7250_04414	IAL7252_02717	IAL7254_02740	IAL7255_02733
ydhR		monooxygenase	4	4	1	1	951				305	305	305	IAL7250_00450	IAL7252_02168	IAL7254_02191	IAL7255_02180
yihM		TIM barrel protein	4	4	1	1	3742				980	980	980	IAL7250_02712	IAL7252_04502	IAL7254_04514	IAL7255_04416
csgD		transcriptional regulator CsgD	4	4	1	1	316				650	650	650	IAL7250_01063	IAL7252_01550	IAL7254_01554	IAL7255_01561
ubiG		bifunctional 3-demethylubiquinone 3-O-methyltransferase/2-octaprenyl-6-hydroxy phenol methylase	4	4	1	1	4615				722	722	722	IAL7250_04322	IAL7252_02809	IAL7254_02832	IAL7255_02825
mdaB		NADPH:quinone oxidoreductase MdaB	4	4	1	1	2921				581	581	581	IAL7250_03557	IAL7252_03683	IAL7254_03699	IAL7255_03598
sspA		stringent starvation protein A	4	4	1	1	3115				638	638	638	IAL7250_03361	IAL7252_03877	IAL7254_03893	IAL7255_03793
group_1795		hypothetical protein	4	4	1	1	3561				362	362	362	IAL7250_02900	IAL7252_04312	IAL7254_04326	IAL7255_04228
robA		MDR efflux pump AcrAB transcriptional activator RobA	4	4	1	1	2199				869	869	869	IAL7250_02095	IAL7252_00514	IAL7254_00515	IAL7255_00522
metE		5-methyltetrahydropteroyltriglutamate-- homocysteine S-methyltransferase	4	4	1	1	3704				2261	2261	2261	IAL7250_02753	IAL7252_04462	IAL7254_04474	IAL7255_04376
sdhC		succinate dehydrogenase cytochrome b556 subunit	4	4	1	1	1544				404	404	404	IAL7250_01432	IAL7252_01182	IAL7254_01183	IAL7255_01189
amn		AMP nucleosidase	4	4	1	1	1276				1454	1454	1454	IAL7250_00122	IAL7252_02556	IAL7254_02580	IAL7255_02573
metG		methionine--tRNA ligase	4	4	1	1	3886				2033	2033	2033	IAL7250_04439	IAL7252_02692	IAL7254_02715	IAL7255_02708
yciT		DeoR/GlpR family DNA-binding transcription regulator	4	4	1	1	547				749	749	749	IAL7250_00838	IAL7252_01782	IAL7254_01787	IAL7255_01796
caiD_2		crotonobetainyl-CoA hydratase	4	4	1	1	2160				785	785	785	IAL7250_02056	IAL7252_00553	IAL7254_00554	IAL7255_00562
btuD		vitamin B12 ABC transporter ATP-binding protein BtuD	4	4	1	1	995				749	749	749	IAL7250_00405	IAL7252_02212	IAL7254_02235	IAL7255_02224
yfhL		4Fe-4S dicluster ferredoxin YfhL	4	4	1	1	4310				260	260	260	IAL7250_04012	IAL7252_03121	IAL7254_03142	IAL7255_03136
ykgO		type B 50S ribosomal protein L36	4	4	1	1	1921				140	140	140	IAL7250_01813	IAL7252_00796	IAL7254_00797	IAL7255_00806
yeaH		YeaH/YhbH family protein	4	4	1	1	1071				1283	1283	1283	IAL7250_00330	IAL7252_02287	IAL7254_02310	IAL7255_02300
msrB		peptide-methionine (R)-S-oxide reductase MsrB	4	4	1	1	1065				413	413	413	IAL7250_00336	IAL7252_02281	IAL7254_02304	IAL7255_02294
erpA		iron-sulfur cluster insertion protein ErpA	4	4	1	1	2045				344	344	344	IAL7250_01941	IAL7252_00668	IAL7254_00669	IAL7255_00677
group_1809		hypothetical protein	4	4	1	1	4069				146	146	146	IAL7250_03769	IAL7252_03384	IAL7254_03407	IAL7255_03400
pflC		[formate-C-acetyltransferase]-activating enzyme	4	4	1	1	2637				878	878	878	IAL7250_02562	IAL7252_00070	IAL7254_00070	IAL7255_00070
fyuA		siderophore yersiniabactin receptor FyuA	4	4	1	1	1270				2021	2021	2021	IAL7250_00128	IAL7252_02550	IAL7254_02574	IAL7255_02567
glnQ		glutamine ABC transporter ATP-binding protein GlnQ	4	4	1	1	1431				722	722	722	IAL7250_01313	IAL7252_01301	IAL7254_01305	IAL7255_01308
murD		UDP-N-acetylmuramoyl-L-alanine--D-glutamate ligase	4	4	1	1	2111				1316	1316	1316	IAL7250_02007	IAL7252_00602	IAL7254_00603	IAL7255_00611
group_1814		hypothetical protein	4	4	1	1	497				590	590	590	IAL7250_00887	IAL7252_01732	IAL7254_01737	IAL7255_01746
mpaA		murein tripeptide amidase MpaA	4	4	1	1	589				728	728	728	IAL7250_00796	IAL7252_01824	IAL7254_01829	IAL7255_01838
waaH		UDP-glucuronate:LPS(HepIII) glycosyltransferase	4	4	1	1	3500				1034	1034	1034	IAL7250_02962	IAL7252_04252	IAL7254_04266	IAL7255_04168
menH		2-succinyl-6-hydroxy-2, 4-cyclohexadiene-1-carboxylate synthase	4	4	1	1	4582				758	758	758	IAL7250_04289	IAL7252_02842	IAL7254_02865	IAL7255_02858
group_1818		hypothetical protein	4	4	1	1	1123				236	236	236	IAL7250_00279	IAL7252_02338	IAL7254_02362	IAL7255_02353
htpX		protease HtpX	4	4	1	1	1115				881	881	881	IAL7250_00286	IAL7252_02331	IAL7254_02354	IAL7255_02345
cysQ		3'(2'),5'-bisphosphate nucleotidase CysQ	4	4	1	1	2364				740	740	740	IAL7250_02287	IAL7252_00347	IAL7254_00348	IAL7255_00353
ymgF		Inner membrane protein YmgF	4	4	1	1	423				218	218	218	IAL7250_00958	IAL7252_01656	IAL7254_01659	IAL7255_01668
group_1822		J domain-containing protein	4	4	1	1	1608				1427	1427	1427	IAL7250_01499	IAL7252_01111	IAL7254_01112	IAL7255_01118
pyrC		dihydroorotase	4	4	1	1	337				1046	1046	1046	IAL7250_01042	IAL7252_01571	IAL7254_01575	IAL7255_01582
pgaB		Poly-beta-1,6-N-acetyl-D-glucosamine N-deacetylase	4	4	1	1	302				2018	2018	2018	IAL7250_01078	IAL7252_01535	IAL7254_01539	IAL7255_01546
yciC		envelope biogenesis factor ElyC	4	4	1	1	515				743	743	743	IAL7250_00869	IAL7252_01750	IAL7254_01755	IAL7255_01764
allE		(S)-ureidoglycine aminohydrolase	4	4	1	1	1715				785	785	785	IAL7250_01607	IAL7252_01003	IAL7254_01004	IAL7255_01010
yhgN		NAAT family transporter YhgN	4	4	1	1	3315				593	593	593	IAL7250_03147	IAL7252_04066	IAL7254_04081	IAL7255_03982
group_1828		hypothetical protein	4	4	1	1	2428				314	314	314	IAL7250_02351	IAL7252_00283	IAL7254_00283	IAL7255_00286
mdtG		multidrug efflux MFS transporter MdtG	4	4	1	1	328				1226	1226	1226	IAL7250_01051	IAL7252_01562	IAL7254_01566	IAL7255_01573
ypjD		inner membrane protein YpjD	4	4	1	1	4264				866	866	866	IAL7250_03965	IAL7252_03168	IAL7254_03189	IAL7255_03183
thiH		2-iminoacetate synthase ThiH	4	4	1	1	2604				1133	1133	1133	IAL7250_02527	IAL7252_00106	IAL7254_00106	IAL7255_00106
cmtB		PTS mannitol transporter subunit IIA	4	4	1	1	2764				443	443	443	IAL7250_03654	IAL7252_03520	IAL7254_03535	IAL7255_03522
group_1833		hypothetical protein	4	4	1	1	1079				254	254	254	IAL7250_00322	IAL7252_02295	IAL7254_02318	IAL7255_02308
tus		DNA replication terminus site-binding protein	4	4	1	1	893				929	929	929	IAL7250_00510	IAL7252_02108	IAL7254_02131	IAL7255_02120
rutG		pyrimidine utilization transport protein G	4	4	1	1	286				1328	1328	1328	IAL7250_01094	IAL7252_01519	IAL7254_01523	IAL7255_01530
gapA		glyceraldehyde-3-phosphate dehydrogenase	4	4	1	1	1066				995	995	995	IAL7250_00335	IAL7252_02282	IAL7254_02305	IAL7255_02295
agaR_2		aga operon transcriptional regulator AgaR	4	4	1	1	3021				809	809	809	IAL7250_03461	IAL7252_03783	IAL7254_03799	IAL7255_03698
zntB		zinc transporter ZntB	4	4	1	1	606				983	983	983	IAL7250_00779	IAL7252_01838	IAL7254_01846	IAL7255_01855
ybbC		putative protein YbbC	4	4	1	1	1730				368	368	368	IAL7250_01622	IAL7252_00988	IAL7254_00989	IAL7255_00995
flhe		flagellar protein FlhE	4	4	1	1	1168				392	392	392	IAL7250_00234	IAL7252_02383	IAL7254_02407	IAL7255_02398
group_1841		hypothetical protein	4	4	1	1	3324				155	155	155	IAL7250_03138	IAL7252_04075	IAL7254_04090	IAL7255_03991
group_1842		inverse autotransporter beta-barrel domain-containing protein	4	4	1	1	1271				749	749	749	IAL7250_00127	IAL7252_02551	IAL7254_02575	IAL7255_02568
group_1843		hypothetical protein	4	4	1	1	3730				1430	1430	1430	IAL7250_02725	IAL7252_04490	IAL7254_04502	IAL7255_04404
moeA		molybdopterin molybdotransferase MoeA	4	4	1	1	85				1235	1235	1235	IAL7250_01295	IAL7252_01319	IAL7254_01323	IAL7255_01327
group_1845		hypothetical protein	4	4	1	1	3602				587	587	587	IAL7250_02859	IAL7252_04353	IAL7254_04367	IAL7255_04269
group_1846		hypothetical protein	4	4	1	1	1107				458	458	458	IAL7250_00294	IAL7252_02323	IAL7254_02346	IAL7255_02336
ydfR		YdfR family protein	4	4	1	1	840				311	311	311	IAL7250_00563	IAL7252_02055	IAL7254_02078	IAL7255_02067
epmC		elongation factor P hydroxylase	4	4	1	1	4517				548	548	548	IAL7250_04225	IAL7252_02906	IAL7254_02929	IAL7255_02923
group_1849		hypothetical protein	4	4	1	1	1676				251	251	251	IAL7250_01567	IAL7252_01043	IAL7254_01044	IAL7255_01050
bcsC		cellulose synthase complex outer membrane protein BcsC	4	4	1	1	3411				3473	3473	3473	IAL7250_03052	IAL7252_04162	IAL7254_04176	IAL7255_04078
ptsP_2		phosphoenolpyruvate--protein phosphotransferase	4	4	1	1	4477				2495	2495	2495	IAL7250_04184	IAL7252_02949	IAL7254_02970	IAL7255_02964
thyA		thymidylate synthase	4	4	1	1	4073				794	794	794	IAL7250_03773	IAL7252_03380	IAL7254_03403	IAL7255_03396
group_1853		hypothetical protein	4	4	1	1	2558				95	95	95	IAL7250_02482	IAL7252_00152	IAL7254_00152	IAL7255_00153
purM		phosphoribosylformylglycinamidine cyclo-ligase	4	4	1	1	4375				1037	1037	1037	IAL7250_04076	IAL7252_03057	IAL7254_03078	IAL7255_03071
ddpB		ABC transporter permease	4	4	1	1	723				1022	1022	1022	IAL7250_00663	IAL7252_01954	IAL7254_01962	IAL7255_01972
yddB		TonB-dependent receptor plug domain-containing protein	4	4	1	1	732				2372	2372	2372	IAL7250_00654	IAL7252_01963	IAL7254_01971	IAL7255_01981
group_1857		hypothetical protein	4	4	1	1	4273				362	362	362	IAL7250_03974	IAL7252_03159	IAL7254_03180	IAL7255_03174
yqeG		amino acid permease	4	4	1	1	4054				1229	1229	1229	IAL7250_03754	IAL7252_03399	IAL7254_03422	IAL7255_03415
yicL		carboxylate/amino acid/amine transporter	4	4	1	1	3544				923	923	923	IAL7250_02917	IAL7252_04296	IAL7254_04310	IAL7255_04212
yidJ		sulfatase-like hydrolase/transferase	4	4	1	1	3564				938	938	938	IAL7250_02897	IAL7252_04315	IAL7254_04329	IAL7255_04231
group_1861		hypothetical protein	4	4	1	1	2302				257	257	257	IAL7250_02200	IAL7252_00408	IAL7254_00409	IAL7255_00417
tag		DNA-3-methyladenine glycosylase I	4	4	1	1	3430				563	563	563	IAL7250_03032	IAL7252_04182	IAL7254_04196	IAL7255_04098
ybhJ		hydratase	4	4	1	1	1500				2261	2261	2261	IAL7250_01382	IAL7252_01232	IAL7254_01236	IAL7255_01239
treF		alpha,alpha-trehalase	4	4	1	1	3400				1649	1649	1649	IAL7250_03063	IAL7252_04151	IAL7254_04165	IAL7255_04067
priB		primosomal replication protein N	4	4	1	1	2387				314	314	314	IAL7250_02307	IAL7252_00327	IAL7254_00327	IAL7255_00330
frdA		fumarate reductase (quinol) flavoprotein subunit	4	4	1	1	2431				1808	1808	1808	IAL7250_02354	IAL7252_00280	IAL7254_00280	IAL7255_00283
pspF		phage shock protein operon transcriptional activator	4	4	1	1	566				977	977	977	IAL7250_00819	IAL7252_01801	IAL7254_01806	IAL7255_01815
rnhA		ribonuclease HI	4	4	1	1	1990				467	467	467	IAL7250_01884	IAL7252_00725	IAL7254_00726	IAL7255_00735
gntP		gluconate permease GntP	4	4	1	1	2266				1343	1343	1343	IAL7250_02164	IAL7252_00444	IAL7254_00445	IAL7255_00453
group_1870		hypothetical protein	4	4	1	1	2235				494	494	494	IAL7250_02134	IAL7252_00475	IAL7254_00476	IAL7255_00483
sulA		cell division inhibitor SulA	4	4	1	1	240				509	509	509	IAL7250_01141	IAL7252_01472	IAL7254_01476	IAL7255_01483
yhbW		luciferase-like monooxygenase	4	4	1	1	3053				1007	1007	1007	IAL7250_03429	IAL7252_03814	IAL7254_03830	IAL7255_03729
araA		L-arabinose isomerase	4	4	1	1	2136				1502	1502	1502	IAL7250_02032	IAL7252_00577	IAL7254_00578	IAL7255_00586
arcC		carbamate kinase	4	4	1	1	4008				932	932	932	IAL7250_03712	IAL7252_03455	IAL7254_03470	IAL7255_03457
gntX		DNA utilization protein GntX	4	4	1	1	3294				683	683	683	IAL7250_03167	IAL7252_04045	IAL7254_04060	IAL7255_03961
ssuC		aliphatic sulfonate ABC transporter permease SsuC	4	4	1	1	215				791	791	791	IAL7250_01165	IAL7252_01448	IAL7254_01452	IAL7255_01458
rpsF		30S ribosomal protein S6	4	4	1	1	2388				395	395	395	IAL7250_02308	IAL7252_00326	IAL7254_00326	IAL7255_00329
bamD		outer membrane protein assembly factor BamD	4	4	1	1	4278				737	737	737	IAL7250_03979	IAL7252_03154	IAL7254_03175	IAL7255_03169
ecpC		fimbrial usher EcpC	4	4	1	1	1925				2525	2525	2525	IAL7250_01817	IAL7252_00792	IAL7254_00793	IAL7255_00802
dctA		C4-dicarboxylate transporter DctC	4	4	1	1	3409				1286	1286	1286	IAL7250_03054	IAL7252_04160	IAL7254_04174	IAL7255_04076
nupX		NupC/NupG family nucleoside CNT transporter	4	4	1	1	4685				1250	1250	1250	IAL7250_04393	IAL7252_02738	IAL7254_02761	IAL7255_02754
ycaI		ComEC family protein	4	4	1	1	193				2264	2264	2264	IAL7250_01186	IAL7252_01427	IAL7254_01431	IAL7255_01436
group_1883		StfH/YfcO family fimbrial adhesin	4	4	1	1	4511				821	821	821	IAL7250_04219	IAL7252_02912	IAL7254_02935	IAL7255_02929
ydeN		sulfatase	4	4	1	1	735				1682	1682	1682	IAL7250_00651	IAL7252_01966	IAL7254_01974	IAL7255_01984
purR_2		HTH-type transcriptional repressor PurR	4	4	1	1	944				1025	1025	1025	IAL7250_00459	IAL7252_02159	IAL7254_02182	IAL7255_02171
sohB		protease SohB	4	4	1	1	531				1049	1049	1049	IAL7250_00853	IAL7252_01766	IAL7254_01771	IAL7255_01780
yrdA		gamma carbonic anhydrase family protein	4	4	1	1	3172				554	554	554	IAL7250_03303	IAL7252_03923	IAL7254_03939	IAL7255_03839
ynfF		dimethyl sulfoxide reductase subunit A	4	4	1	1	871				2396	2396	2396	IAL7250_00532	IAL7252_02086	IAL7254_02109	IAL7255_02098
gutM		transcriptional regulator GutM	4	4	1	1	4202				359	359	359	IAL7250_03894	IAL7252_03234	IAL7254_03256	IAL7255_03249
ydeS_2		type 1 fimbrial protein	4	4	1	1	740				530	530	530	IAL7250_00645	IAL7252_01972	IAL7254_01980	IAL7255_01989
cpxA		envelope stress sensor histidine kinase CpxA	4	4	1	1	3826				1373	1373	1373	IAL7250_02628	IAL7252_04543	IAL7254_04555	IAL7255_04457
air		inverse autotransporter adhesin EaeX/Air	4	4	1	1	1272				1262	1262	1262	IAL7250_00126	IAL7252_02552	IAL7254_02576	IAL7255_02569
wzb_2		low molecular weight protein-tyrosine-phosphatase Wzb	4	4	1	1	1359				443	443	443	IAL7250_00037	IAL7252_02642	IAL7254_02665	IAL7255_02658
dut		dUTP diphosphatase	4	4	1	1	3524				458	458	458	IAL7250_02938	IAL7252_04276	IAL7254_04290	IAL7255_04192
ycbJ		YcbJ family phosphotransferase	4	4	1	1	199				893	893	893	IAL7250_01180	IAL7252_01433	IAL7254_01437	IAL7255_01442
yniB		YniB family protein	4	4	1	1	1013				536	536	536	IAL7250_00388	IAL7252_02229	IAL7254_02252	IAL7255_02242
tdcA		transcriptional regulator TdcA	4	4	1	1	3011				938	938	938	IAL7250_03471	IAL7252_03773	IAL7254_03789	IAL7255_03688
pyrB		aspartate carbamoyltransferase	4	4	1	1	2337				935	935	935	IAL7250_02236	IAL7252_00373	IAL7254_00374	IAL7255_00381
yegQ		tRNA 5-hydroxyuridine modification protein YegQ	4	4	1	1	3851				1361	1361	1361	IAL7250_00014	IAL7252_02665	IAL7254_02688	IAL7255_02681
group_1900		type 1 fimbrial protein	4	4	1	1	1547				566	566	566	IAL7250_01435	IAL7252_01179	IAL7254_01180	IAL7255_01186
group_1901		hypothetical protein	4	4	1	1	910				440	440	440	IAL7250_00493	IAL7252_02125	IAL7254_02148	IAL7255_02137
ydjX		TVP38/TMEM64 family protein	4	4	1	1	1037				710	710	710	IAL7250_00364	IAL7252_02253	IAL7254_02276	IAL7255_02266
yfbM		YfbM family protein	4	4	1	1	4573				503	503	503	IAL7250_04280	IAL7252_02851	IAL7254_02874	IAL7255_02867
cytR		DNA-binding transcriptional regulator CytR	4	4	1	1	2655				1025	1025	1025	IAL7250_02580	IAL7252_00052	IAL7254_00052	IAL7255_00052
ycdX		zinc-binding phosphatase	4	4	1	1	310				737	737	737	IAL7250_01069	IAL7252_01544	IAL7254_01548	IAL7255_01555
lsrB		autoinducer 2 ABC transporter substrate-binding protein LsrB	4	4	1	1	798				1022	1022	1022	IAL7250_00604	IAL7252_02014	IAL7254_02036	IAL7255_02026
yiaA		YiaB family inner membrane protein	4	4	1	1	3445				437	437	437	IAL7250_03017	IAL7252_04197	IAL7254_04211	IAL7255_04113
nrfF		heme lyase NrfEFG subunit NrfF	4	4	1	1	2514				383	383	383	IAL7250_02438	IAL7252_00196	IAL7254_00196	IAL7255_00197
nifJ		pyruvate:ferredoxin (flavodoxin) oxidoreductase	4	4	1	1	612				3524	3524	3524	IAL7250_00773	IAL7252_01844	IAL7254_01852	IAL7255_01861
gatY		tagatose-bisphosphate aldolase subunit GatY	4	4	1	1	3868				854	854	854	IAL7250_04457	IAL7252_02674	IAL7254_02697	IAL7255_02690
plsY		glycerol-3-phosphate 1-O-acyltransferase PlsY	4	4	1	1	2952				617	617	617	IAL7250_03528	IAL7252_03713	IAL7254_03729	IAL7255_03628
cheZ		protein phosphatase CheZ	4	4	1	1	1171				644	644	644	IAL7250_00231	IAL7252_02386	IAL7254_02410	IAL7255_02401
group_1913		hypothetical protein	4	4	1	1	2220				161	161	161	IAL7250_02116	IAL7252_00493	IAL7254_00494	IAL7255_00501
ribB		3,4-dihydroxy-2-butanone-4-phosphate synthase	4	4	1	1	2934				653	653	653	IAL7250_03544	IAL7252_03696	IAL7254_03712	IAL7255_03611
fliS		flagellar export chaperone FliS	4	4	1	1	1210				410	410	410	IAL7250_00190	IAL7252_02427	IAL7254_02451	IAL7255_02443
crfC_1		clamp-binding protein CrfC	4	4	1	1	2479				2228	2228	2228	IAL7250_02403	IAL7252_00231	IAL7254_00231	IAL7255_00232
glpQ		glycerophosphodiester phosphodiesterase	4	4	1	1	4608				1076	1076	1076	IAL7250_04315	IAL7252_02816	IAL7254_02839	IAL7255_02832
cspD		cold shock-like protein CspD	4	4	1	1	160				224	224	224	IAL7250_01220	IAL7252_01394	IAL7254_01398	IAL7255_01402
group_1919		hypothetical protein	4	4	1	1	1191				251	251	251	IAL7250_00212	IAL7252_02405	IAL7254_02429	IAL7255_02421
yidC		membrane protein insertase YidC	4	4	1	1	3591				1646	1646	1646	IAL7250_02870	IAL7252_04342	IAL7254_04356	IAL7255_04258
rlmKL		bifunctional 23S rRNA (guanine(2069)-N(7))-methyltransferase RlmK/23S rRNA (guanine(2445)-N(2))-methyltransferase RlmL	4	4	1	1	229				2108	2108	2108	IAL7250_01151	IAL7252_01462	IAL7254_01466	IAL7255_01472
rluF		23S rRNA pseudouridine(2604) synthase RluF	4	4	1	1	2571				872	872	872	IAL7250_02495	IAL7252_00139	IAL7254_00139	IAL7255_00140
ubiE		bifunctional demethylmenaquinone methyltransferase/2-methoxy-6-polyprenyl-1,4-benzoquinol methylase UbiE	4	4	1	1	3708				755	755	755	IAL7250_02749	IAL7252_04466	IAL7254_04478	IAL7255_04380
fecD		Fe(3+) dicitrate ABC transporter permease subunit FecD	4	4	1	1	2300				956	956	956	IAL7250_02198	IAL7252_00410	IAL7254_00411	IAL7255_00419
ppsA		phosphoenolpyruvate synthase	4	4	1	1	988				2378	2378	2378	IAL7250_00412	IAL7252_02205	IAL7254_02228	IAL7255_02217
htpG		molecular chaperone HtpG	4	4	1	1	1756				1874	1874	1874	IAL7250_01647	IAL7252_00962	IAL7254_00963	IAL7255_00970
aroP_2		aromatic amino acid transporter AroP	4	4	1	1	1682				1376	1376	1376	IAL7250_01573	IAL7252_01037	IAL7254_01038	IAL7255_01044
group_1928		hypothetical protein	4	4	1	1	1899				863	863	863	IAL7250_01791	IAL7252_00818	IAL7254_00819	IAL7255_00828
alaC		alanine transaminase	4	4	1	1	4481				1238	1238	1238	IAL7250_04188	IAL7252_02945	IAL7254_02966	IAL7255_02960
abgT		p-aminobenzoyl-glutamate transporter	4	4	1	1	600				1526	1526	1526	IAL7250_00785	IAL7252_01832	IAL7254_01840	IAL7255_01849
yjbE		exopolysaccharide production protein YjbE	4	4	1	1	2567				242	242	242	IAL7250_02491	IAL7252_00143	IAL7254_00143	IAL7255_00144
rbsK		ribokinase	4	4	1	1	3638				929	929	929	IAL7250_02824	IAL7252_04388	IAL7254_04402	IAL7255_04304
lgoD		L-galactonate oxidoreductase	4	4	1	1	2237				1022	1022	1022	IAL7250_02136	IAL7252_00473	IAL7254_00474	IAL7255_00481
sbmA		peptide antibiotic transporter SbmA	4	4	1	1	1849				1220	1220	1220	IAL7250_01740	IAL7252_00869	IAL7254_00870	IAL7255_00879
ugpA_2		sn-glycerol-3-phosphate ABC transporter permease UgpA	4	4	1	1	3331				887	887	887	IAL7250_03131	IAL7252_04082	IAL7254_04097	IAL7255_03998
yjbR		MmcQ/YjbR family DNA-binding protein	4	4	1	1	2532				356	356	356	IAL7250_02456	IAL7252_00178	IAL7254_00178	IAL7255_00179
tap		methyl-accepting chemotaxis protein IV	4	4	1	1	1175				1601	1601	1601	IAL7250_00227	IAL7252_02390	IAL7254_02414	IAL7255_02405
glnG		nitrogen regulation protein NR(I)	4	4	1	1	3737				1409	1409	1409	IAL7250_02717	IAL7252_04497	IAL7254_04509	IAL7255_04411
ydiH		YdiH family protein	4	4	1	1	971				188	188	188	IAL7250_00430	IAL7252_02188	IAL7254_02211	IAL7255_02200
rsxB		electron transport complex subunit RsxB	4	4	1	1	912				578	578	578	IAL7250_00491	IAL7252_02127	IAL7254_02150	IAL7255_02139
ymiA		YmiA family putative membrane protein	4	4	1	1	535				128	128	128	IAL7250_00849	IAL7252_01770	IAL7254_01775	IAL7255_01784
pcm		protein-L-isoaspartate O-methyltransferase	4	4	1	1	4158				626	626	626	IAL7250_03856	IAL7252_03278	IAL7254_03301	IAL7255_03293
poxB		ubiquinone-dependent pyruvate dehydrogenase	4	4	1	1	151				1718	1718	1718	IAL7250_01229	IAL7252_01385	IAL7254_01389	IAL7255_01393
yhcO		barstar family protein	4	4	1	1	3125				272	272	272	IAL7250_03351	IAL7252_03887	IAL7254_03903	IAL7255_03803
fimZ_2		fimbria biosynthesis transcriptional regulator FimZ	4	4	1	1	4491				614	614	614	IAL7250_04198	IAL7252_02933	IAL7254_02956	IAL7255_02950
yciB		septation protein A	4	4	1	1	514				539	539	539	IAL7250_00870	IAL7252_01749	IAL7254_01754	IAL7255_01763
trhO		rhodanese-related sulfurtransferase	4	4	1	1	330				1052	1052	1052	IAL7250_01049	IAL7252_01564	IAL7254_01568	IAL7255_01575
kdsA		3-deoxy-8-phosphooctulonate synthase	4	4	1	1	473				854	854	854	IAL7250_00910	IAL7252_01706	IAL7254_01708	IAL7255_01718
dhaK		dihydroxyacetone kinase subunit DhaK	4	4	1	1	455				1070	1070	1070	IAL7250_00926	IAL7252_01688	IAL7254_01692	IAL7255_01700
rsd		sigma D regulator	4	4	1	1	2598				476	476	476	IAL7250_02521	IAL7252_00112	IAL7254_00112	IAL7255_00112
ynjH		YnjH family protein	4	4	1	1	1047				272	272	272	IAL7250_00354	IAL7252_02263	IAL7254_02286	IAL7255_02276
ybjP		lipoprotein	4	4	1	1	145				515	515	515	IAL7250_01235	IAL7252_01379	IAL7254_01383	IAL7255_01387
napB		nitrate reductase cytochrome c-type subunit	4	4	1	1	4644				449	449	449	IAL7250_04351	IAL7252_02780	IAL7254_02803	IAL7255_02796
ompC_1		porin OmpC	4	4	1	1	1482				1097	1097	1097	IAL7250_01364	IAL7252_01250	IAL7254_01254	IAL7255_01257
minE		cell division topological specificity factor MinE	4	4	1	1	428				266	266	266	IAL7250_00953	IAL7252_01661	IAL7254_01664	IAL7255_01673
yqiA		esterase YqiA	4	4	1	1	2924				581	581	581	IAL7250_03554	IAL7252_03686	IAL7254_03702	IAL7255_03601
group_1957		hypothetical protein	4	4	1	1	4052				131	131	131	IAL7250_03752	IAL7252_03401	IAL7254_03424	IAL7255_03417
rsmA		16S rRNA (adenine(1518)-N(6)/adenine(1519)-N(6))- dimethyltransferase RsmA	4	4	1	1	2145				821	821	821	IAL7250_02041	IAL7252_00568	IAL7254_00569	IAL7255_00577
sxy		CRP-S regulon transcriptional coactivator Sxy	4	4	1	1	241				629	629	629	IAL7250_01140	IAL7252_01473	IAL7254_01477	IAL7255_01484
group_1960		IS481 family transposase ISErsp1	4	4	1	1	1727				371	371	371	IAL7250_01619	IAL7252_00991	IAL7254_00992	IAL7255_00998
iprA		hydrogen peroxide resistance inhibitor IprA	4	4	1	1	1852				623	623	623	IAL7250_01743	IAL7252_00866	IAL7254_00867	IAL7255_00876
hxpB		hexitol phosphatase HxpB	4	4	1	1	1014				668	668	668	IAL7250_00387	IAL7252_02230	IAL7254_02253	IAL7255_02243
narH_2		nitrate reductase subunit beta	4	4	1	1	701				1544	1544	1544	IAL7250_00685	IAL7252_01932	IAL7254_01940	IAL7255_01950
narP		nitrate/nitrite response regulator protein NarP	4	4	1	1	4654				647	647	647	IAL7250_04361	IAL7252_02770	IAL7254_02793	IAL7255_02786
hspQ		heat shock protein HspQ	4	4	1	1	248				317	317	317	IAL7250_01133	IAL7252_01480	IAL7254_01484	IAL7255_01491
folM		dihydromonapterin reductase	4	4	1	1	889				722	722	722	IAL7250_00514	IAL7252_02104	IAL7254_02127	IAL7255_02116
uspA		universal stress protein UspA	4	4	1	1	3374				434	434	434	IAL7250_03088	IAL7252_04125	IAL7254_04140	IAL7255_04041
thiI		tRNA 4-thiouridine(8) synthase ThiI	4	4	1	1	1805				1448	1448	1448	IAL7250_01696	IAL7252_00913	IAL7254_00914	IAL7255_00923
fadB		fatty acid oxidation complex subunit alpha FadB	4	4	1	1	3719				2189	2189	2189	IAL7250_02738	IAL7252_04477	IAL7254_04489	IAL7255_04391
yjbJ		CsbD family protein	4	4	1	1	2545				209	209	209	IAL7250_02469	IAL7252_00165	IAL7254_00165	IAL7255_00166
hisS		histidine--tRNA ligase	4	4	1	1	4359				1274	1274	1274	IAL7250_04060	IAL7252_03073	IAL7254_03094	IAL7255_03087
yjdC		transcriptional regulator	4	4	1	1	2452				575	575	575	IAL7250_02375	IAL7252_00259	IAL7254_00259	IAL7255_00262
rhaA		L-rhamnose isomerase	4	4	1	1	3775				1259	1259	1259	IAL7250_02679	IAL7252_04535	IAL7254_04547	IAL7255_04449
nuoG		NADH-quinone oxidoreductase subunit NuoG	4	4	1	1	4562				2726	2726	2726	IAL7250_04269	IAL7252_02862	IAL7254_02885	IAL7255_02878
gcvR		glycine cleavage system transcriptional repressor	4	4	1	1	4395				572	572	572	IAL7250_04096	IAL7252_03037	IAL7254_03058	IAL7255_03051
abgA		p-aminobenzoyl-glutamate hydrolase subunit AbgA	4	4	1	1	602				1310	1310	1310	IAL7250_00783	IAL7252_01834	IAL7254_01842	IAL7255_01851
rhlE		ATP-dependent RNA helicase RhlE	4	4	1	1	1443				1364	1364	1364	IAL7250_01325	IAL7252_01289	IAL7254_01293	IAL7255_01296
rseP		sigma E protease regulator RseP	4	4	1	1	2025				1352	1352	1352	IAL7250_01921	IAL7252_00688	IAL7254_00689	IAL7255_00697
adeP		adenine permease AdeP	4	4	1	1	3599				1337	1337	1337	IAL7250_02862	IAL7252_04350	IAL7254_04364	IAL7255_04266
menC		o-succinylbenzoate synthase	4	4	1	1	4584				962	962	962	IAL7250_04291	IAL7252_02840	IAL7254_02863	IAL7255_02856
yieP		FadR family transcriptional regulator	4	4	1	1	3642				692	692	692	IAL7250_02821	IAL7252_04393	IAL7254_04405	IAL7255_04307
ppx		exopolyphosphatase	4	4	1	1	4372				1541	1541	1541	IAL7250_04073	IAL7252_03060	IAL7254_03081	IAL7255_03074
lpxD		UDP-3-O-(3-hydroxymyristoyl)glucosamine N-acyltransferase	4	4	1	1	2022				1025	1025	1025	IAL7250_01918	IAL7252_00691	IAL7254_00692	IAL7255_00700
usg		aspartate-semialdehyde dehydrogenase	4	4	1	1	4524				1013	1013	1013	IAL7250_04232	IAL7252_02899	IAL7254_02922	IAL7255_02916
purH		bifunctional phosphoribosylaminoimidazolecarboxamide formyltransferase/IMP cyclohydrolase	4	4	1	1	2585				1589	1589	1589	IAL7250_02509	IAL7252_00124	IAL7254_00124	IAL7255_00125
trpCF		bifunctional indole-3-glycerol-phosphate synthase TrpC/phosphoribosylanthranilate isomerase TrpF	4	4	1	1	522				1358	1358	1358	IAL7250_00862	IAL7252_01757	IAL7254_01762	IAL7255_01771
ispF		2-C-methyl-D-erythritol 2,4-cyclodiphosphate synthase	4	4	1	1	4155				479	479	479	IAL7250_03853	IAL7252_03281	IAL7254_03304	IAL7255_03296
ydfZ		putative selenium delivery protein YdfZ	4	4	1	1	825				203	203	203	IAL7250_00578	IAL7252_02040	IAL7254_02063	IAL7255_02052
group_1989		hypothetical protein	4	4	1	1	1304				194	194	194	IAL7250_00091	IAL7252_02588	IAL7254_02611	IAL7255_02604
actP		cation/acetate symporter ActP	4	4	1	1	2522				1649	1649	1649	IAL7250_02446	IAL7252_00188	IAL7254_00188	IAL7255_00189
yecC		L-cystine ABC transporter ATP-binding protein YecC	4	4	1	1	1202				752	752	752	IAL7250_00198	IAL7252_02419	IAL7254_02443	IAL7255_02435
secM		secA translation cis-regulator SecM	4	4	1	1	2102				587	587	587	IAL7250_01998	IAL7252_00611	IAL7254_00612	IAL7255_00620
mukE		chromosome partition protein MukE	4	4	1	1	203				704	704	704	IAL7250_01176	IAL7252_01437	IAL7254_01441	IAL7255_01446
sapA		peptide ABC transporter substrate-binding protein SapA	4	4	1	1	557				1643	1643	1643	IAL7250_00828	IAL7252_01792	IAL7254_01797	IAL7255_01806
group_1995		AlpA family transcriptional regulator	4	4	1	1	1292				206	206	206	IAL7250_00103	IAL7252_02576	IAL7254_02599	IAL7255_02592
sthA		Si-specific NAD(P)(+) transhydrogenase	4	4	1	1	2626				1400	1400	1400	IAL7250_02552	IAL7252_00080	IAL7254_00080	IAL7255_00080
group_1997		PIG-L family deacetylase	4	4	1	1	1859				671	671	671	IAL7250_01750	IAL7252_00859	IAL7254_00860	IAL7255_00869
rhsC_2		Protein RhsC	4	4	1	1	3361				4235	4235	4235	IAL7250_03101	IAL7252_04112	IAL7254_04127	IAL7255_04028
tesB		acyl-CoA thioesterase II	4	4	1	1	1776				860	860	860	IAL7250_01667	IAL7252_00942	IAL7254_00943	IAL7255_00952
group_20		hypothetical protein	4	4	1	1	756				188	536	405	IAL7250_00630	IAL7252_01988	IAL7254_01996	IAL7255_01999
mdlA		SmdA family multidrug ABC transporter permease/ATP-binding protein	4	4	1	1	1780				1772	1772	1772	IAL7250_01671	IAL7252_00938	IAL7254_00939	IAL7255_00948
atpG		F0F1 ATP synthase subunit gamma	4	4	1	1	3618				863	863	863	IAL7250_02843	IAL7252_04369	IAL7254_04383	IAL7255_04285
tcyP		cystine/sulfocysteine:cation symporter	4	4	1	1	1016				1391	1391	1391	IAL7250_00385	IAL7252_02232	IAL7254_02255	IAL7255_02245
fepC		iron-enterobactin ABC transporter ATP-binding protein	4	4	1	1	1667				815	815	815	IAL7250_01558	IAL7252_01052	IAL7254_01053	IAL7255_01059
ortT		orphan toxin OrtT	4	4	1	1	678				173	173	173	IAL7250_00708	IAL7252_01909	IAL7254_01917	IAL7255_01927
iscX		Fe-S cluster assembly protein IscX	4	4	1	1	4348				200	200	200	IAL7250_04050	IAL7252_03083	IAL7254_03104	IAL7255_03098
group_2006		hypothetical protein	4	4	1	1	460				179	179	179	IAL7250_00923	IAL7252_01693	IAL7254_01695	IAL7255_01705
ydeS_1		type 1 fimbrial protein	4	4	1	1	2269				530	530	530	IAL7250_02167	IAL7252_00441	IAL7254_00442	IAL7255_00450
ytfE		iron-sulfur cluster repair protein YtfE	4	4	1	1	2369				662	662	662	IAL7250_02292	IAL7252_00342	IAL7254_00343	IAL7255_00348
dam		adenine-specific DNA-methyltransferase	4	4	1	1	3267				836	836	836	IAL7250_03193	IAL7252_04018	IAL7254_04034	IAL7255_03935
efp		elongation factor P	4	4	1	1	2440				566	566	566	IAL7250_02363	IAL7252_00271	IAL7254_00271	IAL7255_00274
nikB		nickel ABC transporter permease subunit NikB	4	4	1	1	3356				944	944	944	IAL7250_03106	IAL7252_04107	IAL7254_04122	IAL7255_04023
creD		cell envelope integrity protein CreD	4	4	1	1	2195				1352	1352	1352	IAL7250_02091	IAL7252_00518	IAL7254_00519	IAL7255_00526
xseB		exodeoxyribonuclease VII small subunit	4	4	1	1	1806				242	242	242	IAL7250_01697	IAL7252_00912	IAL7254_00913	IAL7255_00922
rbn		ribonuclease BN	4	4	1	1	4577				917	917	917	IAL7250_04284	IAL7252_02847	IAL7254_02870	IAL7255_02863
fghA		S-formylglutathione hydrolase	4	4	1	1	1864				833	833	833	IAL7250_01755	IAL7252_00854	IAL7254_00855	IAL7255_00864
nagD		ribonucleotide monophosphatase NagD	4	4	1	1	1590				752	752	752	IAL7250_01478	IAL7252_01136	IAL7254_01137	IAL7255_01143
ybtQ		yersiniabactin ABC transporter ATP-binding/permease protein YbtQ	4	4	1	1	1262				1802	1802	1802	IAL7250_00136	IAL7252_02542	IAL7254_02566	IAL7255_02559
ybhB_2		kinase inhibitor	4	4	1	1	1220				551	551	551	IAL7250_00180	IAL7252_02437	IAL7254_02461	IAL7255_02453
nikR		nickel-responsive transcriptional regulator NikR	4	4	1	1	3360				401	401	401	IAL7250_03102	IAL7252_04111	IAL7254_04126	IAL7255_04027
deoD		purine-nucleoside phosphorylase	4	4	1	1	2212				719	719	719	IAL7250_02108	IAL7252_00501	IAL7254_00502	IAL7255_00509
yicH		AsmA family protein	4	4	1	1	3539				1709	1709	1709	IAL7250_02923	IAL7252_04291	IAL7254_04305	IAL7255_04207
lpxK		tetraacyldisaccharide 4'-kinase	4	4	1	1	195				986	986	986	IAL7250_01184	IAL7252_01429	IAL7254_01433	IAL7255_01438
yphD		ABC transporter permease	4	4	1	1	4326				998	998	998	IAL7250_04028	IAL7252_03105	IAL7254_03126	IAL7255_03120
group_2024		hypothetical protein	4	4	1	1	1297				314	314	314	IAL7250_00098	IAL7252_02581	IAL7254_02604	IAL7255_02597
fepG		iron-enterobactin ABC transporter permease	4	4	1	1	1666				992	992	992	IAL7250_01557	IAL7252_01053	IAL7254_01054	IAL7255_01060
nlpA		lipoprotein NlpA	4	4	1	1	3545				818	818	818	IAL7250_02916	IAL7252_04297	IAL7254_04311	IAL7255_04213
fliD		flagellar filament capping protein FliD	4	4	1	1	1209				1412	1412	1412	IAL7250_00191	IAL7252_02426	IAL7254_02450	IAL7255_02442
galF		UTP--glucose-1-phosphate uridylyltransferase GalF	4	4	1	1	1340				893	893	893	IAL7250_00056	IAL7252_02623	IAL7254_02646	IAL7255_02639
group_2029		hypothetical protein	4	4	1	1	590				182	182	182	IAL7250_00795	IAL7252_01825	IAL7254_01830	IAL7255_01839
folE		GTP cyclohydrolase I FolE	4	4	1	1	4693				668	668	668	IAL7250_04401	IAL7252_02730	IAL7254_02753	IAL7255_02746
ggt		gamma-glutamyltransferase	4	4	1	1	3326				1742	1742	1742	IAL7250_03136	IAL7252_04077	IAL7254_04092	IAL7255_03993
rimO		30S ribosomal protein S12 methylthiotransferase RimO	4	4	1	1	93				1325	1325	1325	IAL7250_01287	IAL7252_01327	IAL7254_01331	IAL7255_01335
ybiO		mechanosensitive channel protein	4	4	1	1	1432				2225	2225	2225	IAL7250_01314	IAL7252_01300	IAL7254_01304	IAL7255_01307
gloC		hydroxyacylglutathione hydrolase GloC	4	4	1	1	208				647	647	647	IAL7250_01172	IAL7252_01441	IAL7254_01445	IAL7255_01451
yabI		DedA family protein	4	4	1	1	2133				764	764	764	IAL7250_02029	IAL7252_00580	IAL7254_00581	IAL7255_00589
group_2036		GGDEF domain-containing protein	4	4	1	1	805				947	947	947	IAL7250_00598	IAL7252_02020	IAL7254_02042	IAL7255_02032
ccmH		cytochrome c-type biogenesis thiol:disulfide oxidoreductase CcmH	4	4	1	1	4653				1052	1052	1052	IAL7250_04360	IAL7252_02771	IAL7254_02794	IAL7255_02787
group_2038		hypothetical protein	4	4	1	1	4667				1814	1814	1814	IAL7250_04375	IAL7252_02756	IAL7254_02779	IAL7255_02772
hlyE		hemolysin HlyE	4	4	1	1	436				911	911	911	IAL7250_00945	IAL7252_01669	IAL7254_01673	IAL7255_01681
panM		aspartate 1-decarboxylase autocleavage activator PanM	4	4	1	1	3338				383	383	383	IAL7250_03124	IAL7252_04089	IAL7254_04104	IAL7255_04005
ydcS		ABC transporter substrate-binding protein	4	4	1	1	673				1145	1145	1145	IAL7250_00713	IAL7252_01904	IAL7254_01912	IAL7255_01922
dosC		diguanylate cyclase DosC	4	4	1	1	727				1382	1382	1382	IAL7250_00659	IAL7252_01958	IAL7254_01966	IAL7255_01976
group_2043		Hcp family type VI secretion system effector	4	4	1	1	1985				482	482	482	IAL7250_01878	IAL7252_00731	IAL7254_00732	IAL7255_00741
ydeI		YdeI family stress tolerance OB fold protein	4	4	1	1	820				392	392	392	IAL7250_00583	IAL7252_02035	IAL7254_02058	IAL7255_02047
ycjM		Glucosylglycerate phosphorylase	4	4	1	1	572				1679	1679	1679	IAL7250_00813	IAL7252_01807	IAL7254_01812	IAL7255_01821
group_2046		hypothetical protein	4	4	1	1	898				95	95	95	IAL7250_00505	IAL7252_02113	IAL7254_02136	IAL7255_02125
mobB		molybdopterin-guanine dinucleotide biosynthesis protein MobB	4	4	1	1	3725				527	527	527	IAL7250_02730	IAL7252_04485	IAL7254_04497	IAL7255_04399
trmL		tRNA (uridine(34)/cytosine(34)/5- carboxymethylaminomethyluridine(34)-2'-O)- methyltransferase TrmL	4	4	1	1	3491				473	473	473	IAL7250_02971	IAL7252_04243	IAL7254_04257	IAL7255_04159
kdpD		two-component system sensor histidine kinase KdpD	4	4	1	1	1570				2684	2684	2684	IAL7250_01458	IAL7252_01156	IAL7254_01157	IAL7255_01163
ydjF		DeoR/GlpR family DNA-binding transcription regulator	4	4	1	1	1057				758	758	758	IAL7250_00344	IAL7252_02273	IAL7254_02296	IAL7255_02286
yafL		C40 family peptidase	4	4	1	1	1971				626	626	626	IAL7250_01864	IAL7252_00745	IAL7254_00746	IAL7255_00755
yhcN		peroxide/acid stress response protein YhcN	4	4	1	1	3124				263	263	263	IAL7250_03352	IAL7252_03886	IAL7254_03902	IAL7255_03802
group_2053		hypothetical protein	4	4	1	1	123				578	578	578	IAL7250_01257	IAL7252_01357	IAL7254_01361	IAL7255_01365
yniA		fructosamine kinase family protein	4	4	1	1	1012				860	860	860	IAL7250_00389	IAL7252_02228	IAL7254_02251	IAL7255_02241
ybgI		radiation resistance protein YbgI	4	4	1	1	1557				743	743	743	IAL7250_01445	IAL7252_01169	IAL7254_01170	IAL7255_01176
xapA		Purine nucleoside phosphorylase 2	4	4	1	1	4461				833	833	833	IAL7250_04162	IAL7252_02971	IAL7254_02992	IAL7255_02985
yhjV		amino acid permease	4	4	1	1	3421				1271	1271	1271	IAL7250_03042	IAL7252_04172	IAL7254_04186	IAL7255_04088
ybjS		NAD(P)-dependent oxidoreductase	4	4	1	1	148				1013	1013	1013	IAL7250_01232	IAL7252_01382	IAL7254_01386	IAL7255_01390
group_2059		hypothetical protein	4	4	1	1	1890				275	275	275	IAL7250_01781	IAL7252_00828	IAL7254_00829	IAL7255_00838
argF		ornithine carbamoyltransferase	4	4	1	1	2331				1013	1013	1013	IAL7250_02230	IAL7252_00379	IAL7254_00380	IAL7255_00387
yajR		MFS transporter	4	4	1	1	1801				1364	1364	1364	IAL7250_01692	IAL7252_00917	IAL7254_00918	IAL7255_00927
group_2062		antirestriction protein	4	4	1	1	1298				479	479	479	IAL7250_00097	IAL7252_02582	IAL7254_02605	IAL7255_02598
purT		formate-dependent phosphoribosylglycinamide formyltransferase	4	4	1	1	1137				1178	1178	1178	IAL7250_00265	IAL7252_02352	IAL7254_02376	IAL7255_02367
gldA		bifunctional L-1,2-propanediol dehydrogenase/glycerol dehydrogenase	4	4	1	1	2644				1103	1103	1103	IAL7250_02569	IAL7252_00063	IAL7254_00063	IAL7255_00063
feoB		Fe(2+) transporter permease subunit FeoB	4	4	1	1	3290				2321	2321	2321	IAL7250_03171	IAL7252_04041	IAL7254_04056	IAL7255_03957
ftsY		signal recognition particle-docking protein FtsY	4	4	1	1	3343				1493	1493	1493	IAL7250_03119	IAL7252_04094	IAL7254_04109	IAL7255_04010
cadC		lysine decarboxylation/transport transcriptional activator CadC	4	4	1	1	2453				1538	1538	1538	IAL7250_02377	IAL7252_00257	IAL7254_00257	IAL7255_00260
dbpA		ATP-dependent RNA helicase DbpA	4	4	1	1	608				1373	1373	1373	IAL7250_00777	IAL7252_01840	IAL7254_01848	IAL7255_01857
group_2069		recombinase family protein	4	4	1	1	2683				593	593	593	IAL7250_02607	IAL7252_00024	IAL7254_00024	IAL7255_00024
wrbA		NAD(P)H:quinone oxidoreductase	4	4	1	1	284				596	596	596	IAL7250_01096	IAL7252_01517	IAL7254_01521	IAL7255_01528
phrB		deoxyribodipyrimidine photo-lyase	4	4	1	1	1559				1418	1418	1418	IAL7250_01447	IAL7252_01167	IAL7254_01168	IAL7255_01174
ydiS		FAD-dependent oxidoreductase	4	4	1	1	985				1289	1289	1289	IAL7250_00415	IAL7252_02202	IAL7254_02225	IAL7255_02214
ygdR		lipoprotein YgdR	4	4	1	1	4066				218	218	218	IAL7250_03766	IAL7252_03387	IAL7254_03410	IAL7255_03403
prs		ribose-phosphate diphosphokinase	4	4	1	1	465				1013	1013	1013	IAL7250_00918	IAL7252_01698	IAL7254_01700	IAL7255_01710
dnaE		DNA polymerase III subunit alpha	4	4	1	1	2017				3482	3482	3482	IAL7250_01913	IAL7252_00696	IAL7254_00697	IAL7255_00705
yfeS		WGR domain-containing protein	4	4	1	1	4447				734	734	734	IAL7250_04148	IAL7252_02985	IAL7254_03006	IAL7255_02999
yiaG		HTH-type transcriptional regulator	4	4	1	1	3436				290	290	290	IAL7250_03026	IAL7252_04188	IAL7254_04202	IAL7255_04104
adeD		adenine deaminase	4	4	1	1	3550				1766	1766	1766	IAL7250_02911	IAL7252_04302	IAL7254_04316	IAL7255_04218
group_2079		hypothetical protein	4	4	1	1	887				944	944	944	IAL7250_00516	IAL7252_02102	IAL7254_02125	IAL7255_02114
pyk		pyruvate kinase	4	4	1	1	1143				1442	1442	1442	IAL7250_00259	IAL7252_02358	IAL7254_02382	IAL7255_02373
uidR		DNA-binding transcriptional regulator UidR	4	4	1	1	902				578	578	578	IAL7250_00501	IAL7252_02117	IAL7254_02140	IAL7255_02129
kup		low affinity potassium transporter Kup	4	4	1	1	3632				1868	1868	1868	IAL7250_02829	IAL7252_04383	IAL7254_04397	IAL7255_04299
group_2083		hypothetical protein	4	4	1	1	688				212	212	212	IAL7250_00698	IAL7252_01919	IAL7254_01927	IAL7255_01937
group_2084		hypothetical protein	4	4	1	1	2309				350	350	350	IAL7250_02207	IAL7252_00401	IAL7254_00402	IAL7255_00410
ispA		(2E,6E)-farnesyl diphosphate synthase	4	4	1	1	1807				899	899	899	IAL7250_01698	IAL7252_00911	IAL7254_00912	IAL7255_00921
uidA		beta-glucuronidase	4	4	1	1	901				1811	1811	1811	IAL7250_00502	IAL7252_02116	IAL7254_02139	IAL7255_02128
queA		tRNA preQ1(34) S-adenosylmethionine ribosyltransferase-isomerase QueA	4	4	1	1	1823				1070	1070	1070	IAL7250_01714	IAL7252_00895	IAL7254_00896	IAL7255_00905
ycjY_2		alpha/beta hydrolase	4	4	1	1	592				701	701	701	IAL7250_00793	IAL7252_01827	IAL7254_01832	IAL7255_01841
ugpA_1		sn-glycerol-3-phosphate ABC transporter permease UgpA	4	4	1	1	574				881	881	881	IAL7250_00811	IAL7252_01809	IAL7254_01814	IAL7255_01823
yehB		fimbrial biogenesis outer membrane usher protein	4	4	1	1	3881				2480	2480	2480	IAL7250_04444	IAL7252_02687	IAL7254_02710	IAL7255_02703
srlR		glucitol operon DNA-binding transcriptional repressor SrlR	4	4	1	1	4201				773	773	773	IAL7250_03893	IAL7252_03235	IAL7254_03257	IAL7255_03250
ybtA		yersiniabactin transcriptional regulator YbtA	4	4	1	1	1264				959	959	959	IAL7250_00134	IAL7252_02544	IAL7254_02568	IAL7255_02561
uspF		universal stress protein UspF	4	4	1	1	610				434	434	434	IAL7250_00775	IAL7252_01842	IAL7254_01850	IAL7255_01859
ffh		signal recognition particle protein	4	4	1	1	4265				1361	1361	1361	IAL7250_03966	IAL7252_03167	IAL7254_03188	IAL7255_03182
rpsS		30S ribosomal protein S19	4	4	1	1	3209				278	278	278	IAL7250_03266	IAL7252_03960	IAL7254_03976	IAL7255_03877
endA		deoxyribonuclease I	4	4	1	1	2781				707	707	707	IAL7250_03645	IAL7252_03537	IAL7254_03552	IAL7255_03539
kdgR_1		DNA-binding transcriptional regulator KdgR	4	4	1	1	1113				791	791	791	IAL7250_00288	IAL7252_02329	IAL7254_02352	IAL7255_02343
baeS		two-component system sensor histidine kinase BaeS	4	4	1	1	1377				1403	1403	1403	IAL7250_00019	IAL7252_02660	IAL7254_02683	IAL7255_02676
rutR		HTH-type transcriptional regulator RutR	4	4	1	1	293				638	638	638	IAL7250_01087	IAL7252_01526	IAL7254_01530	IAL7255_01537
ispD		2-C-methyl-D-erythritol 4-phosphate cytidylyltransferase	4	4	1	1	4154				710	710	710	IAL7250_03852	IAL7252_03282	IAL7254_03305	IAL7255_03297
mak		fructokinase	4	4	1	1	1833				908	908	908	IAL7250_01724	IAL7252_00885	IAL7254_00886	IAL7255_00895
qmcA		SPFH/Band 7/PHB domain protein	4	4	1	1	1739				917	917	917	IAL7250_01631	IAL7252_00979	IAL7254_00980	IAL7255_00986
pdhR		pyruvate dehydrogenase complex transcriptional repressor PdhR	4	4	1	1	2088				764	764	764	IAL7250_01984	IAL7252_00625	IAL7254_00626	IAL7255_00634
gyrB		DNA topoisomerase (ATP-hydrolyzing) subunit B	4	4	1	1	3585				2414	2414	2414	IAL7250_02876	IAL7252_04336	IAL7254_04350	IAL7255_04252
glnB		nitrogen regulatory protein P-II	4	4	1	1	4319				338	338	338	IAL7250_04021	IAL7252_03112	IAL7254_03133	IAL7255_03127
yfbU		YfbU family protein	4	4	1	1	4550				494	494	494	IAL7250_04257	IAL7252_02874	IAL7254_02897	IAL7255_02890
frwD		PTS fructose-like transporter subunit IIB	4	4	1	1	2636				341	341	341	IAL7250_02561	IAL7252_00071	IAL7254_00071	IAL7255_00071
gtfA		UDP-N-acetylglucosamine--peptide N-acetylglucosaminyltransferase GtfA subunit	4	4	1	1	1328				1118	1118	1118	IAL7250_00067	IAL7252_02612	IAL7254_02635	IAL7255_02628
treA		alpha,alpha-trehalase	4	4	1	1	452				1697	1697	1697	IAL7250_00929	IAL7252_01685	IAL7254_01689	IAL7255_01697
glxK		glycerate 3-kinase	4	4	1	1	1716				1145	1145	1145	IAL7250_01608	IAL7252_01002	IAL7254_01003	IAL7255_01009
ymgE		GlsB/YeaQ/YmgE family stress response membrane protein	4	4	1	1	450				254	254	254	IAL7250_00931	IAL7252_01683	IAL7254_01687	IAL7255_01695
cydD		cysteine/glutathione ABC transporter permease/ATP-binding protein CydD	4	4	1	1	167				1766	1766	1766	IAL7250_01212	IAL7252_01401	IAL7254_01405	IAL7255_01410
rrrD		lysozyme RrrD	4	4	1	1	1480				497	497	497	IAL7250_01362	IAL7252_01252	IAL7254_01256	IAL7255_01259
lpxP		kdo(2)-lipid IV(A) palmitoleoyltransferase	4	4	1	1	4482				920	920	920	IAL7250_04189	IAL7252_02944	IAL7254_02965	IAL7255_02959
group_2115		hypothetical protein	4	4	1	1	1096				299	299	299	IAL7250_00305	IAL7252_02312	IAL7254_02335	IAL7255_02325
yaeQ		YaeQ family protein	4	4	1	1	2010				545	545	545	IAL7250_01906	IAL7252_00703	IAL7254_00704	IAL7255_00712
ydeR_1		type 1 fimbrial protein	4	4	1	1	2268				503	503	503	IAL7250_02166	IAL7252_00442	IAL7254_00443	IAL7255_00451
yebB		YebB family permuted papain-like enzyme	4	4	1	1	1151				602	602	602	IAL7250_00251	IAL7252_02366	IAL7254_02390	IAL7255_02381
rplW		50S ribosomal protein L23	4	4	1	1	3211				302	302	302	IAL7250_03264	IAL7252_03962	IAL7254_03978	IAL7255_03879
tyrP		tyrosine transporter TyrP	4	4	1	1	1195				1211	1211	1211	IAL7250_00208	IAL7252_02409	IAL7254_02433	IAL7255_02425
glyQ		glycine--tRNA ligase subunit alpha	4	4	1	1	3442				911	911	911	IAL7250_03020	IAL7252_04194	IAL7254_04208	IAL7255_04110
rpoC		DNA-directed RNA polymerase subunit beta'	4	4	1	1	2606				4223	4223	4223	IAL7250_02529	IAL7252_00104	IAL7254_00104	IAL7255_00104
ybbO		NADP(+)-dependent aldehyde reductase	4	4	1	1	1735				770	770	770	IAL7250_01627	IAL7252_00983	IAL7254_00984	IAL7255_00990
gntT_1		gluconate transporter	4	4	1	1	4495				1337	1337	1337	IAL7250_04202	IAL7252_02929	IAL7254_02952	IAL7255_02946
tauD		taurine dioxygenase	4	4	1	1	1855				851	851	851	IAL7250_01746	IAL7252_00863	IAL7254_00864	IAL7255_00873
proQ		RNA chaperone ProQ	4	4	1	1	1118				698	698	698	IAL7250_00284	IAL7252_02333	IAL7254_02357	IAL7255_02348
rpsP		30S ribosomal protein S16	4	4	1	1	4266				248	248	248	IAL7250_03967	IAL7252_03166	IAL7254_03187	IAL7255_03181
group_2128		hypothetical protein	4	4	1	1	1678				248	248	248	IAL7250_01569	IAL7252_01041	IAL7254_01042	IAL7255_01048
uxuR		Uxu operon transcriptional regulator	4	4	1	1	2262				725	725	725	IAL7250_02160	IAL7252_00448	IAL7254_00449	IAL7255_00457
group_2130		hypothetical protein	4	4	1	1	1494				221	221	221	IAL7250_01376	IAL7252_01238	IAL7254_01242	IAL7255_01245
yeaG		protein kinase YeaG	4	4	1	1	1070				1934	1934	1934	IAL7250_00331	IAL7252_02286	IAL7254_02309	IAL7255_02299
nrfD		cytochrome c nitrite reductase subunit NrfD	4	4	1	1	2516				956	956	956	IAL7250_02440	IAL7252_00194	IAL7254_00194	IAL7255_00195
group_2133		hypothetical protein	4	4	1	1	419				173	173	173	IAL7250_00962	IAL7252_01652	IAL7254_01655	IAL7255_01664
bglF		PTS system beta-glucoside-specific EIIBCA component	4	4	1	1	3607				1877	1877	1877	IAL7250_02854	IAL7252_04358	IAL7254_04372	IAL7255_04274
aidB		isovaleryl-CoA dehydrogenase	4	4	1	1	2401				1625	1625	1625	IAL7250_02321	IAL7252_00313	IAL7254_00313	IAL7255_00316
cynX		cyanate transporter CynX	4	4	1	1	1878				1181	1181	1181	IAL7250_01769	IAL7252_00840	IAL7254_00841	IAL7255_00850
tpiA		triose-phosphate isomerase	4	4	1	1	2670				767	767	767	IAL7250_02595	IAL7252_00037	IAL7254_00037	IAL7255_00037
group_2138		hypothetical protein	4	4	1	1	2319				1910	1910	1910	IAL7250_02217	IAL7252_00392	IAL7254_00393	IAL7255_00400
mntS		manganase accumulation protein MntS	4	4	1	1	1423				128	128	128	IAL7250_01306	IAL7252_01308	IAL7254_01312	IAL7255_01316
group_2140		hypothetical protein	4	4	1	1	1242				182	182	182	IAL7250_00158	IAL7252_02459	IAL7254_02483	IAL7255_02475
edd		phosphogluconate dehydratase	4	4	1	1	1139				1811	1811	1811	IAL7250_00263	IAL7252_02354	IAL7254_02378	IAL7255_02369
group_2142		hypothetical protein	4	4	1	1	1438				260	260	260	IAL7250_01320	IAL7252_01294	IAL7254_01298	IAL7255_01301
fixX		ferredoxin-like protein FixX	4	4	1	1	2152				287	287	287	IAL7250_02048	IAL7252_00561	IAL7254_00562	IAL7255_00570
mtgA		monofunctional biosynthetic peptidoglycan transglycosylase	4	4	1	1	3100				728	728	728	IAL7250_03381	IAL7252_03862	IAL7254_03878	IAL7255_03778
dmpG		4-hydroxy-2-oxovalerate aldolase	4	4	1	1	1867				1013	1013	1013	IAL7250_01758	IAL7252_00851	IAL7254_00852	IAL7255_00861
narK		nitrate transporter NarK	4	4	1	1	484				1391	1391	1391	IAL7250_00901	IAL7252_01717	IAL7254_01722	IAL7255_01731
sdaC		HAAAP family serine/threonine permease SdaC	4	4	1	1	4101				1289	1289	1289	IAL7250_03804	IAL7252_03332	IAL7254_03355	IAL7255_03347
parE		DNA topoisomerase IV subunit B	4	4	1	1	2923				1892	1892	1892	IAL7250_03555	IAL7252_03685	IAL7254_03701	IAL7255_03600
napC		cytochrome c-type protein NapC	4	4	1	1	4645				602	602	602	IAL7250_04352	IAL7252_02779	IAL7254_02802	IAL7255_02795
ynbC		bifunctional alpha/beta hydrolase/class I SAM-dependent methyltransferase	4	4	1	1	641				1757	1757	1757	IAL7250_00744	IAL7252_01873	IAL7254_01881	IAL7255_01890
bglH		Cryptic outer membrane porin BglH	4	4	1	1	3605				1616	1616	1616	IAL7250_02856	IAL7252_04356	IAL7254_04370	IAL7255_04272
secD		protein translocase subunit SecD	4	4	1	1	1820				1814	1814	1814	IAL7250_01711	IAL7252_00898	IAL7254_00899	IAL7255_00908
modC		molybdenum ABC transporter ATP-binding protein ModC	4	4	1	1	1506				1058	1058	1058	IAL7250_01388	IAL7252_01226	IAL7254_01230	IAL7255_01233
opgB		phosphatidylglycerol--membrane-oligosaccharide glycerophosphotransferase	4	4	1	1	2236				2291	2291	2291	IAL7250_02135	IAL7252_00474	IAL7254_00475	IAL7255_00482
nfo		deoxyribonuclease IV	4	4	1	1	4687				857	857	857	IAL7250_04395	IAL7252_02736	IAL7254_02759	IAL7255_02752
dedD		cell division protein DedD	4	4	1	1	4529				662	662	662	IAL7250_04237	IAL7252_02894	IAL7254_02917	IAL7255_02911
yehW		glycine betaine ABC transporter permease YehW	4	4	1	1	4717				731	731	731	IAL7250_04425	IAL7252_02706	IAL7254_02729	IAL7255_02722
aslB		anaerobic sulfatase maturase	4	4	1	1	3676				1235	1235	1235	IAL7250_02781	IAL7252_04434	IAL7254_04446	IAL7255_04348
ydjK		MFS transporter	4	4	1	1	1062				1379	1379	1379	IAL7250_00339	IAL7252_02278	IAL7254_02301	IAL7255_02291
yheS		ABC transporter ATP-binding protein	4	4	1	1	3232				1913	1913	1913	IAL7250_03228	IAL7252_03983	IAL7254_03999	IAL7255_03900
yafP		GNAT family N-acetyltransferase	4	4	1	1	1964				374	374	374	IAL7250_01857	IAL7252_00752	IAL7254_00753	IAL7255_00762
ttdA		L(+)-tartrate dehydratase subunit alpha	4	4	1	1	2954				911	911	911	IAL7250_03526	IAL7252_03715	IAL7254_03731	IAL7255_03630
tdcE		2-ketobutyrate formate-lyase/pyruvate formate-lyase	4	4	1	1	3007				2294	2294	2294	IAL7250_03475	IAL7252_03769	IAL7254_03785	IAL7255_03684
group_2164		hypothetical protein	4	4	1	1	3582				656	656	656	IAL7250_02879	IAL7252_04333	IAL7254_04347	IAL7255_04249
caiB		L-carnitine CoA-transferase	4	4	1	1	2158				1217	1217	1217	IAL7250_02054	IAL7252_00555	IAL7254_00556	IAL7255_00564
rapA		RNA polymerase-associated protein RapA	4	4	1	1	2139				2906	2906	2906	IAL7250_02035	IAL7252_00574	IAL7254_00575	IAL7255_00583
dpiB		sensor histidine kinase DpiB	4	4	1	1	1635				1658	1658	1658	IAL7250_01526	IAL7252_01084	IAL7254_01085	IAL7255_01091
ycfT		acyltransferase family protein	4	4	1	1	390				1073	1073	1073	IAL7250_00990	IAL7252_01623	IAL7254_01627	IAL7255_01635
ybdL		methionine-oxo-acid transaminase	4	4	1	1	1654				1160	1160	1160	IAL7250_01545	IAL7252_01065	IAL7254_01066	IAL7255_01072
ydiT		ferredoxin family protein	4	4	1	1	986				293	293	293	IAL7250_00414	IAL7252_02203	IAL7254_02226	IAL7255_02215
rpsB		30S ribosomal protein S2	4	4	1	1	2033				725	725	725	IAL7250_01929	IAL7252_00680	IAL7254_00681	IAL7255_00689
lrp		leucine-responsive transcriptional regulator Lrp	4	4	1	1	169				494	494	494	IAL7250_01210	IAL7252_01403	IAL7254_01407	IAL7255_01412
rffT		TDP-N-acetylfucosamine:lipid II N-acetylfucosaminyltransferase	4	4	1	1	3672				1079	1079	1079	IAL7250_02789	IAL7252_04426	IAL7254_04438	IAL7255_04340
csqR		DeoR/GlpR family DNA-binding transcription regulator	4	4	1	1	3753				785	785	785	IAL7250_02701	IAL7252_04513	IAL7254_04525	IAL7255_04427
group_2175		hypothetical protein	4	4	1	1	4041				218	218	218	IAL7250_03741	IAL7252_03409	IAL7254_03432	IAL7255_03425
kdgR_2		DNA-binding transcriptional regulator KdgR	4	4	1	1	4598				782	782	782	IAL7250_04305	IAL7252_02826	IAL7254_02849	IAL7255_02842
hycD		formate hydrogenlyase subunit HycD	4	4	1	1	4184				923	923	923	IAL7250_03878	IAL7252_03252	IAL7254_03274	IAL7255_03267
group_2178		hypothetical protein	4	4	1	1	3325				284	284	284	IAL7250_03137	IAL7252_04076	IAL7254_04091	IAL7255_03992
eptB		kdo(2)-lipid A phosphoethanolamine 7''-transferase	4	4	1	1	3427				1691	1691	1691	IAL7250_03035	IAL7252_04179	IAL7254_04193	IAL7255_04095
mutL		DNA mismatch repair endonuclease MutL	4	4	1	1	2418				1847	1847	1847	IAL7250_02338	IAL7252_00296	IAL7254_00296	IAL7255_00299
yidA		sugar-phosphatase	4	4	1	1	3583				812	812	812	IAL7250_02878	IAL7252_04334	IAL7254_04348	IAL7255_04250
rplT		50S ribosomal protein L20	4	4	1	1	1001				356	356	356	IAL7250_00399	IAL7252_02218	IAL7254_02241	IAL7255_02230
dacD		serine-type D-Ala-D-Ala carboxypeptidase DacD	4	4	1	1	1308				1154	1154	1154	IAL7250_00087	IAL7252_02592	IAL7254_02615	IAL7255_02608
yhbS		N-acetyltransferase	4	4	1	1	3049				503	503	503	IAL7250_03433	IAL7252_03810	IAL7254_03826	IAL7255_03725
yniD		putative protein YniD	4	4	1	1	1007				107	107	107	IAL7250_00393	IAL7252_02224	IAL7254_02247	IAL7255_02236
yieE		4'-phosphopantetheinyl transferase superfamily protein	4	4	1	1	3597				749	749	749	IAL7250_02864	IAL7252_04348	IAL7254_04362	IAL7255_04264
rlmI		23S rRNA (cytosine(1962)-C(5))-methyltransferase RlmI	4	4	1	1	249				1175	1175	1175	IAL7250_01132	IAL7252_01481	IAL7254_01485	IAL7255_01492
araH		arabinose ABC transporter permease AraH	4	4	1	1	1187				986	986	986	IAL7250_00216	IAL7252_02401	IAL7254_02425	IAL7255_02417
maa		maltose O-acetyltransferase	4	4	1	1	1770				551	551	551	IAL7250_01661	IAL7252_00948	IAL7254_00949	IAL7255_00958
dhaM		dihydroxyacetone kinase phosphoryl donor subunit DhaM	4	4	1	1	453				1418	1418	1418	IAL7250_00928	IAL7252_01686	IAL7254_01690	IAL7255_01698
odhB		2-oxoglutarate dehydrogenase complex dihydrolipoyllysine-residue succinyltransferase	4	4	1	1	1539				1217	1217	1217	IAL7250_01427	IAL7252_01187	IAL7254_01188	IAL7255_01194
holB		DNA polymerase III subunit delta'	4	4	1	1	373				1004	1004	1004	IAL7250_01006	IAL7252_01607	IAL7254_01611	IAL7255_01618
yjbF_2		YjbF family lipoprotein	4	4	1	1	268				644	644	644	IAL7250_01112	IAL7252_01501	IAL7254_01505	IAL7255_01512
rsmD		16S rRNA (guanine(966)-N(2))-methyltransferase	4	4	1	1	3344				596	596	596	IAL7250_03118	IAL7252_04095	IAL7254_04110	IAL7255_04011
group_2195		IS1 family transposase	4	4	1	1	2294				317	317	317	IAL7250_02192	IAL7252_00416	IAL7254_00417	IAL7255_00425
cmoA		carboxy-S-adenosyl-L-methionine synthase CmoA	4	4	1	1	1159				743	743	743	IAL7250_00243	IAL7252_02374	IAL7254_02398	IAL7255_02389
ulaB		PTS ascorbate transporter subunit IIB	4	4	1	1	2394				305	305	305	IAL7250_02314	IAL7252_00320	IAL7254_00320	IAL7255_00323
tcyJ		cystine ABC transporter substrate-binding protein	4	4	1	1	1205				857	857	857	IAL7250_00195	IAL7252_02422	IAL7254_02446	IAL7255_02438
group_2199		IS3 family transposase	4	4	1	1	1285				338	338	338	IAL7250_00110	IAL7252_02569	IAL7254_02592	IAL7255_02585
narX		nitrate/nitrite two-component system sensor histidine kinase NarX	4	4	1	1	482				1244	1796	1658	IAL7250_00903	IAL7252_01715	IAL7254_01720	IAL7255_01729
rlmC		23S rRNA (uracil(747)-C(5))-methyltransferase RlmC	4	4	1	1	139				1127	1127	1127	IAL7250_01241	IAL7252_01373	IAL7254_01377	IAL7255_01381
mtlA		PTS mannitol transporter subunit IICBA	4	4	1	1	3483				1913	1913	1913	IAL7250_02979	IAL7252_04235	IAL7254_04249	IAL7255_04151
purR_1		HTH-type transcriptional repressor PurR	4	4	1	1	583				998	998	998	IAL7250_00802	IAL7252_01818	IAL7254_01823	IAL7255_01832
yggL		YggL family protein	4	4	1	1	2795				326	326	326	IAL7250_03631	IAL7252_03551	IAL7254_03566	IAL7255_03553
alaA		alanine transaminase AlaA	4	4	1	1	4554				1217	1217	1217	IAL7250_04261	IAL7252_02870	IAL7254_02893	IAL7255_02886
group_2205		fimbrial protein	4	4	1	1	2063				569	569	569	IAL7250_01959	IAL7252_00650	IAL7254_00651	IAL7255_00659
group_2206		UDP-glucose--(galactosyl) LPS alpha1,2-glucosyltransferase	4	4	1	1	3510				1016	1016	1016	IAL7250_02952	IAL7252_04262	IAL7254_04276	IAL7255_04178
yidE		putative transporter	4	4	1	1	3571				1661	1661	1661	IAL7250_02890	IAL7252_04322	IAL7254_04336	IAL7255_04238
fdnI		formate dehydrogenase-N subunit gamma	4	4	1	1	713				653	653	653	IAL7250_00673	IAL7252_01944	IAL7254_01952	IAL7255_01962
rcsA		transcriptional regulator RcsA	4	4	1	1	1236				623	623	623	IAL7250_00164	IAL7252_02453	IAL7254_02477	IAL7255_02469
group_2210		hypothetical protein	4	4	1	1	3887				3794	3794	3794	IAL7250_04438	IAL7252_02693	IAL7254_02716	IAL7255_02709
ybtS		yersiniabactin biosynthesis salicylate synthase Irp9/YbtS	4	4	1	1	1260				1304	1304	1304	IAL7250_00138	IAL7252_02540	IAL7254_02564	IAL7255_02557
ubiF		2-octaprenyl-3-methyl-6-methoxy-1,4-benzoquinol hydroxylase	4	4	1	1	1592				1175	1175	1175	IAL7250_01483	IAL7252_01127	IAL7254_01128	IAL7255_01134
pstS		phosphate ABC transporter substrate-binding protein PstS	4	4	1	1	3613				1040	1040	1040	IAL7250_02848	IAL7252_04364	IAL7254_04378	IAL7255_04280
yiaB		Inner membrane protein YiaB	4	4	1	1	3446				341	341	341	IAL7250_03016	IAL7252_04198	IAL7254_04212	IAL7255_04114
fdnG_1		formate dehydrogenase-N subunit alpha	4	4	1	1	708				587	587	587	IAL7250_00678	IAL7252_01939	IAL7254_01947	IAL7255_01957
minD		septum site-determining protein MinD	4	4	1	1	429				812	812	812	IAL7250_00952	IAL7252_01662	IAL7254_01665	IAL7255_01674
epd		erythrose-4-phosphate dehydrogenase	4	4	1	1	3954				1019	1019	1019	IAL7250_03660	IAL7252_03508	IAL7254_03523	IAL7255_03510
asnA		aspartate--ammonia ligase	4	4	1	1	3629				992	992	992	IAL7250_02832	IAL7252_04380	IAL7254_04394	IAL7255_04296
fliQ		flagellar biosynthesis protein FliQ	4	4	1	1	1234				269	269	269	IAL7250_00166	IAL7252_02451	IAL7254_02475	IAL7255_02467
gap_2		type I glyceraldehyde-3-phosphate dehydrogenase	4	4	1	1	648				377	377	377	IAL7250_00737	IAL7252_01880	IAL7254_01888	IAL7255_01897
dusA		tRNA dihydrouridine(20/20a) synthase DusA	4	4	1	1	2541				1037	1037	1037	IAL7250_02465	IAL7252_00169	IAL7254_00169	IAL7255_00170
yhfK		YccS/YhfK family putative transporter	4	4	1	1	3238				2090	2090	2090	IAL7250_03222	IAL7252_03989	IAL7254_04005	IAL7255_03906
wzzB		LPS O-antigen chain length determinant protein WzzB	4	4	1	1	1325				980	980	980	IAL7250_00070	IAL7252_02609	IAL7254_02632	IAL7255_02625
folX		dihydroneopterin triphosphate 2'-epimerase	4	4	1	1	4540				362	362	362	IAL7250_04248	IAL7252_02883	IAL7254_02906	IAL7255_02900
group_2225		ElaD/SseL family deubiquitinase	4	4	1	1	4576				1208	1208	1208	IAL7250_04283	IAL7252_02848	IAL7254_02871	IAL7255_02864
sfsB		DNA-binding transcriptional regulator SfsB	4	4	1	1	3080				278	278	278	IAL7250_03401	IAL7252_03842	IAL7254_03858	IAL7255_03758
clpB		ATP-dependent chaperone ClpB	4	4	1	1	4281				2573	2573	2573	IAL7250_03982	IAL7252_03151	IAL7254_03172	IAL7255_03166
ygiN		antibiotic biosynthesis monooxygenase	4	4	1	1	2922				314	314	314	IAL7250_03556	IAL7252_03684	IAL7254_03700	IAL7255_03599
fieF		CDF family cation-efflux transporter FieF	4	4	1	1	2675				902	902	902	IAL7250_02599	IAL7252_00032	IAL7254_00032	IAL7255_00032
rutB		peroxyureidoacrylate/ureidoacrylate amidohydrolase RutB	4	4	1	1	291				695	695	695	IAL7250_01089	IAL7252_01524	IAL7254_01528	IAL7255_01535
yfeW		Putative D-alanyl-D-alanine carboxypeptidase	4	4	1	1	4437				1304	1304	1304	IAL7250_04138	IAL7252_02995	IAL7254_03016	IAL7255_03009
emrB_1		multidrug efflux MFS transporter permease subunit EmrB	4	4	1	1	4493				1538	1538	1538	IAL7250_04200	IAL7252_02931	IAL7254_02954	IAL7255_02948
pgaA		Poly-beta-1,6-N-acetyl-D-glucosamine export protein	4	4	1	1	303				2423	2423	2423	IAL7250_01077	IAL7252_01536	IAL7254_01540	IAL7255_01547
dapD		2,3,4,5-tetrahydropyridine-2,6-dicarboxylate N-succinyltransferase	4	4	1	1	2036				824	824	824	IAL7250_01932	IAL7252_00677	IAL7254_00678	IAL7255_00686
phnL		phosphonate C-P lyase system protein PhnL	4	4	1	1	2491				680	680	680	IAL7250_02415	IAL7252_00219	IAL7254_00219	IAL7255_00220
group_2236		hypothetical protein	4	4	1	1	4369				173	173	173	IAL7250_04070	IAL7252_03063	IAL7254_03084	IAL7255_03077
fliA		RNA polymerase sigma factor FliA	4	4	1	1	1207				719	719	719	IAL7250_00193	IAL7252_02424	IAL7254_02448	IAL7255_02440
hypA_1		hydrogenase maturation nickel metallochaperone HypA	4	4	1	1	4180				350	350	350	IAL7250_03874	IAL7252_03256	IAL7254_03278	IAL7255_03271
yejK		nucleoid-associated protein YejK	4	4	1	1	4658				1007	1007	1007	IAL7250_04366	IAL7252_02765	IAL7254_02788	IAL7255_02781
tfaQ		tail fiber assembly protein	4	4	1	1	830				575	575	575	IAL7250_00573	IAL7252_02045	IAL7254_02068	IAL7255_02057
betB		betaine-aldehyde dehydrogenase	4	4	1	1	1906				1472	1472	1472	IAL7250_01798	IAL7252_00811	IAL7254_00812	IAL7255_00821
tuf_1		elongation factor Tu	4	4	1	1	2614				1184	1184	1184	IAL7250_02537	IAL7252_00096	IAL7254_00096	IAL7255_00096
ybdZ		MbtH family protein	4	4	1	1	1670				218	218	218	IAL7250_01561	IAL7252_01049	IAL7254_01050	IAL7255_01056
hupB		DNA-binding protein HU-beta	4	4	1	1	1788				272	272	272	IAL7250_01679	IAL7252_00930	IAL7254_00931	IAL7255_00940
cysB		HTH-type transcriptional regulator CysB	4	4	1	1	534				974	974	974	IAL7250_00850	IAL7252_01769	IAL7254_01774	IAL7255_01783
rapZ		RNase adapter RapZ	4	4	1	1	3097				854	854	854	IAL7250_03384	IAL7252_03859	IAL7254_03875	IAL7255_03775
yjgA		ribosome-associated protein	4	4	1	1	2348				551	551	551	IAL7250_02247	IAL7252_00362	IAL7254_00363	IAL7255_00370
hcxA		hydroxycarboxylate dehydrogenase HcxA	4	4	1	1	1655				1088	1088	1088	IAL7250_01546	IAL7252_01064	IAL7254_01065	IAL7255_01071
yfeR		LysR family transcriptional regulator	4	4	1	1	4459				926	926	926	IAL7250_04160	IAL7252_02973	IAL7254_02994	IAL7255_02987
yihY		virulence factor BrkB family protein	4	4	1	1	3755				872	872	872	IAL7250_02699	IAL7252_04515	IAL7254_04527	IAL7255_04429
yhhS		MFS transporter	4	4	1	1	3352				1250	1250	1250	IAL7250_03110	IAL7252_04103	IAL7254_04118	IAL7255_04019
ychF		redox-regulated ATPase YchF	4	4	1	1	461				1091	1091	1091	IAL7250_00922	IAL7252_01694	IAL7254_01696	IAL7255_01706
yjdI		(4Fe-4S)-binding protein	4	4	1	1	2461				230	230	230	IAL7250_02385	IAL7252_00249	IAL7254_00249	IAL7255_00252
group_2254		BrnA antitoxin family protein	4	4	1	1	2244				302	302	302	IAL7250_02143	IAL7252_00466	IAL7254_00467	IAL7255_00474
uspC		universal stress protein UspC	4	4	1	1	1184				428	428	428	IAL7250_00219	IAL7252_02398	IAL7254_02422	IAL7255_02414
metJ		met regulon transcriptional regulator MetJ	4	4	1	1	2651				317	317	317	IAL7250_02576	IAL7252_00056	IAL7254_00056	IAL7255_00056
yqgE		YqgE/AlgH family protein	4	4	1	1	2784				635	635	635	IAL7250_03642	IAL7252_03540	IAL7254_03555	IAL7255_03542
rlmA		23S rRNA (guanine(745)-N(1))-methyltransferase	4	4	1	1	1109				809	809	809	IAL7250_00292	IAL7252_02325	IAL7254_02348	IAL7255_02338
rpsO		30S ribosomal protein S15	4	4	1	1	3058				269	269	269	IAL7250_03424	IAL7252_03819	IAL7254_03835	IAL7255_03734
yhbE		DMT family transporter	4	4	1	1	3076				965	965	965	IAL7250_03405	IAL7252_03838	IAL7254_03854	IAL7255_03754
nicS		HTH-type transcriptional repressor NicS	4	4	1	1	2376				647	647	647	IAL7250_02296	IAL7252_00338	IAL7254_00338	IAL7255_00341
dgcJ		GGDEF domain-containing protein	4	4	1	1	1073				1490	1490	1490	IAL7250_00328	IAL7252_02289	IAL7254_02312	IAL7255_02302
rnb		exoribonuclease II	4	4	1	1	550				1934	1934	1934	IAL7250_00835	IAL7252_01785	IAL7254_01790	IAL7255_01799
pyrE		orotate phosphoribosyltransferase	4	4	1	1	3526				641	641	641	IAL7250_02936	IAL7252_04278	IAL7254_04292	IAL7255_04194
rplX		50S ribosomal protein L24	4	4	1	1	3202				314	314	314	IAL7250_03273	IAL7252_03953	IAL7254_03969	IAL7255_03870
eno		phosphopyruvate hydratase	4	4	1	1	4118				1298	1298	1298	IAL7250_03821	IAL7252_03315	IAL7254_03338	IAL7255_03330
group_2267		hypothetical protein	4	4	1	1	1935				845	845	845	IAL7250_01827	IAL7252_00782	IAL7254_00783	IAL7255_00792
fdeC_2		inverse autotransporter adhesin FdeC	4	4	1	1	1917				548	548	548	IAL7250_01809	IAL7252_00800	IAL7254_00801	IAL7255_00810
nrfG		heme lyase NrfEFG subunit NrfG	4	4	1	1	2513				596	596	596	IAL7250_02437	IAL7252_00197	IAL7254_00197	IAL7255_00198
group_2270		hypothetical protein	4	4	1	1	2535				203	203	203	IAL7250_02459	IAL7252_00175	IAL7254_00175	IAL7255_00176
pspC		envelope stress response membrane protein PspC	4	4	1	1	569				359	359	359	IAL7250_00816	IAL7252_01804	IAL7254_01809	IAL7255_01818
ycaD		MFS transporter	4	4	1	1	178				1148	1148	1148	IAL7250_01201	IAL7252_01412	IAL7254_01416	IAL7255_01421
glnK		P-II family nitrogen regulator	4	4	1	1	1778				338	338	338	IAL7250_01669	IAL7252_00940	IAL7254_00941	IAL7255_00950
mdtL		multidrug efflux MFS transporter MdtL	4	4	1	1	3595				1175	1175	1175	IAL7250_02866	IAL7252_04346	IAL7254_04360	IAL7255_04262
ymdA		type 1 fimbrial protein	4	4	1	1	320				311	311	311	IAL7250_01059	IAL7252_01554	IAL7254_01558	IAL7255_01565
group_2276		hypothetical protein	4	4	1	1	3832				500	500	500	IAL7250_02622	IAL7252_04549	IAL7254_04561	IAL7255_04463
group_2277		type 1 fimbrial protein	4	4	1	1	223				542	542	542	IAL7250_01157	IAL7252_01456	IAL7254_01460	IAL7255_01466
cheW		chemotaxis protein CheW	4	4	1	1	1177				503	503	503	IAL7250_00225	IAL7252_02392	IAL7254_02416	IAL7255_02407
rplD		50S ribosomal protein L4	4	4	1	1	3212				605	605	605	IAL7250_03263	IAL7252_03963	IAL7254_03979	IAL7255_03880
yobH		YobH family protein	4	4	1	1	1112				239	239	239	IAL7250_00289	IAL7252_02328	IAL7254_02351	IAL7255_02342
nac		nitrogen assimilation transcriptional regulator NAC	4	4	1	1	1280				917	917	917	IAL7250_00116	IAL7252_02562	IAL7254_02586	IAL7255_02579
gabP		GABA permease	4	4	1	1	4239				1400	1400	1400	IAL7250_03937	IAL7252_03191	IAL7254_03212	IAL7255_03206
sdhE		FAD assembly factor SdhE	4	4	1	1	3985				266	266	266	IAL7250_03689	IAL7252_03478	IAL7254_03493	IAL7255_03480
acrE		multidrug efflux RND transporter periplasmic adaptor subunit AcrE	4	4	1	1	3161				1157	1157	1157	IAL7250_03315	IAL7252_03911	IAL7254_03927	IAL7255_03827
kdsB		3-deoxy-manno-octulosonate cytidylyltransferase	4	4	1	1	198				746	746	746	IAL7250_01181	IAL7252_01432	IAL7254_01436	IAL7255_01441
group_2286		hypothetical protein	4	4	1	1	3258				353	353	353	IAL7250_03202	IAL7252_04009	IAL7254_04025	IAL7255_03926
sgrR		DNA-binding transcriptional regulator SgrR	4	4	1	1	2129				1655	1655	1655	IAL7250_02025	IAL7252_00584	IAL7254_00585	IAL7255_00593
yheO		transcriptional regulator	4	4	1	1	3225				722	722	722	IAL7250_03235	IAL7252_03976	IAL7254_03992	IAL7255_03893
msbA		lipid A ABC transporter ATP-binding protein/permease MsbA	4	4	1	1	194				1748	1748	1748	IAL7250_01185	IAL7252_01428	IAL7254_01432	IAL7255_01437
group_2290		hypothetical protein	4	4	1	1	2668				440	440	440	IAL7250_02593	IAL7252_00039	IAL7254_00039	IAL7255_00039
purN		phosphoribosylglycinamide formyltransferase	4	4	1	1	4374				638	638	638	IAL7250_04075	IAL7252_03058	IAL7254_03079	IAL7255_03072
qorA		quinone oxidoreductase	4	4	1	1	2539				983	983	983	IAL7250_02463	IAL7252_00171	IAL7254_00171	IAL7255_00172
yiiX		YiiX family permuted papain-like enzyme	4	4	1	1	2652				608	608	608	IAL7250_02577	IAL7252_00055	IAL7254_00055	IAL7255_00055
fliL		flagellar basal body-associated protein FliL	4	4	1	1	1229				464	464	464	IAL7250_00171	IAL7252_02446	IAL7254_02470	IAL7255_02462
agn43		autotransporter adhesin Ag43	4	4	1	1	1296				1754	1754	1754	IAL7250_00099	IAL7252_02580	IAL7254_02603	IAL7255_02596
ycgN		YcgN family cysteine cluster protein	4	4	1	1	435				446	446	446	IAL7250_00946	IAL7252_01668	IAL7254_01672	IAL7255_01680
gatA		PTS galactitol transporter subunit IIA	4	4	1	1	3866				452	452	452	IAL7250_04459	IAL7252_02672	IAL7254_02695	IAL7255_02688
atpC		F0F1 ATP synthase subunit epsilon	4	4	1	1	3616				419	419	419	IAL7250_02845	IAL7252_04367	IAL7254_04381	IAL7255_04283
hcaR		DNA-binding transcriptional regulator HcaR	4	4	1	1	4335				890	890	890	IAL7250_04037	IAL7252_03096	IAL7254_03117	IAL7255_03111
mdtK		multidrug efflux MATE transporter MdtK	4	4	1	1	949				1373	1373	1373	IAL7250_00454	IAL7252_02164	IAL7254_02187	IAL7255_02176
fucA_1		L-fuculose-phosphate aldolase	4	4	1	1	4167				638	638	638	IAL7250_03861	IAL7252_03269	IAL7254_03291	IAL7255_03284
dgcE		putative diguanylate cyclase DgcE	4	4	1	1	1365				3317	3317	3317	IAL7250_00031	IAL7252_02648	IAL7254_02671	IAL7255_02664
group_2303		glycosyltransferase family 9 protein	4	4	1	1	1274				1052	1052	1052	IAL7250_00124	IAL7252_02554	IAL7254_02578	IAL7255_02571
group_2304		hypothetical protein	4	4	1	1	3345				269	269	269	IAL7250_03117	IAL7252_04096	IAL7254_04111	IAL7255_04012
gltX		glutamate--tRNA ligase	4	4	1	1	4464				1415	1415	1415	IAL7250_04169	IAL7252_02964	IAL7254_02985	IAL7255_02979
malZ		maltodextrin glucosidase	4	4	1	1	1825				1817	1817	1817	IAL7250_01716	IAL7252_00893	IAL7254_00894	IAL7255_00903
ysgA_2		dienelactone hydrolase family protein	4	4	1	1	3705				815	815	815	IAL7250_02752	IAL7252_04463	IAL7254_04475	IAL7255_04377
group_2308		YccE family protein	4	4	1	1	281				1256	1256	1256	IAL7250_01099	IAL7252_01514	IAL7254_01518	IAL7255_01525
group_2309		site-specific integrase	4	4	1	1	862				1280	1280	1280	IAL7250_00541	IAL7252_02077	IAL7254_02100	IAL7255_02089
ibaG		BolA family iron metabolism protein IbaG	4	4	1	1	3082				269	269	269	IAL7250_03399	IAL7252_03844	IAL7254_03860	IAL7255_03760
group_2311		hypothetical protein	4	4	1	1	1200				224	224	224	IAL7250_00200	IAL7252_02417	IAL7254_02441	IAL7255_02433
asd_2		aspartate-semialdehyde dehydrogenase	4	4	1	1	3314				1103	1103	1103	IAL7250_03148	IAL7252_04065	IAL7254_04080	IAL7255_03981
rplF		50S ribosomal protein L6	4	4	1	1	3198				533	533	533	IAL7250_03277	IAL7252_03949	IAL7254_03965	IAL7255_03866
gloA		lactoylglutathione lyase	4	4	1	1	936				407	407	407	IAL7250_00467	IAL7252_02151	IAL7254_02174	IAL7255_02163
hexR		DNA-binding transcriptional regulator HexR	4	4	1	1	1142				869	869	869	IAL7250_00260	IAL7252_02357	IAL7254_02381	IAL7255_02372
tamA		autotransporter assembly complex protein TamA	4	4	1	1	2359				1733	1733	1733	IAL7250_02282	IAL7252_00352	IAL7254_00353	IAL7255_00358
group_2317		hypothetical protein	4	4	1	1	1124				275	275	275	IAL7250_00278	IAL7252_02339	IAL7254_02363	IAL7255_02354
yeeO		toxic metabolite efflux MATE transporter YeeO	4	4	1	1	1278				1454	1454	1454	IAL7250_00119	IAL7252_02559	IAL7254_02583	IAL7255_02576
ydhQ		AIDA repeat-containing protein	4	4	1	1	950				1256	1256	1256	IAL7250_00453	IAL7252_02165	IAL7254_02188	IAL7255_02177
napD		chaperone NapD	4	4	1	1	4640				263	263	263	IAL7250_04347	IAL7252_02784	IAL7254_02807	IAL7255_02800
lpxC		UDP-3-O-acyl-N-acetylglucosamine deacetylase	4	4	1	1	2103				917	917	917	IAL7250_01999	IAL7252_00610	IAL7254_00611	IAL7255_00619
trpE		anthranilate synthase component I	4	4	1	1	524				1562	1562	1562	IAL7250_00860	IAL7252_01759	IAL7254_01764	IAL7255_01773
wzxE		lipid III flippase WzxE	4	4	1	1	3671				1250	1250	1250	IAL7250_02790	IAL7252_04425	IAL7254_04437	IAL7255_04339
alkA		DNA-3-methyladenine glycosylase 2	4	4	1	1	1366				857	857	857	IAL7250_00030	IAL7252_02649	IAL7254_02672	IAL7255_02665
hslJ		heat shock protein HslJ	4	4	1	1	614				422	422	422	IAL7250_00771	IAL7252_01846	IAL7254_01854	IAL7255_01863
bamB		outer membrane protein assembly factor BamB	4	4	1	1	4361				1178	1178	1178	IAL7250_04062	IAL7252_03071	IAL7254_03092	IAL7255_03085
group_2327		hypothetical protein	4	4	1	1	664				287	287	287	IAL7250_00722	IAL7252_01895	IAL7254_01903	IAL7255_01913
crp		cAMP-activated global transcriptional regulator CRP	4	4	1	1	3237				632	632	632	IAL7250_03223	IAL7252_03988	IAL7254_04004	IAL7255_03905
pspE		thiosulfate sulfurtransferase PspE	4	4	1	1	571				314	314	314	IAL7250_00814	IAL7252_01806	IAL7254_01811	IAL7255_01820
ftsA		cell division protein FtsA	4	4	1	1	2105				1262	1262	1262	IAL7250_02001	IAL7252_00608	IAL7254_00609	IAL7255_00617
fimA_1		type 1 fimbrial major subunit FimA	4	4	1	1	2273				554	554	554	IAL7250_02171	IAL7252_00437	IAL7254_00438	IAL7255_00446
group_2332		hypothetical protein	4	4	1	1	1947				200	200	200	IAL7250_01839	IAL7252_00770	IAL7254_00771	IAL7255_00780
rplL		50S ribosomal protein L7/L12	4	4	1	1	2608				365	365	365	IAL7250_02531	IAL7252_00102	IAL7254_00102	IAL7255_00102
ybtX		yersiniabactin-associated zinc MFS transporter YbtX	4	4	1	1	1261				1280	1280	1280	IAL7250_00137	IAL7252_02541	IAL7254_02565	IAL7255_02558
hemE		uroporphyrinogen decarboxylase	4	4	1	1	2595				1064	1064	1064	IAL7250_02519	IAL7252_00114	IAL7254_00114	IAL7255_00115
ugpC_1		sn-glycerol 3-phosphate ABC transporter ATP binding protein UgpC	4	4	1	1	581				1082	1082	1082	IAL7250_00804	IAL7252_01816	IAL7254_01821	IAL7255_01830
yceD		23S rRNA accumulation protein YceD	4	4	1	1	362				521	521	521	IAL7250_01017	IAL7252_01596	IAL7254_01600	IAL7255_01607
ydhT		protein YdhT	4	4	1	1	953				764	764	764	IAL7250_00448	IAL7252_02170	IAL7254_02193	IAL7255_02182
pabC		aminodeoxychorismate lyase	4	4	1	1	370				809	809	809	IAL7250_01009	IAL7252_01604	IAL7254_01608	IAL7255_01615
katG		catalase/peroxidase HPI	4	4	1	1	2647				2180	2180	2180	IAL7250_02572	IAL7252_00060	IAL7254_00060	IAL7255_00060
yahI		carbamate kinase family protein	4	4	1	1	1895				950	950	950	IAL7250_01787	IAL7252_00822	IAL7254_00823	IAL7255_00832
ybaT		APC family permease	4	4	1	1	1742				1292	1292	1292	IAL7250_01634	IAL7252_00976	IAL7254_00977	IAL7255_00983
glgX		glycogen debranching protein GlgX	4	4	1	1	3312				1973	1973	1973	IAL7250_03150	IAL7252_04063	IAL7254_04078	IAL7255_03979
group_2344		hypothetical protein	4	4	1	1	4230				329	329	329	IAL7250_03928	IAL7252_03200	IAL7254_03221	IAL7255_03215
osmF		glycine betaine ABC transporter substrate-binding protein OsmF	4	4	1	1	4714				917	917	917	IAL7250_04422	IAL7252_02709	IAL7254_02732	IAL7255_02725
dnaJ		molecular chaperone DnaJ	4	4	1	1	2180				1130	1130	1130	IAL7250_02076	IAL7252_00533	IAL7254_00534	IAL7255_00542
caiD_3		crotonobetainyl-CoA hydratase	4	4	1	1	628				767	767	767	IAL7250_00757	IAL7252_01860	IAL7254_01868	IAL7255_01877
yidQ		YceK/YidQ family lipoprotein	4	4	1	1	3574				260	260	260	IAL7250_02887	IAL7252_04325	IAL7254_04339	IAL7255_04241
phoU		phosphate signaling complex protein PhoU	4	4	1	1	3609				725	725	725	IAL7250_02852	IAL7252_04360	IAL7254_04374	IAL7255_04276
dinD		DNA damage-inducible protein D	4	4	1	1	3529				824	824	824	IAL7250_02933	IAL7252_04281	IAL7254_04295	IAL7255_04197
mrcB		bifunctional glycosyl transferase/transpeptidase	4	4	1	1	2052				2534	2534	2534	IAL7250_01948	IAL7252_00661	IAL7254_00662	IAL7255_00670
group_2352		hypothetical protein	4	4	1	1	397				461	461	461	IAL7250_00983	IAL7252_01630	IAL7254_01634	IAL7255_01642
ydiN		MFS transporter	4	4	1	1	977				1265	1265	1265	IAL7250_00424	IAL7252_02194	IAL7254_02217	IAL7255_02206
ydhV_1		aldehyde ferredoxin oxidoreductase	4	4	1	1	957				356	356	356	IAL7250_00444	IAL7252_02174	IAL7254_02197	IAL7255_02186
tabA		toxin-antitoxin biofilm protein TabA	4	4	1	1	2333				452	452	452	IAL7250_02232	IAL7252_00377	IAL7254_00378	IAL7255_00385
rplC		50S ribosomal protein L3	4	4	1	1	3213				629	629	629	IAL7250_03262	IAL7252_03964	IAL7254_03980	IAL7255_03881
ycgM		fumarylacetoacetate hydrolase family protein	4	4	1	1	434				659	659	659	IAL7250_00947	IAL7252_01667	IAL7254_01671	IAL7255_01679
cynS		cyanase	4	4	1	1	1879				470	470	470	IAL7250_01770	IAL7252_00839	IAL7254_00840	IAL7255_00849
frlC		fructoselysine 3-epimerase	4	4	1	1	3252				830	830	830	IAL7250_03208	IAL7252_04003	IAL7254_04019	IAL7255_03920
cydC		cysteine/glutathione ABC transporter ATP-binding protein/permease CydC	4	4	1	1	166				1721	1721	1721	IAL7250_01213	IAL7252_01400	IAL7254_01404	IAL7255_01409
yihA		ribosome biogenesis GTP-binding protein YihA/YsxC	4	4	1	1	3733				632	632	632	IAL7250_02721	IAL7252_04493	IAL7254_04505	IAL7255_04407
dnaA		chromosomal replication initiator protein DnaA	4	4	1	1	3588				1403	1403	1403	IAL7250_02873	IAL7252_04339	IAL7254_04353	IAL7255_04255
yhjE		MHS family MFS transporter	4	4	1	1	3404				1322	1322	1322	IAL7250_03059	IAL7252_04155	IAL7254_04169	IAL7255_04071
hyfD		hydrogenase 4 subunit HyfD	4	4	1	1	4390				1439	1439	1439	IAL7250_04091	IAL7252_03042	IAL7254_03063	IAL7255_03056
ssuA		aliphatic sulfonate ABC transporter substrate-binding protein SsuA	4	4	1	1	217				959	959	959	IAL7250_01163	IAL7252_01450	IAL7254_01454	IAL7255_01460
rfaF		ADP-heptose--LPS heptosyltransferase RfaF	4	4	1	1	3504				1046	1046	1046	IAL7250_02958	IAL7252_04256	IAL7254_04270	IAL7255_04172
ubiT		SCP2 domain-containing protein	4	4	1	1	3050				524	524	524	IAL7250_03432	IAL7252_03811	IAL7254_03827	IAL7255_03726
group_2368		hypothetical protein	4	4	1	1	4618				623	623	623	IAL7250_04325	IAL7252_02806	IAL7254_02829	IAL7255_02822
asr		acid resistance repetitive basic protein Asr	4	4	1	1	880				308	308	308	IAL7250_00523	IAL7252_02095	IAL7254_02118	IAL7255_02107
malQ		4-alpha-glucanotransferase	4	4	1	1	3297				2084	2084	2084	IAL7250_03164	IAL7252_04048	IAL7254_04063	IAL7255_03964
ubiX		flavin prenyltransferase UbiX	4	4	1	1	4532				569	569	569	IAL7250_04240	IAL7252_02891	IAL7254_02914	IAL7255_02908
umuD		translesion error-prone DNA polymerase V autoproteolytic subunit	4	4	1	1	437				419	419	419	IAL7250_00944	IAL7252_01670	IAL7254_01674	IAL7255_01682
hyaA		hydrogenase 1 small subunit	4	4	1	1	253				1118	1118	1118	IAL7250_01127	IAL7252_01486	IAL7254_01490	IAL7255_01497
yebF		protein YebF	4	4	1	1	1135				356	356	356	IAL7250_00267	IAL7252_02350	IAL7254_02374	IAL7255_02365
smrB		endonuclease SmrB	4	4	1	1	4512				551	551	551	IAL7250_04220	IAL7252_02911	IAL7254_02934	IAL7255_02928
yvcK		uridine diphosphate-N-acetylglucosamine-binding protein YvcK	4	4	1	1	1460				908	908	908	IAL7250_01342	IAL7252_01272	IAL7254_01276	IAL7255_01279
arnE		4-amino-4-deoxy-L-arabinose-phosphoundecaprenol flippase subunit ArnE	4	4	1	1	4588				335	335	335	IAL7250_04295	IAL7252_02836	IAL7254_02859	IAL7255_02852
flgJ		flagellar assembly peptidoglycan hydrolase FlgJ	4	4	1	1	356				941	941	941	IAL7250_01023	IAL7252_01590	IAL7254_01594	IAL7255_01601
hcaT		3-phenylpropionate MFS transporter	4	4	1	1	4336				1139	1139	1139	IAL7250_04038	IAL7252_03095	IAL7254_03116	IAL7255_03110
ihfA		integration host factor subunit alpha	4	4	1	1	998				299	299	299	IAL7250_00402	IAL7252_02215	IAL7254_02238	IAL7255_02227
metH		methionine synthase	4	4	1	1	2574				3683	3683	3683	IAL7250_02498	IAL7252_00136	IAL7254_00136	IAL7255_00137
rraA		ribonuclease E activity regulator RraA	4	4	1	1	2660				485	485	485	IAL7250_02585	IAL7252_00047	IAL7254_00047	IAL7255_00047
kefF		glutathione-regulated potassium-efflux system oxidoreductase KefF	4	4	1	1	2150				530	530	530	IAL7250_02046	IAL7252_00563	IAL7254_00564	IAL7255_00572
pdxB		4-phosphoerythronate dehydrogenase PdxB	4	4	1	1	4523				1136	1136	1136	IAL7250_04231	IAL7252_02900	IAL7254_02923	IAL7255_02917
fixA		electron transfer flavoprotein FixA	4	4	1	1	2155				770	770	770	IAL7250_02051	IAL7252_00558	IAL7254_00559	IAL7255_00567
ycgB		SpoVR family protein	4	4	1	1	442				1532	1532	1532	IAL7250_00939	IAL7252_01675	IAL7254_01679	IAL7255_01687
lgoT		MFS transporter	4	4	1	1	2239				1361	1361	1361	IAL7250_02138	IAL7252_00471	IAL7254_00472	IAL7255_00479
sstT		serine/threonine transporter SstT	4	4	1	1	2980				1244	1244	1244	IAL7250_03498	IAL7252_03742	IAL7254_03758	IAL7255_03657
pta_1		phosphate acetyltransferase	4	4	1	1	4547				2144	2144	2144	IAL7250_04254	IAL7252_02877	IAL7254_02900	IAL7255_02893
adiC_2		arginine/agmatine antiporter	4	4	1	1	1574				1319	1319	1319	IAL7250_01462	IAL7252_01152	IAL7254_01153	IAL7255_01159
ftsE		cell division ATP-binding protein FtsE	4	4	1	1	3342				668	668	668	IAL7250_03120	IAL7252_04093	IAL7254_04108	IAL7255_04009
lsrD		autoinducer 2 ABC transporter permease LsrD	4	4	1	1	797				992	992	992	IAL7250_00605	IAL7252_02013	IAL7254_02035	IAL7255_02025
group_2393		hypothetical protein	4	4	1	1	1497				167	167	167	IAL7250_01379	IAL7252_01235	IAL7254_01239	IAL7255_01242
lpcA		D-sedoheptulose 7-phosphate isomerase	4	4	1	1	1976				578	578	578	IAL7250_01869	IAL7252_00740	IAL7254_00741	IAL7255_00750
glgP		glycogen phosphorylase	4	4	1	1	3309				2447	2447	2447	IAL7250_03153	IAL7252_04060	IAL7254_04075	IAL7255_03976
hyfB		hydrogenase 4 subunit B	4	4	1	1	4392				2018	2018	2018	IAL7250_04093	IAL7252_03040	IAL7254_03061	IAL7255_03054
bioA		adenosylmethionine--8-amino-7-oxononanoate transaminase	4	4	1	1	1466				1289	1289	1289	IAL7250_01348	IAL7252_01266	IAL7254_01270	IAL7255_01273
torY		NapC/NirT family cytochrome c	4	4	1	1	1163				1100	1100	1100	IAL7250_00239	IAL7252_02378	IAL7254_02402	IAL7255_02393
asnS		asparagine--tRNA ligase	4	4	1	1	211				1400	1400	1400	IAL7250_01169	IAL7252_01444	IAL7254_01448	IAL7255_01454
yfcC		putative basic amino acid antiporter YfcC	4	4	1	1	4546				1478	1553	1496	IAL7250_04253	IAL7252_02878	IAL7254_02901	IAL7255_02894
fadE		acyl-CoA dehydrogenase FadE	4	4	1	1	1977				2444	2444	2444	IAL7250_01870	IAL7252_00739	IAL7254_00740	IAL7255_00749
wcaC		colanic acid biosynthesis glycosyltransferase WcaC	4	4	1	1	1355				1217	1217	1217	IAL7250_00041	IAL7252_02638	IAL7254_02661	IAL7255_02654
tsgA		MFS transporter TsgA	4	4	1	1	3244				1181	1181	1181	IAL7250_03216	IAL7252_03995	IAL7254_04011	IAL7255_03912
group_2403		hypothetical protein	4	4	1	1	2570				272	272	272	IAL7250_02494	IAL7252_00140	IAL7254_00140	IAL7255_00141
paaH		3-hydroxyadipyl-CoA dehydrogenase	4	4	1	1	630				1382	1382	1382	IAL7250_00755	IAL7252_01862	IAL7254_01870	IAL7255_01879
yehE		YehE family protein	4	4	1	1	3884				281	281	281	IAL7250_04441	IAL7252_02690	IAL7254_02713	IAL7255_02706
cydA		cytochrome ubiquinol oxidase subunit I	4	4	1	1	1533				1568	1568	1568	IAL7250_01421	IAL7252_01193	IAL7254_01194	IAL7255_01200
group_2407		IS4 family transposase ISVsa5	4	4	1	1	4309				521	521	521	IAL7250_04011	IAL7252_03122	IAL7254_03143	IAL7255_03137
argH		argininosuccinate lyase	4	4	1	1	2628				1373	1373	1373	IAL7250_02554	IAL7252_00078	IAL7254_00078	IAL7255_00078
thiE		thiamine phosphate synthase	4	4	1	1	2600				635	635	635	IAL7250_02523	IAL7252_00110	IAL7254_00110	IAL7255_00110
ybjL		aspartate:alanine antiporter	4	4	1	1	127				1685	1685	1685	IAL7250_01253	IAL7252_01361	IAL7254_01365	IAL7255_01369
wecC		UDP-N-acetyl-D-mannosamine dehydrogenase	4	4	1	1	3666				1262	1262	1262	IAL7250_02795	IAL7252_04420	IAL7254_04432	IAL7255_04334
group_2412		hypothetical protein	4	4	1	1	1710				815	815	815	IAL7250_01602	IAL7252_01008	IAL7254_01009	IAL7255_01015
cvrA		potassium/proton antiporter	4	4	1	1	446				1736	1736	1736	IAL7250_00935	IAL7252_01679	IAL7254_01683	IAL7255_01691
group_2414		hypothetical protein	4	4	1	1	109				440	440	440	IAL7250_01271	IAL7252_01343	IAL7254_01347	IAL7255_01351
adk		adenylate kinase	4	4	1	1	1755				644	644	644	IAL7250_01646	IAL7252_00963	IAL7254_00964	IAL7255_00971
rluE		23S rRNA pseudouridine(2457) synthase RluE	4	4	1	1	410				653	653	653	IAL7250_00970	IAL7252_01643	IAL7254_01647	IAL7255_01655
ompL		porin OmpL	4	4	1	1	3744				692	692	692	IAL7250_02710	IAL7252_04504	IAL7254_04516	IAL7255_04418
thiM		hydroxyethylthiazole kinase	4	4	1	1	3876				788	788	788	IAL7250_04449	IAL7252_02682	IAL7254_02705	IAL7255_02698
nudL		CoA pyrophosphatase	4	4	1	1	1099				578	578	578	IAL7250_00302	IAL7252_02315	IAL7254_02338	IAL7255_02328
fliM		flagellar motor switch protein FliM	4	4	1	1	1230				1004	1004	1004	IAL7250_00170	IAL7252_02447	IAL7254_02471	IAL7255_02463
relA		GTP pyrophosphokinase	4	4	1	1	4113				2234	2234	2234	IAL7250_03816	IAL7252_03320	IAL7254_03343	IAL7255_03335
rpoZ		DNA-directed RNA polymerase subunit omega	4	4	1	1	3533				275	275	275	IAL7250_02929	IAL7252_04285	IAL7254_04299	IAL7255_04201
ribE_1		6,7-dimethyl-8-ribityllumazine synthase	4	4	1	1	1813				470	470	470	IAL7250_01704	IAL7252_00905	IAL7254_00906	IAL7255_00915
ydeA		L-arabinose MFS transporter	4	4	1	1	811				1190	1190	1190	IAL7250_00592	IAL7252_02026	IAL7254_02049	IAL7255_02038
citX		citrate lyase holo-[acyl-carrier protein] synthase	4	4	1	1	1640				551	551	551	IAL7250_01531	IAL7252_01079	IAL7254_01080	IAL7255_01086
fsa_2		fructose-6-phosphate aldolase	4	4	1	1	83				662	662	662	IAL7250_01297	IAL7252_01317	IAL7254_01321	IAL7255_01325
gpmA		2,3-diphosphoglycerate-dependent phosphoglycerate mutase	4	4	1	1	1517				752	752	752	IAL7250_01398	IAL7252_01216	IAL7254_01217	IAL7255_01223
bamC		outer membrane protein assembly factor BamC	4	4	1	1	4397				1034	1034	1034	IAL7250_04098	IAL7252_03035	IAL7254_03056	IAL7255_03049
nuoK		NADH-quinone oxidoreductase subunit NuoK	4	4	1	1	4566				302	302	302	IAL7250_04273	IAL7252_02858	IAL7254_02881	IAL7255_02874
cobC		adenosylcobalamin/alpha-ribazole phosphatase	4	4	1	1	1616				611	611	611	IAL7250_01507	IAL7252_01103	IAL7254_01104	IAL7255_01110
aspS		aspartate--tRNA ligase	4	4	1	1	1155				1772	1772	1772	IAL7250_00247	IAL7252_02370	IAL7254_02394	IAL7255_02385
yoaA		ATP-dependent DNA helicase	4	4	1	1	1094				1910	1910	1910	IAL7250_00307	IAL7252_02310	IAL7254_02333	IAL7255_02323
moaE		molybdopterin synthase catalytic subunit MoaE	4	4	1	1	1455				452	452	452	IAL7250_01337	IAL7252_01277	IAL7254_01281	IAL7255_01284
pmrD		signal transduction protein PmrD	4	4	1	1	4586				266	266	266	IAL7250_04293	IAL7252_02838	IAL7254_02861	IAL7255_02854
ydeQ_2		fimbrial protein	4	4	1	1	738				914	914	914	IAL7250_00647	IAL7252_01970	IAL7254_01978	IAL7255_01987
fsr		fosmidomycin MFS transporter	4	4	1	1	1750				1220	1220	1220	IAL7250_01641	IAL7252_00968	IAL7254_00969	IAL7255_00976
phnP		phosphonate metabolism protein PhnP	4	4	1	1	2495				758	758	758	IAL7250_02419	IAL7252_00215	IAL7254_00215	IAL7255_00216
puuA		glutamate-putrescine ligase	4	4	1	1	560				1418	1418	1418	IAL7250_00825	IAL7252_01795	IAL7254_01800	IAL7255_01809
entF		enterobactin non-ribosomal peptide synthetase EntF	4	4	1	1	1669				3881	3881	3881	IAL7250_01560	IAL7252_01050	IAL7254_01051	IAL7255_01057
phnE		phosphonate ABC transporter, permease protein PhnE	4	4	1	1	2484				368	368	368	IAL7250_02408	IAL7252_00226	IAL7254_00226	IAL7255_00227
group_2441		ISAs1 family transposase	4	4	1	1	1339				866	866	866	IAL7250_00057	IAL7252_02622	IAL7254_02645	IAL7255_02638
gntU		gluconate transporter	4	4	1	1	3316				1340	1340	1340	IAL7250_03146	IAL7252_04067	IAL7254_04082	IAL7255_03983
ssuE		NADPH-dependent FMN reductase	4	4	1	1	218				575	575	575	IAL7250_01162	IAL7252_01451	IAL7254_01455	IAL7255_01461
rcsD		phosphotransferase RcsD	4	4	1	1	4630				2672	2672	2672	IAL7250_04337	IAL7252_02794	IAL7254_02817	IAL7255_02810
phnH		phosphonate C-P lyase system protein PhnH	4	4	1	1	2487				584	584	584	IAL7250_02411	IAL7252_00223	IAL7254_00223	IAL7255_00224
group_2446		lytic transglycosylase domain-containing protein	4	4	1	1	4039				374	374	374	IAL7250_03740	IAL7252_03410	IAL7254_03433	IAL7255_03426
yliI		aldose sugar dehydrogenase YliI	4	4	1	1	95				1115	1115	1115	IAL7250_01285	IAL7252_01329	IAL7254_01333	IAL7255_01337
group_2448		S49 family peptidase	4	4	1	1	1476				1085	1085	1085	IAL7250_01358	IAL7252_01256	IAL7254_01260	IAL7255_01263
thiC		phosphomethylpyrimidine synthase ThiC	4	4	1	1	2599				1895	1895	1895	IAL7250_02522	IAL7252_00111	IAL7254_00111	IAL7255_00111
group_2450		hypothetical protein	4	4	1	1	1609				707	707	707	IAL7250_01500	IAL7252_01110	IAL7254_01111	IAL7255_01117
yeiI		sugar kinase	4	4	1	1	4686				1088	1088	1088	IAL7250_04394	IAL7252_02737	IAL7254_02760	IAL7255_02753
araD_1		L-ribulose-5-phosphate 4-epimerase	4	4	1	1	2137				695	695	695	IAL7250_02033	IAL7252_00576	IAL7254_00577	IAL7255_00585
yfbL		M28 family metallopeptidase	4	4	1	1	4574				971	971	971	IAL7250_04281	IAL7252_02850	IAL7254_02873	IAL7255_02866
ariR		biofilm/acid-resistance regulator AriR	4	4	1	1	416				266	266	266	IAL7250_00964	IAL7252_01649	IAL7254_01653	IAL7255_01661
yaiP		glycosyltransferase family 2 protein	4	4	1	1	1860				1196	1196	1196	IAL7250_01751	IAL7252_00858	IAL7254_00859	IAL7255_00868
yjfF		sugar ABC transporter permease YjfF	4	4	1	1	2351				995	995	995	IAL7250_02250	IAL7252_00359	IAL7254_00360	IAL7255_00367
yiiE		ribbon-helix-helix domain-containing protein	4	4	1	1	3759				218	218	218	IAL7250_02695	IAL7252_04519	IAL7254_04531	IAL7255_04433
artJ_1		ABC transporter substrate-binding protein ArtJ	4	4	1	1	140				731	731	731	IAL7250_01240	IAL7252_01374	IAL7254_01378	IAL7255_01382
mhpA		bifunctional 3-(3-hydroxy-phenyl)propionate/3-hydroxycinnamic acid hydroxylase	4	4	1	1	1872				1664	1664	1664	IAL7250_01763	IAL7252_00846	IAL7254_00847	IAL7255_00856
ytfJ		YtfJ family protein	4	4	1	1	2363				557	557	557	IAL7250_02286	IAL7252_00348	IAL7254_00349	IAL7255_00354
ansA		asparaginase	4	4	1	1	1054				1016	1016	1016	IAL7250_00347	IAL7252_02270	IAL7254_02293	IAL7255_02283
ydcH		YdcH family protein	4	4	1	1	658				224	224	224	IAL7250_00728	IAL7252_01889	IAL7254_01897	IAL7255_01907
truA		tRNA pseudouridine(38-40) synthase TruA	4	4	1	1	4525				812	812	812	IAL7250_04233	IAL7252_02898	IAL7254_02921	IAL7255_02915
mgsA		methylglyoxal synthase	4	4	1	1	245				458	458	458	IAL7250_01136	IAL7252_01477	IAL7254_01481	IAL7255_01488
dps		DNA starvation/stationary phase protection protein Dps	4	4	1	1	1427				503	503	503	IAL7250_01310	IAL7252_01304	IAL7254_01308	IAL7255_01312
group_2466		glucose uptake inhibitor SgrT	4	4	1	1	2128				131	131	131	IAL7250_02024	IAL7252_00585	IAL7254_00586	IAL7255_00594
plsB		glycerol-3-phosphate 1-O-acyltransferase PlsB	4	4	1	1	2549				2423	2423	2423	IAL7250_02473	IAL7252_00161	IAL7254_00161	IAL7255_00162
nanM		N-acetylneuraminate epimerase	4	4	1	1	2278				1106	1106	1106	IAL7250_02176	IAL7252_00432	IAL7254_00433	IAL7255_00441
yhiN		NAD(P)/FAD-dependent oxidoreductase	4	4	1	1	3371				1202	1202	1202	IAL7250_03091	IAL7252_04122	IAL7254_04137	IAL7255_04038
raiA		ribosome-associated translation inhibitor RaiA	4	4	1	1	4277				341	341	341	IAL7250_03978	IAL7252_03155	IAL7254_03176	IAL7255_03170
group_2471		hypothetical protein	4	4	1	1	101				278	278	278	IAL7250_01279	IAL7252_01335	IAL7254_01339	IAL7255_01343
metL		bifunctional aspartate kinase/homoserine dehydrogenase II	4	4	1	1	2649				2432	2432	2432	IAL7250_02574	IAL7252_00058	IAL7254_00058	IAL7255_00058
group_2473		hypothetical protein	4	4	1	1	490				458	458	458	IAL7250_00894	IAL7252_01725	IAL7254_01730	IAL7255_01739
copD		copper homeostasis membrane protein CopD	4	4	1	1	1127				872	872	872	IAL7250_00275	IAL7252_02342	IAL7254_02366	IAL7255_02357
eutE		aldehyde dehydrogenase EutE	4	4	1	1	4421				1403	1403	1403	IAL7250_04122	IAL7252_03011	IAL7254_03032	IAL7255_03025
ynbE		YnbE family lipoprotein	4	4	1	1	617				185	185	185	IAL7250_00768	IAL7252_01849	IAL7254_01857	IAL7255_01866
pgm		phosphoglucomutase (alpha-D-glucose-1,6-bisphosphate-dependent)	4	4	1	1	1577				1640	1640	1640	IAL7250_01465	IAL7252_01149	IAL7254_01150	IAL7255_01156
fimA_4		type 1 fimbrial major subunit FimA	4	4	1	1	219				539	539	539	IAL7250_01161	IAL7252_01452	IAL7254_01456	IAL7255_01462
group_2479		hypothetical protein	4	4	1	1	4398				230	230	230	IAL7250_04099	IAL7252_03034	IAL7254_03055	IAL7255_03048
mdtE		multidrug transporter subunit MdtE	4	4	1	1	3394				1157	1157	1157	IAL7250_03069	IAL7252_04145	IAL7254_04159	IAL7255_04061
frwC		PTS fructose transporter subunit EIIC	4	4	1	1	2641				1079	1079	1079	IAL7250_02566	IAL7252_00066	IAL7254_00066	IAL7255_00066
uhpB		signal transduction histidine-protein kinase/phosphatase UhpB	4	4	1	1	3553				1502	1502	1502	IAL7250_02908	IAL7252_04305	IAL7254_04319	IAL7255_04221
thiG		thiazole synthase	4	4	1	1	2603				770	770	770	IAL7250_02526	IAL7252_00107	IAL7254_00107	IAL7255_00107
rcnR		Ni(II)/Co(II)-binding transcriptional repressor RcnR	4	4	1	1	3877				272	272	272	IAL7250_04448	IAL7252_02683	IAL7254_02706	IAL7255_02699
dauA		C4-dicarboxylic acid transporter DauA	4	4	1	1	464				1652	1652	1652	IAL7250_00919	IAL7252_01697	IAL7254_01699	IAL7255_01709
yidF		radical SAM protein	4	4	1	1	3560				497	497	497	IAL7250_02901	IAL7252_04311	IAL7254_04325	IAL7255_04227
accB		acetyl-CoA carboxylase biotin carboxyl carrier protein	4	4	1	1	3139				470	470	470	IAL7250_03337	IAL7252_03901	IAL7254_03917	IAL7255_03817
atoS		two-component system sensor histidine kinase AtoS	4	4	1	1	4627				1826	1826	1826	IAL7250_04334	IAL7252_02797	IAL7254_02820	IAL7255_02813
yjbH_1		YjbH domain-containing protein	4	4	1	1	2564				2096	2096	2096	IAL7250_02488	IAL7252_00146	IAL7254_00146	IAL7255_00147
rlmE		23S rRNA (uridine(2552)-2'-O)-methyltransferase RlmE	4	4	1	1	3071				629	629	629	IAL7250_03410	IAL7252_03833	IAL7254_03849	IAL7255_03749
fic		putative adenosine monophosphate-protein transferase Fic	4	4	1	1	3241				602	602	602	IAL7250_03219	IAL7252_03992	IAL7254_04008	IAL7255_03909
dadA		D-amino acid dehydrogenase	4	4	1	1	443				1298	1298	1298	IAL7250_00938	IAL7252_01676	IAL7254_01680	IAL7255_01688
group_2493		hypothetical protein	4	4	1	1	2404				398	398	398	IAL7250_02324	IAL7252_00310	IAL7254_00310	IAL7255_00313
arnT		lipid IV(A) 4-amino-4-deoxy-L-arabinosyltransferase	4	4	1	1	4589				1652	1652	1652	IAL7250_04296	IAL7252_02835	IAL7254_02858	IAL7255_02851
flgA		flagellar basal body P-ring formation protein FlgA	4	4	1	1	347				659	659	659	IAL7250_01032	IAL7252_01581	IAL7254_01585	IAL7255_01592
group_2496		hypothetical protein	4	4	1	1	1372				146	146	146	IAL7250_00024	IAL7252_02655	IAL7254_02678	IAL7255_02671
yfcG		GSH-dependent disulfide bond oxidoreductase	4	4	1	1	4541				647	647	647	IAL7250_04249	IAL7252_02882	IAL7254_02905	IAL7255_02899
cueO		multicopper oxidase CueO	4	4	1	1	2078				1550	1550	1550	IAL7250_01974	IAL7252_00635	IAL7254_00636	IAL7255_00644
tsr		methyl-accepting chemotaxis protein	4	4	1	1	2240				1664	1664	1664	IAL7250_02139	IAL7252_00470	IAL7254_00471	IAL7255_00478
cycA		D-serine/D-alanine/glycine transporter	4	4	1	1	2373				857	1412	1200	IAL7250_02293	IAL7252_00341	IAL7254_00341	IAL7255_00344
nfrA		bacteriophage adsorption protein NfrA	4	4	1	1	1690				2972	2972	2972	IAL7250_01581	IAL7252_01029	IAL7254_01030	IAL7255_01036
group_2501		hypothetical protein	4	4	1	1	2205				167	167	167	IAL7250_02101	IAL7252_00508	IAL7254_00509	IAL7255_00516
gcvH		glycine cleavage system protein GcvH	4	4	1	1	3977				389	389	389	IAL7250_03682	IAL7252_03486	IAL7254_03501	IAL7255_03488
yihX		glucose-1-phosphatase	4	4	1	1	3754				599	599	599	IAL7250_02700	IAL7252_04514	IAL7254_04526	IAL7255_04428
group_2504		hypothetical protein	4	4	1	1	3393				278	278	278	IAL7250_03070	IAL7252_04144	IAL7254_04158	IAL7255_04060
fecA		Fe(3+) dicitrate transport protein FecA	4	4	1	1	2297				2324	2324	2324	IAL7250_02195	IAL7252_00413	IAL7254_00414	IAL7255_00422
gloB		hydroxyacylglutathione hydrolase	4	4	1	1	1992				755	755	755	IAL7250_01886	IAL7252_00723	IAL7254_00724	IAL7255_00733
bcsR		cellulose biosynthesis protein BcsR	4	4	1	1	3416				188	188	188	IAL7250_03047	IAL7252_04167	IAL7254_04181	IAL7255_04083
ghrB		glyoxylate/hydroxypyruvate reductase GhrB	4	4	1	1	3434				974	974	974	IAL7250_03028	IAL7252_04186	IAL7254_04200	IAL7255_04102
carB		carbamoyl-phosphate synthase large subunit	4	4	1	1	2163				3221	3221	3221	IAL7250_02059	IAL7252_00550	IAL7254_00551	IAL7255_00559
group_2510		inovirus Gp2 family protein	4	4	1	1	2288				344	344	344	IAL7250_02186	IAL7252_00422	IAL7254_00423	IAL7255_00431
wcaM		colanic acid biosynthesis protein WcaM	4	4	1	1	1341				1394	1394	1394	IAL7250_00055	IAL7252_02624	IAL7254_02647	IAL7255_02640
yidI		Inner membrane protein YidI	4	4	1	1	3563				449	449	449	IAL7250_02898	IAL7252_04314	IAL7254_04328	IAL7255_04230
waaO_2		lipopolysaccharide 3-alpha-galactosyltransferase	4	4	1	1	3513				980	980	980	IAL7250_02949	IAL7252_04265	IAL7254_04279	IAL7255_04181
flhB		flagellar type III secretion system protein FlhB	4	4	1	1	1170				1148	1148	1148	IAL7250_00232	IAL7252_02385	IAL7254_02409	IAL7255_02400
yifL		lipoprotein	4	4	1	1	3684				203	203	203	IAL7250_02773	IAL7252_04442	IAL7254_04454	IAL7255_04356
rtcR		DNA-binding transcriptional regulator RtcR	4	4	1	1	3302				1598	1598	1598	IAL7250_03159	IAL7252_04053	IAL7254_04068	IAL7255_03969
wzxC		colanic acid undecaprenyl disphosphate flippase WzxC	4	4	1	1	1344				1478	1478	1478	IAL7250_00052	IAL7252_02627	IAL7254_02650	IAL7255_02643
wza_1		polysaccharide export protein Wza	4	4	1	1	265				1139	1139	1139	IAL7250_01115	IAL7252_01498	IAL7254_01502	IAL7255_01509
hypC		hydrogenase 3 maturation protein HypC	4	4	1	1	4178				272	272	272	IAL7250_03872	IAL7252_03258	IAL7254_03280	IAL7255_03273
capD		UDP-glucose 4-epimerase	4	4	1	1	1332				1013	1013	1013	IAL7250_00063	IAL7252_02616	IAL7254_02639	IAL7255_02632
fimA_2		type 1 fimbrial major subunit FimA	4	4	1	1	2272				497	497	497	IAL7250_02170	IAL7252_00438	IAL7254_00439	IAL7255_00447
ribF		bifunctional riboflavin kinase/FAD synthetase	4	4	1	1	2171				941	941	941	IAL7250_02067	IAL7252_00542	IAL7254_00543	IAL7255_00551
wcaA		colanic acid biosynthesis glycosyltransferase WcaA	4	4	1	1	1357				839	839	839	IAL7250_00039	IAL7252_02640	IAL7254_02663	IAL7255_02656
arsC_1		arsenate reductase (glutaredoxin)	4	4	1	1	4379				359	359	359	IAL7250_04080	IAL7252_03053	IAL7254_03074	IAL7255_03067
ybgQ_1		fimbrial biogenesis outer membrane usher protein	4	4	1	1	1549				1676	1676	1676	IAL7250_01437	IAL7252_01177	IAL7254_01178	IAL7255_01184
yacL		protein YacL	4	4	1	1	2082				362	362	362	IAL7250_01978	IAL7252_00631	IAL7254_00632	IAL7255_00640
bcsA		UDP-forming cellulose synthase catalytic subunit	4	4	1	1	3414				2618	2618	2618	IAL7250_03049	IAL7252_04165	IAL7254_04179	IAL7255_04081
tilS		tRNA lysidine(34) synthetase TilS	4	4	1	1	2013				1298	1298	1298	IAL7250_01909	IAL7252_00700	IAL7254_00701	IAL7255_00709
sltY		murein transglycosylase	4	4	1	1	2203				1937	1937	1937	IAL7250_02099	IAL7252_00510	IAL7254_00511	IAL7255_00518
pal		peptidoglycan-associated lipoprotein Pal	4	4	1	1	1524				521	521	521	IAL7250_01412	IAL7252_01202	IAL7254_01203	IAL7255_01209
bdm		biofilm-dependent modulation protein	4	4	1	1	718				215	215	215	IAL7250_00668	IAL7252_01949	IAL7254_01957	IAL7255_01967
cysE		serine O-acetyltransferase	4	4	1	1	3492				821	821	821	IAL7250_02970	IAL7252_04244	IAL7254_04258	IAL7255_04160
atpF		F0F1 ATP synthase subunit B	4	4	1	1	3621				470	470	470	IAL7250_02840	IAL7252_04372	IAL7254_04386	IAL7255_04288
flgM		anti-sigma-28 factor FlgM	4	4	1	1	346				293	293	293	IAL7250_01033	IAL7252_01580	IAL7254_01584	IAL7255_01591
wcaL		colanic acid biosynthesis glycosyltransferase WcaL	4	4	1	1	1342				1220	1220	1220	IAL7250_00054	IAL7252_02625	IAL7254_02648	IAL7255_02641
yjeM		glutamate/gamma-aminobutyrate family transporter YjeM	4	4	1	1	2429				1457	1457	1457	IAL7250_02352	IAL7252_00282	IAL7254_00282	IAL7255_00285
mglA		galactose/methyl galactoside ABC transporter ATP-binding protein MglA	4	4	1	1	4697				1520	1520	1520	IAL7250_04405	IAL7252_02726	IAL7254_02749	IAL7255_02742
yheT		hydrolase	4	4	1	1	3233				1022	1022	1022	IAL7250_03227	IAL7252_03984	IAL7254_04000	IAL7255_03901
psuK		pseudouridine kinase	4	4	1	1	4680				941	941	941	IAL7250_04388	IAL7252_02743	IAL7254_02766	IAL7255_02759
cutA		divalent cation tolerance protein CutA	4	4	1	1	2450				338	338	338	IAL7250_02373	IAL7252_00261	IAL7254_00261	IAL7255_00264
rfaL		O-antigen ligase RfaL	4	4	1	1	3506				1217	1217	1217	IAL7250_02956	IAL7252_04258	IAL7254_04272	IAL7255_04174
allR		HTH-type transcriptional repressor AllR	4	4	1	1	1723				815	815	815	IAL7250_01615	IAL7252_00995	IAL7254_00996	IAL7255_01002
pdeL		EAL domain-containing protein	4	4	1	1	1903				1088	1088	1088	IAL7250_01795	IAL7252_00814	IAL7254_00815	IAL7255_00824
dppC		dipeptide ABC transporter permease DppC	4	4	1	1	3424				902	902	902	IAL7250_03039	IAL7252_04175	IAL7254_04189	IAL7255_04091
aldB		aldehyde dehydrogenase AldB	4	4	1	1	3474				1538	1538	1538	IAL7250_02988	IAL7252_04226	IAL7254_04240	IAL7255_04142
group_2546		hypothetical protein	4	4	1	1	613				266	266	266	IAL7250_00772	IAL7252_01845	IAL7254_01853	IAL7255_01862
mntP		manganese efflux pump MntP	4	4	1	1	1108				566	566	566	IAL7250_00293	IAL7252_02324	IAL7254_02347	IAL7255_02337
nei		endonuclease VIII	4	4	1	1	1553				791	791	791	IAL7250_01441	IAL7252_01173	IAL7254_01174	IAL7255_01180
dsrB		protein DsrB	4	4	1	1	1237				188	188	188	IAL7250_00163	IAL7252_02454	IAL7254_02478	IAL7255_02470
creC		two-component system sensor histidine kinase CreC	4	4	1	1	2196				1424	1424	1424	IAL7250_02092	IAL7252_00517	IAL7254_00518	IAL7255_00525
clpX		ATP-dependent protease ATP-binding subunit ClpX	4	4	1	1	1790				1274	1274	1274	IAL7250_01681	IAL7252_00928	IAL7254_00929	IAL7255_00938
ydhU		thiosulfate reductase cytochrome B subunit	4	4	1	1	954				785	785	785	IAL7250_00447	IAL7252_02171	IAL7254_02194	IAL7255_02183
hofC		protein transport protein HofC	4	4	1	1	2095				1202	1202	1202	IAL7250_01991	IAL7252_00618	IAL7254_00619	IAL7255_00627
yidH		YidH family protein	4	4	1	1	3562				347	347	347	IAL7250_02899	IAL7252_04313	IAL7254_04327	IAL7255_04229
pxpC		5-oxoprolinase subunit PxpC	4	4	1	1	1555				932	932	932	IAL7250_01443	IAL7252_01171	IAL7254_01172	IAL7255_01178
adrA		diguanylate cyclase AdrA	4	4	1	1	1841				1115	1115	1115	IAL7250_01732	IAL7252_00877	IAL7254_00878	IAL7255_00887
yhjB		response regulator transcription factor	4	4	1	1	3401				602	602	602	IAL7250_03062	IAL7252_04152	IAL7254_04166	IAL7255_04068
ybjN		YbjN domain-containing protein	4	4	1	1	133				476	476	476	IAL7250_01247	IAL7252_01367	IAL7254_01371	IAL7255_01375
allS		HTH-type transcriptional activator AllS	4	4	1	1	1725				926	926	926	IAL7250_01617	IAL7252_00993	IAL7254_00994	IAL7255_01000
eamA		O-acetylserine/cysteine exporter	4	4	1	1	816				899	899	899	IAL7250_00587	IAL7252_02031	IAL7254_02054	IAL7255_02043
dppB		dipeptide ABC transporter permease DppB	4	4	1	1	3425				1019	1019	1019	IAL7250_03038	IAL7252_04176	IAL7254_04190	IAL7255_04092
kbl		glycine C-acetyltransferase	4	4	1	1	3502				1196	1196	1196	IAL7250_02960	IAL7252_04254	IAL7254_04268	IAL7255_04170
group_2563		hypothetical protein	4	4	1	1	1623				263	263	263	IAL7250_01514	IAL7252_01096	IAL7254_01097	IAL7255_01103
ppiB		peptidylprolyl isomerase B	4	4	1	1	1705				494	494	494	IAL7250_01597	IAL7252_01013	IAL7254_01014	IAL7255_01020
ytfQ		galactofuranose ABC transporter substrate-binding protein YtfQ	4	4	1	1	2354				956	956	956	IAL7250_02253	IAL7252_00356	IAL7254_00357	IAL7255_00364
hyaF		hydrogenase expression/formation protein	4	4	1	1	258				857	857	857	IAL7250_01122	IAL7252_01491	IAL7254_01495	IAL7255_01502
yaaJ		sodium:alanine symporter family protein	4	4	1	1	2187				1430	1430	1430	IAL7250_02083	IAL7252_00526	IAL7254_00527	IAL7255_00535
caiE		carnitine operon protein CaiE	4	4	1	1	2161				590	590	590	IAL7250_02057	IAL7252_00552	IAL7254_00553	IAL7255_00561
arnC		undecaprenyl-phosphate 4-deoxy-4-formamido-L-arabinose transferase	4	4	1	1	4592				968	968	968	IAL7250_04299	IAL7252_02832	IAL7254_02855	IAL7255_02848
ygcQ		electron transfer flavoprotein subunit alpha/FixB family protein	4	4	1	1	4128				860	860	860	IAL7250_03831	IAL7252_03305	IAL7254_03328	IAL7255_03320
fumB_1		class I fumarate hydratase	4	4	1	1	2465				1646	1646	1646	IAL7250_02389	IAL7252_00245	IAL7254_00245	IAL7255_00246
tpx		thiol peroxidase	4	4	1	1	587				506	506	506	IAL7250_00798	IAL7252_01822	IAL7254_01827	IAL7255_01836
yihT		sulfofructosephosphate aldolase	4	4	1	1	3750				878	878	878	IAL7250_02704	IAL7252_04510	IAL7254_04522	IAL7255_04424
murJ		murein biosynthesis integral membrane protein MurJ	4	4	1	1	344				1535	1535	1535	IAL7250_01035	IAL7252_01578	IAL7254_01582	IAL7255_01589
cecR		DNA-binding transcriptional regulator CecR	4	4	1	1	1444				671	671	671	IAL7250_01326	IAL7252_01288	IAL7254_01292	IAL7255_01295
torS		TMAO reductase system sensor histidine kinase/response regulator TorS	4	4	1	1	273				2699	2699	2699	IAL7250_01107	IAL7252_01506	IAL7254_01510	IAL7255_01517
appB		cytochrome d ubiquinol oxidase subunit II	4	4	1	1	260				1136	1136	1136	IAL7250_01120	IAL7252_01493	IAL7254_01497	IAL7255_01504
pflD_2		formate C-acetyltransferase	4	4	1	1	2638				1928	1928	1928	IAL7250_02563	IAL7252_00069	IAL7254_00069	IAL7255_00069
group_2579		hypothetical protein	4	4	1	1	933				239	239	239	IAL7250_00470	IAL7252_02148	IAL7254_02171	IAL7255_02160
dadX		catabolic alanine racemase DadX	4	4	1	1	444				1070	1070	1070	IAL7250_00937	IAL7252_01677	IAL7254_01681	IAL7255_01689
ppnP		pyrimidine/purine nucleoside phosphorylase	4	4	1	1	1835				284	284	284	IAL7250_01726	IAL7252_00883	IAL7254_00884	IAL7255_00893
cueR		Cu(I)-responsive transcriptional regulator	4	4	1	1	1741				407	407	407	IAL7250_01633	IAL7252_00977	IAL7254_00978	IAL7255_00984
group_2583		hypothetical protein	4	4	1	1	451				440	440	440	IAL7250_00930	IAL7252_01684	IAL7254_01688	IAL7255_01696
kduD_1		2-dehydro-3-deoxy-D-gluconate 5-dehydrogenase KduD	4	4	1	1	2377				791	791	791	IAL7250_02297	IAL7252_00337	IAL7254_00337	IAL7255_00340
hchA		protein deglycase HchA	4	4	1	1	1250				851	851	851	IAL7250_00150	IAL7252_02467	IAL7254_02491	IAL7255_02483
fliI		flagellum-specific ATP synthase FliI	4	4	1	1	1226				1373	1373	1373	IAL7250_00174	IAL7252_02443	IAL7254_02467	IAL7255_02459
ybhF		ATP-binding cassette domain-containing protein	4	4	1	1	1446				1736	1736	1736	IAL7250_01328	IAL7252_01286	IAL7254_01290	IAL7255_01293
sucC		ADP-forming succinate--CoA ligase subunit beta	4	4	1	1	1538				1166	1166	1166	IAL7250_01426	IAL7252_01188	IAL7254_01189	IAL7255_01195
znuA		zinc ABC transporter substrate-binding protein ZnuA	4	4	1	1	1146				986	986	986	IAL7250_00256	IAL7252_02361	IAL7254_02385	IAL7255_02376
mdlB		SmdB family multidrug efflux ABC transporter permease/ATP-binding protein	4	4	1	1	1779				1781	1781	1781	IAL7250_01670	IAL7252_00939	IAL7254_00940	IAL7255_00949
ypdF		aminopeptidase	4	4	1	1	4475				1085	1085	1085	IAL7250_04182	IAL7252_02951	IAL7254_02972	IAL7255_02966
pncC_2		nicotinamide-nucleotide amidase	4	4	1	1	4208				497	497	497	IAL7250_03900	IAL7252_03228	IAL7254_03250	IAL7255_03243
acpH		ACP phosphodiesterase	4	4	1	1	1824				581	581	581	IAL7250_01715	IAL7252_00894	IAL7254_00895	IAL7255_00904
sugE		quaternary ammonium compound efflux SMR transporter SugE	4	4	1	1	2437				317	317	317	IAL7250_02360	IAL7252_00274	IAL7254_00274	IAL7255_00277
rfaC		lipopolysaccharide heptosyltransferase RfaC	4	4	1	1	3505				956	956	956	IAL7250_02957	IAL7252_04257	IAL7254_04271	IAL7255_04173
yifK		amino acid permease	4	4	1	1	3675				1385	1385	1385	IAL7250_02786	IAL7252_04429	IAL7254_04441	IAL7255_04343
umuC_2		DNA polymerase V catalytic protein	4	4	1	1	438				1268	1268	1268	IAL7250_00943	IAL7252_01671	IAL7254_01675	IAL7255_01683
ydgA		YdgA family protein	4	4	1	1	897				1508	1508	1508	IAL7250_00506	IAL7252_02112	IAL7254_02135	IAL7255_02124
hisJ		histidine ABC transporter substrate-binding protein HisJ	4	4	1	1	4534				782	782	782	IAL7250_04242	IAL7252_02889	IAL7254_02912	IAL7255_02906
cobS		adenosylcobinamide-GDP ribazoletransferase	4	4	1	1	1283				743	743	743	IAL7250_00112	IAL7252_02567	IAL7254_02590	IAL7255_02583
yohJ		CidA/LrgA family protein	4	4	1	1	4705				398	398	398	IAL7250_04413	IAL7252_02718	IAL7254_02741	IAL7255_02734
relB		type II toxin-antitoxin system antitoxin RelB	4	4	1	1	850				239	239	239	IAL7250_00553	IAL7252_02065	IAL7254_02088	IAL7255_02077
group_2603		hypothetical protein	4	4	1	1	445				149	149	149	IAL7250_00936	IAL7252_01678	IAL7254_01682	IAL7255_01690
prlC		oligopeptidase A	4	4	1	1	3377				2042	2042	2042	IAL7250_03085	IAL7252_04128	IAL7254_04143	IAL7255_04044
aphA		acid phosphatase AphA	4	4	1	1	2534				713	713	713	IAL7250_02458	IAL7252_00176	IAL7254_00176	IAL7255_00177
paoD		molybdenum cofactor insertion chaperone PaoD	4	4	1	1	1933				956	956	956	IAL7250_01825	IAL7252_00784	IAL7254_00785	IAL7255_00794
group_2607		hypothetical protein	4	4	1	1	2290				236	236	236	IAL7250_02188	IAL7252_00420	IAL7254_00421	IAL7255_00429
yldA		Protein YldA	4	4	1	1	1645				89	89	89	IAL7250_01536	IAL7252_01074	IAL7254_01075	IAL7255_01081
group_2609		IS3 family transposase	4	4	1	1	1469				353	353	353	IAL7250_01351	IAL7252_01263	IAL7254_01267	IAL7255_01270
anmK		anhydro-N-acetylmuramic acid kinase	4	4	1	1	925				1109	1109	1109	IAL7250_00478	IAL7252_02140	IAL7254_02163	IAL7255_02152
hflX		GTPase HflX	4	4	1	1	2415				1280	1280	1280	IAL7250_02335	IAL7252_00299	IAL7254_00299	IAL7255_00302
rluA		bifunctional tRNA pseudouridine(32) synthase/23S rRNA pseudouridine(746) synthase RluA	4	4	1	1	2140				659	659	659	IAL7250_02036	IAL7252_00573	IAL7254_00574	IAL7255_00582
metI		methionine ABC transporter permease MetI	4	4	1	1	2002				653	653	653	IAL7250_01898	IAL7252_00711	IAL7254_00712	IAL7255_00720
nuoN		NADH-quinone oxidoreductase subunit NuoN	4	4	1	1	4569				1457	1457	1457	IAL7250_04276	IAL7252_02855	IAL7254_02878	IAL7255_02871
rfaH		transcription/translation regulatory transformer protein RfaH	4	4	1	1	3715				488	488	488	IAL7250_02742	IAL7252_04473	IAL7254_04485	IAL7255_04387
rhsC_3		Protein RhsC	4	4	1	1	3479				4229	4229	4229	IAL7250_02983	IAL7252_04231	IAL7254_04245	IAL7255_04147
csiR		DNA-binding transcriptional regulator CsiR	4	4	1	1	4238				662	662	662	IAL7250_03936	IAL7252_03192	IAL7254_03213	IAL7255_03207
yfhR		alpha/beta hydrolase	4	4	1	1	4338				854	854	854	IAL7250_04040	IAL7252_03093	IAL7254_03114	IAL7255_03108
menB		1,4-dihydroxy-2-naphthoyl-CoA synthase	4	4	1	1	4583				857	857	857	IAL7250_04290	IAL7252_02841	IAL7254_02864	IAL7255_02857
btsR		two-component system response regulator BtsR	4	4	1	1	4721				719	719	719	IAL7250_04429	IAL7252_02702	IAL7254_02725	IAL7255_02718
nrfB_1		cytochrome c nitrite reductase pentaheme subunit	4	4	1	1	2518				566	566	566	IAL7250_02442	IAL7252_00192	IAL7254_00192	IAL7255_00193
holE		DNA polymerase III subunit theta	4	4	1	1	1129				230	230	230	IAL7250_00273	IAL7252_02344	IAL7254_02368	IAL7255_02359
group_2623		hypothetical protein	4	4	1	1	106				191	191	191	IAL7250_01274	IAL7252_01340	IAL7254_01344	IAL7255_01348
thiF		thiazole biosynthesis adenylyltransferase ThiF	4	4	1	1	2601				755	755	755	IAL7250_02524	IAL7252_00109	IAL7254_00109	IAL7255_00109
plaP		putrescine/proton symporter PlaP	4	4	1	1	1312				1358	1358	1358	IAL7250_00083	IAL7252_02596	IAL7254_02619	IAL7255_02612
rhtB		homoserine/homoserine lactone efflux protein	4	4	1	1	3699				620	620	620	IAL7250_02758	IAL7252_04457	IAL7254_04469	IAL7255_04371
group_2627		DeoR/GlpR family DNA-binding transcription regulator	4	4	1	1	3862				779	779	779	IAL7250_04463	IAL7252_02668	IAL7254_02691	IAL7255_02684
chaC		glutathione-specific gamma-glutamylcyclotransferase	4	4	1	1	478				716	716	716	IAL7250_00907	IAL7252_01711	IAL7254_01716	IAL7255_01723
group_2629		ABC transporter permease	4	4	1	1	4536				716	716	716	IAL7250_04244	IAL7252_02887	IAL7254_02910	IAL7255_02904
group_2630		type I toxin-antitoxin system toxin Ldr family protein	4	4	1	1	3420				107	107	107	IAL7250_03043	IAL7252_04171	IAL7254_04185	IAL7255_04087
group_2631		hypothetical protein	4	4	1	1	2304				413	413	413	IAL7250_02202	IAL7252_00406	IAL7254_00407	IAL7255_00415
sodB		superoxide dismutase [Fe]	4	4	1	1	941				581	581	581	IAL7250_00462	IAL7252_02156	IAL7254_02179	IAL7255_02168
rplE		50S ribosomal protein L5	4	4	1	1	3201				539	539	539	IAL7250_03274	IAL7252_03952	IAL7254_03968	IAL7255_03869
ppiC		peptidylprolyl isomerase PpiC	4	4	1	1	3654				281	281	281	IAL7250_02806	IAL7252_04408	IAL7254_04420	IAL7255_04322
iadA		beta-aspartyl-peptidase	4	4	1	1	2258				1172	1172	1172	IAL7250_02156	IAL7252_00452	IAL7254_00453	IAL7255_00461
treC		alpha,alpha-phosphotrehalase	4	4	1	1	2343				1655	1655	1655	IAL7250_02242	IAL7252_00367	IAL7254_00368	IAL7255_00375
uacT		urate/proton symporter UacT	4	4	1	1	3995				1448	1448	1448	IAL7250_03699	IAL7252_03468	IAL7254_03483	IAL7255_03470
yahB		LysR substrate-binding domain-containing protein	4	4	1	1	1902				932	932	932	IAL7250_01794	IAL7252_00815	IAL7254_00816	IAL7255_00825
nlpI		lipoprotein NlpI	4	4	1	1	3056				884	884	884	IAL7250_03426	IAL7252_03817	IAL7254_03833	IAL7255_03732
siaQ		Sialic acid TRAP transporter small permease protein SiaQ	4	4	1	1	2382				476	476	476	IAL7250_02302	IAL7252_00332	IAL7254_00332	IAL7255_00335
group_2641		hypothetical protein	4	4	1	1	2403				638	638	638	IAL7250_02323	IAL7252_00311	IAL7254_00311	IAL7255_00314
cadA		lysine decarboxylase CadA	4	4	1	1	2455				2147	2147	2147	IAL7250_02379	IAL7252_00255	IAL7254_00255	IAL7255_00258
ilvI_2		acetolactate synthase 3 large subunit	4	4	1	1	4487				1694	1694	1694	IAL7250_04194	IAL7252_02939	IAL7254_02960	IAL7255_02954
yodD		peroxide/acid resistance protein YodD	4	4	1	1	1238				227	227	227	IAL7250_00162	IAL7252_02455	IAL7254_02479	IAL7255_02471
group_2645		hypothetical protein	4	4	1	1	111				755	755	755	IAL7250_01269	IAL7252_01345	IAL7254_01349	IAL7255_01353
group_2646		lysis protein	4	4	1	1	1479				461	461	461	IAL7250_01361	IAL7252_01253	IAL7254_01257	IAL7255_01260
yhfL		YhfL family protein	4	4	1	1	3249				167	167	167	IAL7250_03211	IAL7252_04000	IAL7254_04016	IAL7255_03917
yfaQ		YfaQ family protein	4	4	1	1	4620				1649	1649	1649	IAL7250_04327	IAL7252_02804	IAL7254_02827	IAL7255_02820
yedR		Inner membrane protein YedR	4	4	1	1	1248				383	383	383	IAL7250_00152	IAL7252_02465	IAL7254_02489	IAL7255_02481
cmk		(d)CMP kinase	4	4	1	1	190				683	683	683	IAL7250_01189	IAL7252_01424	IAL7254_01428	IAL7255_01433
rimP		ribosome maturation factor RimP	4	4	1	1	3064				452	452	452	IAL7250_03419	IAL7252_03824	IAL7254_03840	IAL7255_03740
btuE		bifunctional thioredoxin/glutathione peroxidase	4	4	1	1	996				551	551	551	IAL7250_00404	IAL7252_02213	IAL7254_02236	IAL7255_02225
ygiQ		YgiQ family radical SAM protein	4	4	1	1	2911				2219	2219	2219	IAL7250_03568	IAL7252_03673	IAL7254_03689	IAL7255_03588
pqiB		intermembrane transport protein PqiB	4	4	1	1	232				1640	1640	1640	IAL7250_01148	IAL7252_01465	IAL7254_01469	IAL7255_01475
lspA		signal peptidase II	4	4	1	1	2169				494	494	494	IAL7250_02065	IAL7252_00544	IAL7254_00545	IAL7255_00553
fetA		iron ABC transporter ATP-binding protein FetA	4	4	1	1	1738				677	677	677	IAL7250_01630	IAL7252_00980	IAL7254_00981	IAL7255_00987
cusB		Cu(+)/Ag(+) efflux RND transporter periplasmic adaptor subunit CusB	4	4	1	1	1684				1223	1223	1223	IAL7250_01575	IAL7252_01035	IAL7254_01036	IAL7255_01042
prfH		peptide chain release factor H	4	4	1	1	1962				500	500	500	IAL7250_01855	IAL7252_00754	IAL7254_00755	IAL7255_00764
yobA		CopC domain-containing protein YobA	4	4	1	1	1128				374	374	374	IAL7250_00274	IAL7252_02343	IAL7254_02367	IAL7255_02358
group_2660		hypothetical protein	4	4	1	1	2280				650	650	650	IAL7250_02178	IAL7252_00430	IAL7254_00431	IAL7255_00439
group_2661		hypothetical protein	4	4	1	1	3889				317	317	317	IAL7250_04436	IAL7252_02695	IAL7254_02718	IAL7255_02711
accA		acetyl-CoA carboxylase carboxyl transferase subunit alpha	4	4	1	1	2016				959	959	959	IAL7250_01912	IAL7252_00697	IAL7254_00698	IAL7255_00706
group_2663		hypothetical protein	4	4	1	1	1218				548	548	548	IAL7250_00182	IAL7252_02435	IAL7254_02459	IAL7255_02451
ldcA		muramoyltetrapeptide carboxypeptidase	4	4	1	1	447				914	914	914	IAL7250_00934	IAL7252_01680	IAL7254_01684	IAL7255_01692
ydfI		mannitol dehydrogenase family protein	4	4	1	1	826				1460	1460	1460	IAL7250_00577	IAL7252_02041	IAL7254_02064	IAL7255_02053
zinT		metal-binding protein ZinT	4	4	1	1	1256				671	671	671	IAL7250_00144	IAL7252_02473	IAL7254_02497	IAL7255_02489
trmH		tRNA (guanosine(18)-2'-O)-methyltransferase TrmH	4	4	1	1	3535				689	689	689	IAL7250_02927	IAL7252_04287	IAL7254_04301	IAL7255_04203
sapB		putrescine ABC transporter permease SapB	4	4	1	1	556				965	965	965	IAL7250_00829	IAL7252_01791	IAL7254_01796	IAL7255_01805
aroM		AroM family protein	4	4	1	1	1836				677	677	677	IAL7250_01727	IAL7252_00882	IAL7254_00883	IAL7255_00892
atoD		acetate CoA-transferase subunit alpha	4	4	1	1	4625				662	662	662	IAL7250_04332	IAL7252_02799	IAL7254_02822	IAL7255_02815
group_2671		hypothetical protein	4	4	1	1	3575				1214	1214	1214	IAL7250_02886	IAL7252_04326	IAL7254_04340	IAL7255_04242
ugpQ		glycerophosphodiester phosphodiesterase	4	4	1	1	3328				743	743	743	IAL7250_03134	IAL7252_04079	IAL7254_04094	IAL7255_03995
ecpR		ECP biosynthesis operon DNA-binding transcriptional regulator EcpR	4	4	1	1	1922				542	542	542	IAL7250_01814	IAL7252_00795	IAL7254_00796	IAL7255_00805
group_2674		ISNCY family transposase ISEsa1	4	4	1	1	852				1313	1313	1313	IAL7250_00551	IAL7252_02067	IAL7254_02090	IAL7255_02079
yciF		ferritin-like domain-containing protein	4	4	1	1	518				500	500	500	IAL7250_00866	IAL7252_01753	IAL7254_01758	IAL7255_01767
fabY		fatty acid biosynthesis protein FabY	4	4	1	1	3757				941	941	941	IAL7250_02697	IAL7252_04517	IAL7254_04529	IAL7255_04431
group_2677		fimbrial biogenesis outer membrane usher protein	4	4	1	1	741				1148	1148	1148	IAL7250_00644	IAL7252_01973	IAL7254_01981	IAL7255_01990
tssM		type VI secretion system membrane subunit TssM	4	4	1	1	1983				1283	1283	1283	IAL7250_01876	IAL7252_00733	IAL7254_00734	IAL7255_00743
yjgN_2		YjgN family protein	4	4	1	1	2327				740	740	740	IAL7250_02226	IAL7252_00383	IAL7254_00384	IAL7255_00391
ybbW		putative allantoin permease	4	4	1	1	1719				1454	1454	1454	IAL7250_01611	IAL7252_00999	IAL7254_01000	IAL7255_01006
modE		molybdenum-dependent transcriptional regulator	4	4	1	1	1510				788	788	788	IAL7250_01392	IAL7252_01222	IAL7254_01226	IAL7255_01229
rutF		pyrimidine utilization flavin reductase protein F	4	4	1	1	287				494	494	494	IAL7250_01093	IAL7252_01520	IAL7254_01524	IAL7255_01531
betA		choline dehydrogenase	4	4	1	1	1907				1670	1670	1670	IAL7250_01799	IAL7252_00810	IAL7254_00811	IAL7255_00820
yegT		nucleoside permease	4	4	1	1	3870				1277	1277	1277	IAL7250_04455	IAL7252_02676	IAL7254_02699	IAL7255_02692
bcsQ		cellulose biosynthesis protein BcsQ	4	4	1	1	3415				752	752	752	IAL7250_03048	IAL7252_04166	IAL7254_04180	IAL7255_04082
group_2686		alpha-2-macroglobulin family protein	4	4	1	1	4619				4394	4394	4394	IAL7250_04326	IAL7252_02805	IAL7254_02828	IAL7255_02821
group_2687		hypothetical protein	4	4	1	1	1916				158	158	158	IAL7250_01808	IAL7252_00801	IAL7254_00802	IAL7255_00811
group_2688		hypothetical protein	4	4	1	1	1243				917	917	917	IAL7250_00157	IAL7252_02460	IAL7254_02484	IAL7255_02476
fdnH_2		formate dehydrogenase N subunit beta	4	4	1	1	712				359	359	359	IAL7250_00674	IAL7252_01943	IAL7254_01951	IAL7255_01961
emrA_1		multidrug efflux MFS transporter periplasmic adaptor subunit EmrA	4	4	1	1	4492				1163	1163	1163	IAL7250_04199	IAL7252_02932	IAL7254_02955	IAL7255_02949
tas		NADP(H)-dependent aldo-keto reductase	4	4	1	1	4065				1040	1040	1040	IAL7250_03765	IAL7252_03388	IAL7254_03411	IAL7255_03404
mdtH		multidrug efflux MFS transporter MdtH	4	4	1	1	340				1208	1208	1208	IAL7250_01039	IAL7252_01574	IAL7254_01578	IAL7255_01585
lldP		L-lactate permease	4	4	1	1	3488				1655	1655	1655	IAL7250_02974	IAL7252_04240	IAL7254_04254	IAL7255_04156
group_2694		hypothetical protein	4	4	1	1	3346				359	359	359	IAL7250_03116	IAL7252_04097	IAL7254_04112	IAL7255_04013
nrdF		class 1b ribonucleoside-diphosphate reductase subunit beta	4	4	1	1	4226				959	959	959	IAL7250_03924	IAL7252_03204	IAL7254_03225	IAL7255_03219
kptA		RNA 2'-phosphotransferase	4	4	1	1	2255				554	554	554	IAL7250_02153	IAL7252_00455	IAL7254_00456	IAL7255_00464
ybhS		ABC transporter permease	4	4	1	1	1447				1133	1133	1133	IAL7250_01329	IAL7252_01285	IAL7254_01289	IAL7255_01292
lplA		lipoate--protein ligase LplA	4	4	1	1	2210				1016	1016	1016	IAL7250_02106	IAL7252_00503	IAL7254_00504	IAL7255_00511
rihC		ribonucleoside hydrolase RihC	4	4	1	1	2166				914	914	914	IAL7250_02062	IAL7252_00547	IAL7254_00548	IAL7255_00556
insQ_1		RNA-guided endonuclease TnpB family protein	4	4	1	1	665				1148	1148	1148	IAL7250_00721	IAL7252_01896	IAL7254_01904	IAL7255_01914
fpr		ferredoxin--NADP(+) reductase	4	4	1	1	2665				746	746	746	IAL7250_02590	IAL7252_00042	IAL7254_00042	IAL7255_00042
yicJ_2		glycoside-pentoside-hexuronide family transporter	4	4	1	1	3541				1382	1382	1382	IAL7250_02921	IAL7252_04293	IAL7254_04307	IAL7255_04209
yfeH		bile acid:sodium symporter	4	4	1	1	4458				998	998	998	IAL7250_04159	IAL7252_02974	IAL7254_02995	IAL7255_02988
rluC		23S rRNA pseudouridine(955/2504/2580) synthase RluC	4	4	1	1	360				959	959	959	IAL7250_01019	IAL7252_01594	IAL7254_01598	IAL7255_01605
rodZ		cytoskeleton protein RodZ	4	4	1	1	4357				1013	1013	1013	IAL7250_04058	IAL7252_03075	IAL7254_03096	IAL7255_03089
group_2706		hypothetical protein	4	4	1	1	2802				707	707	707	IAL7250_03624	IAL7252_03558	IAL7254_03573	IAL7255_03560
ybhC		putative acyl-CoA thioester hydrolase	4	4	1	1	1499				1283	1283	1283	IAL7250_01381	IAL7252_01233	IAL7254_01237	IAL7255_01240
group_2708		hypothetical protein	4	4	1	1	1946				557	557	557	IAL7250_01838	IAL7252_00771	IAL7254_00772	IAL7255_00781
pmrB		two-component system sensor histidine kinase PmrB	4	4	1	1	2475				1100	1100	1100	IAL7250_02399	IAL7252_00235	IAL7254_00235	IAL7255_00236
group_2710		hypothetical protein	4	4	1	1	2381				2081	2081	2081	IAL7250_02301	IAL7252_00333	IAL7254_00333	IAL7255_00336
yhhQ		7-cyano-7-deazaguanine/7-aminomethyl-7- deazaguanine transporter	4	4	1	1	3350				665	665	665	IAL7250_03112	IAL7252_04101	IAL7254_04116	IAL7255_04017
cydX		cytochrome bd-I oxidase subunit CydX	4	4	1	1	1531				113	113	113	IAL7250_01419	IAL7252_01195	IAL7254_01196	IAL7255_01202
ycjF		YcjF family protein	4	4	1	1	585				1061	1061	1061	IAL7250_00800	IAL7252_01820	IAL7254_01825	IAL7255_01834
glpE		thiosulfate sulfurtransferase GlpE	4	4	1	1	3305				326	326	326	IAL7250_03156	IAL7252_04056	IAL7254_04071	IAL7255_03972
cyoD		cytochrome o ubiquinol oxidase subunit IV	4	4	1	1	1799				329	329	329	IAL7250_01690	IAL7252_00919	IAL7254_00920	IAL7255_00929
btsS		two-component regulatory system sensor histidine kinase BtsS	4	4	1	1	4720				1685	1685	1685	IAL7250_04428	IAL7252_02703	IAL7254_02726	IAL7255_02719
group_2717		hypothetical protein	4	4	1	1	4556				164	164	164	IAL7250_04263	IAL7252_02868	IAL7254_02891	IAL7255_02884
dmsB_1		dimethylsulfoxide reductase subunit B	4	4	1	1	175				617	617	617	IAL7250_01204	IAL7252_01409	IAL7254_01413	IAL7255_01418
basR		two-component system response regulator BasR	4	4	1	1	2474				668	668	668	IAL7250_02398	IAL7252_00236	IAL7254_00236	IAL7255_00237
degP		serine endoprotease DegP	4	4	1	1	2040				1424	1424	1424	IAL7250_01936	IAL7252_00673	IAL7254_00674	IAL7255_00682
ycaQ		winged helix-turn-helix domain-containing protein	4	4	1	1	196				1232	1232	1232	IAL7250_01183	IAL7252_01430	IAL7254_01434	IAL7255_01439
group_2722		hypothetical protein	4	4	1	1	119				215	215	215	IAL7250_01261	IAL7252_01353	IAL7254_01357	IAL7255_01361
hprS		two-component system sensor histidine kinase HprS	4	4	1	1	1251				1358	1358	1358	IAL7250_00149	IAL7252_02468	IAL7254_02492	IAL7255_02484
ycfP		alpha/beta hydrolase YcfP	4	4	1	1	383				542	542	542	IAL7250_00997	IAL7252_01616	IAL7254_01620	IAL7255_01628
pncA		bifunctional nicotinamidase/pyrazinamidase	4	4	1	1	1055				641	641	641	IAL7250_00346	IAL7252_02271	IAL7254_02294	IAL7255_02284
cysG		siroheme synthase CysG	4	4	1	1	3248				1373	1373	1373	IAL7250_03212	IAL7252_03999	IAL7254_04015	IAL7255_03916
cedA		cell division activator CedA	4	4	1	1	1018				263	263	263	IAL7250_00383	IAL7252_02234	IAL7254_02257	IAL7255_02247
yddA		ABC transporter ATP-binding protein/permease	4	4	1	1	733				1685	1685	1685	IAL7250_00653	IAL7252_01964	IAL7254_01972	IAL7255_01982
pspB		envelope stress response membrane protein PspB	4	4	1	1	568				224	224	224	IAL7250_00817	IAL7252_01803	IAL7254_01808	IAL7255_01817
torR		two-component system response regulator TorR	4	4	1	1	275				692	692	692	IAL7250_01105	IAL7252_01508	IAL7254_01512	IAL7255_01519
yfcA		sulfite exporter TauE/SafE family protein	4	4	1	1	4516				809	809	809	IAL7250_04224	IAL7252_02907	IAL7254_02930	IAL7255_02924
ldtA		L,D-transpeptidase	4	4	1	1	1281				935	935	935	IAL7250_00114	IAL7252_02565	IAL7254_02588	IAL7255_02581
rph		ribonuclease PH	4	4	1	1	3527				716	716	716	IAL7250_02935	IAL7252_04279	IAL7254_04293	IAL7255_04195
ybdO		LysR family transcriptional regulator	4	4	1	1	1651				902	902	902	IAL7250_01542	IAL7252_01068	IAL7254_01069	IAL7255_01075
hcr_2		NADH oxidoreductase	4	4	1	1	627				1070	1070	1070	IAL7250_00758	IAL7252_01859	IAL7254_01867	IAL7255_01876
mtlD		mannitol-1-phosphate 5-dehydrogenase	4	4	1	1	3484				1148	1148	1148	IAL7250_02978	IAL7252_04236	IAL7254_04250	IAL7255_04152
lon		endopeptidase La	4	4	1	1	1789				2354	2354	2354	IAL7250_01680	IAL7252_00929	IAL7254_00930	IAL7255_00939
agp		bifunctional glucose-1-phosphatase/inositol phosphatase	4	4	1	1	282				1241	1241	1241	IAL7250_01098	IAL7252_01515	IAL7254_01519	IAL7255_01526
nrdD		anaerobic ribonucleoside-triphosphate reductase	4	4	1	1	2344				2138	2138	2138	IAL7250_02243	IAL7252_00366	IAL7254_00367	IAL7255_00374
gadX		acid resistance transcriptional activator GadX	4	4	1	1	3397				824	824	824	IAL7250_03066	IAL7252_04148	IAL7254_04162	IAL7255_04064
ydiB		quinate/shikimate dehydrogenase	4	4	1	1	978				866	866	866	IAL7250_00423	IAL7252_02195	IAL7254_02218	IAL7255_02207
astE		succinylglutamate desuccinylase	4	4	1	1	1031				968	968	968	IAL7250_00370	IAL7252_02247	IAL7254_02270	IAL7255_02260
gadC		acid resistance gamma-aminobutyrate antiporter GadC	4	4	1	1	729				1535	1535	1535	IAL7250_00657	IAL7252_01960	IAL7254_01968	IAL7255_01978
yfbS		SLC13 family permease	4	4	1	1	4552				1832	1832	1832	IAL7250_04259	IAL7252_02872	IAL7254_02895	IAL7255_02888
nagE		PTS N-acetyl glucosamine transporter subunit IIABC	4	4	1	1	1586				1946	1946	1946	IAL7250_01474	IAL7252_01140	IAL7254_01141	IAL7255_01147
accD		acetyl-CoA carboxylase, carboxyltransferase subunit beta	4	4	1	1	4527				914	914	914	IAL7250_04235	IAL7252_02896	IAL7254_02919	IAL7255_02913
hdeB		acid-activated periplasmic chaperone HdeB	4	4	1	1	3389				338	338	338	IAL7250_03074	IAL7252_04139	IAL7254_04154	IAL7255_04056
frlB		fructoselysine 6-phosphate deglycase	4	4	1	1	3251				1022	1022	1022	IAL7250_03209	IAL7252_04002	IAL7254_04018	IAL7255_03919
tusB		sulfurtransferase complex subunit TusB	4	4	1	1	3222				287	287	287	IAL7250_03238	IAL7252_03973	IAL7254_03989	IAL7255_03890
ubiC		chorismate lyase	4	4	1	1	2551				497	497	497	IAL7250_02475	IAL7252_00159	IAL7254_00159	IAL7255_00160
group_2751		hypothetical protein	4	4	1	1	4434				449	449	449	IAL7250_04135	IAL7252_02998	IAL7254_03019	IAL7255_03012
yhfW		phosphopentomutase	4	4	1	1	3260				1226	1226	1226	IAL7250_03200	IAL7252_04011	IAL7254_04027	IAL7255_03928
mukB		chromosome partition protein MukB	4	4	1	1	204				4460	4460	4460	IAL7250_01175	IAL7252_01438	IAL7254_01442	IAL7255_01447
menD		2-succinyl-5-enolpyruvyl-6-hydroxy-3- cyclohexene-1-carboxylic-acid synthase	4	4	1	1	4581				1670	1670	1670	IAL7250_04288	IAL7252_02843	IAL7254_02866	IAL7255_02859
amiA		N-acetylmuramoyl-L-alanine amidase AmiA	4	4	1	1	4432				869	869	869	IAL7250_04133	IAL7252_03000	IAL7254_03021	IAL7255_03014
group_2756		hypothetical protein	4	4	1	1	1950				434	434	434	IAL7250_01842	IAL7252_00767	IAL7254_00768	IAL7255_00777
group_2757		IS4 family transposase ISCro3	4	4	1	1	498				185	185	185	IAL7250_00886	IAL7252_01733	IAL7254_01738	IAL7255_01747
rpe_2		ribulose-phosphate 3-epimerase	4	4	1	1	3266				677	677	677	IAL7250_03194	IAL7252_04017	IAL7254_04033	IAL7255_03934
glpT		glycerol-3-phosphate transporter	4	4	1	1	4607				1358	1358	1358	IAL7250_04314	IAL7252_02817	IAL7254_02840	IAL7255_02833
group_2760		excisionase family protein	4	4	1	1	861				236	236	236	IAL7250_00542	IAL7252_02076	IAL7254_02099	IAL7255_02088
avtA		valine--pyruvate transaminase	4	4	1	1	3455				1253	1253	1253	IAL7250_03007	IAL7252_04207	IAL7254_04221	IAL7255_04123
yeaY		Slp family lipoprotein YeaY	4	4	1	1	1092				581	581	581	IAL7250_00309	IAL7252_02308	IAL7254_02331	IAL7255_02321
yoeB		type II toxin-antitoxin system mRNA interferase toxin YoeB	4	4	1	1	1315				254	254	254	IAL7250_00080	IAL7252_02599	IAL7254_02622	IAL7255_02615
pepB		aminopeptidase PepB	4	4	1	1	4349				1283	1283	1283	IAL7250_04051	IAL7252_03082	IAL7254_03103	IAL7255_03097
rhtC		threonine export protein RhtC	4	4	1	1	3698				620	620	620	IAL7250_02759	IAL7252_04456	IAL7254_04468	IAL7255_04370
yncD		TonB-dependent receptor	4	4	1	1	684				2102	2102	2102	IAL7250_00702	IAL7252_01915	IAL7254_01923	IAL7255_01933
yjjB		threonine/serine exporter	4	4	1	1	2232				473	473	473	IAL7250_02131	IAL7252_00478	IAL7254_00479	IAL7255_00486
carA		glutamine-hydrolyzing carbamoyl-phosphate synthase small subunit	4	4	1	1	2164				1148	1148	1148	IAL7250_02060	IAL7252_00549	IAL7254_00550	IAL7255_00558
gpmM		2,3-bisphosphoglycerate-independent phosphoglycerate mutase	4	4	1	1	3497				1544	1544	1544	IAL7250_02965	IAL7252_04249	IAL7254_04263	IAL7255_04165
hpt		hypoxanthine phosphoribosyltransferase	4	4	1	1	2076				536	536	536	IAL7250_01972	IAL7252_00637	IAL7254_00638	IAL7255_00646
group_2771		hypothetical protein	4	4	1	1	548				173	173	173	IAL7250_00837	IAL7252_01783	IAL7254_01788	IAL7255_01797
hisF		imidazole glycerol phosphate synthase subunit HisF	4	4	1	1	1323				776	776	776	IAL7250_00072	IAL7252_02607	IAL7254_02630	IAL7255_02623
mglC		galactose/methyl galactoside ABC transporter permease MglC	4	4	1	1	4698				1010	1010	1010	IAL7250_04406	IAL7252_02725	IAL7254_02748	IAL7255_02741
yjjX		inosine/xanthosine triphosphatase	4	4	1	1	2201				521	521	521	IAL7250_02097	IAL7252_00512	IAL7254_00513	IAL7255_00520
group_2775		hypothetical protein	4	4	1	1	2677				1163	1163	1163	IAL7250_02601	IAL7252_00030	IAL7254_00030	IAL7255_00030
narL		two-component system response regulator NarL	4	4	1	1	481				650	650	650	IAL7250_00904	IAL7252_01714	IAL7254_01719	IAL7255_01726
ruvC		crossover junction endodeoxyribonuclease RuvC	4	4	1	1	1152				521	521	521	IAL7250_00250	IAL7252_02367	IAL7254_02391	IAL7255_02382
opgE		phosphoethanolamine transferase	4	4	1	1	1424				1583	1583	1583	IAL7250_01307	IAL7252_01307	IAL7254_01311	IAL7255_01315
iscU		Fe-S cluster assembly scaffold IscU	4	4	1	1	4343				386	386	386	IAL7250_04045	IAL7252_03088	IAL7254_03109	IAL7255_03103
allB		allantoinase AllB	4	4	1	1	1718				1361	1361	1361	IAL7250_01610	IAL7252_01000	IAL7254_01001	IAL7255_01007
ydhP		MFS transporter	4	4	1	1	942				1169	1169	1169	IAL7250_00461	IAL7252_02157	IAL7254_02180	IAL7255_02169
sufE		cysteine desulfuration protein SufE	4	4	1	1	965				416	416	416	IAL7250_00436	IAL7252_02182	IAL7254_02205	IAL7255_02194
psuT		NupC/NupG family nucleoside CNT transporter	4	4	1	1	4682				1250	1250	1250	IAL7250_04390	IAL7252_02741	IAL7254_02764	IAL7255_02757
hupA		DNA-binding protein HU-alpha	4	4	1	1	2592				272	272	272	IAL7250_02516	IAL7252_00117	IAL7254_00117	IAL7255_00118
hofM		DNA utilization protein HofM	4	4	1	1	3275				779	779	779	IAL7250_03185	IAL7252_04026	IAL7254_04042	IAL7255_03943
yehY		glycine betaine ABC transporter permease YehY	4	4	1	1	4715				1157	1157	1157	IAL7250_04423	IAL7252_02708	IAL7254_02731	IAL7255_02724
glmU		bifunctional UDP-N-acetylglucosamine diphosphorylase/glucosamine-1-phosphate N-acetyltransferase GlmU	4	4	1	1	3615				1370	1370	1370	IAL7250_02846	IAL7252_04366	IAL7254_04380	IAL7255_04282
fadA_1		acetyl-CoA C-acyltransferase FadA	4	4	1	1	632				1205	1205	1205	IAL7250_00753	IAL7252_01864	IAL7254_01872	IAL7255_01881
group_2789		hypothetical protein	4	4	1	1	2249				1280	1280	1280	IAL7250_02147	IAL7252_00461	IAL7254_00462	IAL7255_00470
group_2790		fimbrial chaperone	4	4	1	1	2061				740	740	740	IAL7250_01957	IAL7252_00652	IAL7254_00653	IAL7255_00661
torZ_1		trimethylamine N-oxide reductase TorZ	4	4	1	1	1161				1619	1619	1619	IAL7250_00241	IAL7252_02376	IAL7254_02400	IAL7255_02391
group_2792		fimbrial-like protein	4	4	1	1	2065				596	596	596	IAL7250_01961	IAL7252_00648	IAL7254_00649	IAL7255_00657
yebG		DNA damage-inducible protein YebG	4	4	1	1	1136				290	290	290	IAL7250_00266	IAL7252_02351	IAL7254_02375	IAL7255_02366
recG		ATP-dependent DNA helicase RecG	4	4	1	1	3536				2081	2081	2081	IAL7250_02926	IAL7252_04288	IAL7254_04302	IAL7255_04204
yibN		rhodanese-like domain-containing protein	4	4	1	1	3496				431	431	431	IAL7250_02966	IAL7252_04248	IAL7254_04262	IAL7255_04164
dgoR		D-galactonate utilization transcriptional regulator DgoR	4	4	1	1	3581				689	689	689	IAL7250_02880	IAL7252_04332	IAL7254_04346	IAL7255_04248
hyaC		Ni/Fe-hydrogenase b-type cytochrome subunit	4	4	1	1	255				707	707	707	IAL7250_01125	IAL7252_01488	IAL7254_01492	IAL7255_01499
polA		DNA polymerase I	4	4	1	1	3732				2786	2786	2786	IAL7250_02722	IAL7252_04492	IAL7254_04504	IAL7255_04406
group_2799		IS3 family transposase	4	4	1	1	857				818	818	818	IAL7250_00546	IAL7252_02072	IAL7254_02095	IAL7255_02084
yaeP		YaeP family protein	4	4	1	1	2011				200	200	200	IAL7250_01907	IAL7252_00702	IAL7254_00703	IAL7255_00711
caiC		crotonobetaine/carnitine-CoA ligase	4	4	1	1	2159				1553	1553	1553	IAL7250_02055	IAL7252_00554	IAL7254_00555	IAL7255_00563
cobU		bifunctional adenosylcobinamide kinase/adenosylcobinamide-phosphate guanylyltransferase	4	4	1	1	1284				485	485	485	IAL7250_00111	IAL7252_02568	IAL7254_02591	IAL7255_02584
panB		3-methyl-2-oxobutanoate hydroxymethyltransferase	4	4	1	1	2067				794	794	794	IAL7250_01963	IAL7252_00646	IAL7254_00647	IAL7255_00655
yhjJ		insulinase family protein	4	4	1	1	3408				1496	1496	1496	IAL7250_03055	IAL7252_04159	IAL7254_04173	IAL7255_04075
group_2805		hypothetical protein	4	4	1	1	2318				332	332	332	IAL7250_02216	IAL7252_00393	IAL7254_00394	IAL7255_00401
ybjG		undecaprenyl-diphosphate phosphatase	4	4	1	1	99				596	596	596	IAL7250_01281	IAL7252_01333	IAL7254_01337	IAL7255_01341
slyD		peptidylprolyl isomerase	4	4	1	1	3228				590	590	590	IAL7250_03232	IAL7252_03979	IAL7254_03995	IAL7255_03896
fliF		flagellar M-ring protein FliF	4	4	1	1	1223				1658	1658	1658	IAL7250_00177	IAL7252_02440	IAL7254_02464	IAL7255_02456
group_2809		hypothetical protein	4	4	1	1	527				1895	1895	1895	IAL7250_00857	IAL7252_01762	IAL7254_01767	IAL7255_01776
mqo		malate dehydrogenase (quinone)	4	4	1	1	4636				1646	1646	1646	IAL7250_04343	IAL7252_02788	IAL7254_02811	IAL7255_02804
paaI		Acyl-coenzyme A thioesterase PaaI	4	4	1	1	631				422	422	422	IAL7250_00754	IAL7252_01863	IAL7254_01871	IAL7255_01880
fdrA_1		acyl-CoA synthetase FdrA	4	4	1	1	1898				1547	1547	1547	IAL7250_01790	IAL7252_00819	IAL7254_00820	IAL7255_00829
ytfP		gamma-glutamylcyclotransferase	4	4	1	1	2356				341	341	341	IAL7250_02280	IAL7252_00354	IAL7254_00355	IAL7255_00362
kdgT		2-keto-3-deoxygluconate transporter	4	4	1	1	3824				983	983	983	IAL7250_02630	IAL7252_04541	IAL7254_04553	IAL7255_04455
group_2815		fimbrial protein	4	4	1	1	2060				584	584	584	IAL7250_01956	IAL7252_00653	IAL7254_00654	IAL7255_00662
espL1_1		type III secretion system effector EspL1	4	4	1	1	1005				473	473	473	IAL7250_00395	IAL7252_02222	IAL7254_02245	IAL7255_02234
ydhF		aldo/keto reductase family oxidoreductase	4	4	1	1	932				896	896	896	IAL7250_00471	IAL7252_02147	IAL7254_02170	IAL7255_02159
pncB		nicotinate phosphoribosyltransferase	4	4	1	1	212				1202	1202	1202	IAL7250_01168	IAL7252_01445	IAL7254_01449	IAL7255_01455
fabI		enoyl-ACP reductase FabI	4	4	1	1	552				788	788	788	IAL7250_00833	IAL7252_01787	IAL7254_01792	IAL7255_01801
atpB		F0F1 ATP synthase subunit A	4	4	1	1	3623				815	815	815	IAL7250_02838	IAL7252_04374	IAL7254_04388	IAL7255_04290
group_2821		hypothetical protein	4	4	1	1	4722				470	470	470	IAL7250_04430	IAL7252_02701	IAL7254_02724	IAL7255_02717
murP		PTS N-acetylmuramic acid transporter subunit IIBC	4	4	1	1	4438				1424	1424	1424	IAL7250_04139	IAL7252_02994	IAL7254_03015	IAL7255_03008
yddM		HigA family addiction module antitoxin	4	4	1	1	714				284	284	284	IAL7250_00672	IAL7252_01945	IAL7254_01953	IAL7255_01963
ybjJ		MFS transporter	4	4	1	1	103				1127	1127	1127	IAL7250_01277	IAL7252_01337	IAL7254_01341	IAL7255_01345
uup		ABC transporter ATP-binding protein	4	4	1	1	230				1907	1907	1907	IAL7250_01150	IAL7252_01463	IAL7254_01467	IAL7255_01473
ebgC		beta-galactosidase subunit beta	4	4	1	1	2969				449	449	449	IAL7250_03510	IAL7252_03731	IAL7254_03747	IAL7255_03646
ompG		Outer membrane porin G	4	4	1	1	582				905	905	905	IAL7250_00803	IAL7252_01817	IAL7254_01822	IAL7255_01831
cdgI_1		GGDEF domain-containing protein	4	4	1	1	304				1358	1358	1358	IAL7250_01076	IAL7252_01537	IAL7254_01541	IAL7255_01548
rlmN		bifunctional tRNA (adenosine(37)-C2)-methyltransferase TrmG/ribosomal RNA large subunit methyltransferase RlmN	4	4	1	1	4356				1154	1154	1154	IAL7250_04057	IAL7252_03076	IAL7254_03097	IAL7255_03090
ftsW		cell division protein FtsW	4	4	1	1	2110				1244	1244	1244	IAL7250_02006	IAL7252_00603	IAL7254_00604	IAL7255_00612
group_2831		IS3 family transposase	4	4	1	1	2303				242	242	242	IAL7250_02201	IAL7252_00407	IAL7254_00408	IAL7255_00416
rpsQ		30S ribosomal protein S17	4	4	1	1	3204				254	254	254	IAL7250_03271	IAL7252_03955	IAL7254_03971	IAL7255_03872
group_2833		zinc-ribbon domain-containing protein	4	4	1	1	1288				410	410	410	IAL7250_00107	IAL7252_02572	IAL7254_02595	IAL7255_02588
xerC_1		tyrosine recombinase XerC	4	4	1	1	2275				602	602	602	IAL7250_02173	IAL7252_00435	IAL7254_00436	IAL7255_00444
fryC		PTS fructose transporter subunit IIC	4	4	1	1	4474				1247	1247	1247	IAL7250_04181	IAL7252_02952	IAL7254_02973	IAL7255_02967
rdcB		YjcZ-like family protein	4	4	1	1	2478				878	878	878	IAL7250_02402	IAL7252_00232	IAL7254_00232	IAL7255_00233
yfbR		5'-deoxynucleotidase	4	4	1	1	4553				599	599	599	IAL7250_04260	IAL7252_02871	IAL7254_02894	IAL7255_02887
motA		flagellar motor stator protein MotA	4	4	1	1	1180				887	887	887	IAL7250_00222	IAL7252_02395	IAL7254_02419	IAL7255_02410
queD		6-carboxytetrahydropterin synthase QueD	4	4	1	1	4132				365	365	365	IAL7250_03835	IAL7252_03301	IAL7254_03324	IAL7255_03316
kdpB		potassium-transporting ATPase subunit KdpB	4	4	1	1	1568				2048	2048	2048	IAL7250_01456	IAL7252_01158	IAL7254_01159	IAL7255_01165
group_2841		hypothetical protein	4	4	1	1	2591				635	635	635	IAL7250_02515	IAL7252_00118	IAL7254_00118	IAL7255_00119
pyrH		UMP kinase	4	4	1	1	2031				725	725	725	IAL7250_01927	IAL7252_00682	IAL7254_00683	IAL7255_00691
yedE		selenium metabolism membrane protein YedE/FdhT	4	4	1	1	1214				1205	1205	1205	IAL7250_00186	IAL7252_02431	IAL7254_02455	IAL7255_02447
proA		glutamate-5-semialdehyde dehydrogenase	4	4	1	1	1955				1253	1253	1253	IAL7250_01848	IAL7252_00761	IAL7254_00762	IAL7255_00771
azoR_2		FMN-dependent NADH-azoreductase	4	4	1	1	643				605	605	605	IAL7250_00742	IAL7252_01875	IAL7254_01883	IAL7255_01892
ileS		isoleucine--tRNA ligase	4	4	1	1	2170				2816	2816	2816	IAL7250_02066	IAL7252_00543	IAL7254_00544	IAL7255_00552
csgG		curli production assembly/transport protein CsgG	4	4	1	1	313				833	833	833	IAL7250_01066	IAL7252_01547	IAL7254_01551	IAL7255_01558
thrB		homoserine kinase	4	4	1	1	2191				932	932	932	IAL7250_02087	IAL7252_00522	IAL7254_00523	IAL7255_00531
ydjJ		NAD(P)-dependent alcohol dehydrogenase	4	4	1	1	1061				1043	1043	1043	IAL7250_00340	IAL7252_02277	IAL7254_02300	IAL7255_02290
gpmB		2,3-diphosphoglycerate-dependent phosphoglycerate mutase GpmB	4	4	1	1	2200				647	647	647	IAL7250_02096	IAL7252_00513	IAL7254_00514	IAL7255_00521
adiY		DNA-binding transcriptional activator AdiY	4	4	1	1	2471				761	761	761	IAL7250_02395	IAL7252_00239	IAL7254_00239	IAL7255_00240
fliE		flagellar hook-basal body complex protein FliE	4	4	1	1	1222				314	314	314	IAL7250_00178	IAL7252_02439	IAL7254_02463	IAL7255_02455
eutN		ethanolamine utilization microcompartment protein EutN	4	4	1	1	4420				287	287	287	IAL7250_04121	IAL7252_03012	IAL7254_03033	IAL7255_03026
group_2854		hypothetical protein	4	4	1	1	2667				299	299	299	IAL7250_02592	IAL7252_00040	IAL7254_00040	IAL7255_00040
nirC		nitrite transporter NirC	4	4	1	1	3247				806	806	806	IAL7250_03213	IAL7252_03998	IAL7254_04014	IAL7255_03915
yjdJ		GNAT family N-acetyltransferase	4	4	1	1	2460				272	272	272	IAL7250_02384	IAL7252_00250	IAL7254_00250	IAL7255_00253
cusR		copper response regulator transcription factor CusR	4	4	1	1	1687				683	683	683	IAL7250_01578	IAL7252_01032	IAL7254_01033	IAL7255_01039
udp		uridine phosphorylase	4	4	1	1	3706				761	761	761	IAL7250_02751	IAL7252_04464	IAL7254_04476	IAL7255_04378
fliT		flagella biosynthesis regulatory protein FliT	4	4	1	1	1211				365	365	365	IAL7250_00189	IAL7252_02428	IAL7254_02452	IAL7255_02444
fhuE		ferric-rhodotorulic acid/ferric-coprogen receptor FhuE	4	4	1	1	376				2189	2189	2189	IAL7250_01003	IAL7252_01610	IAL7254_01614	IAL7255_01621
uidB		glucuronide transporter	4	4	1	1	900				1373	1373	1373	IAL7250_00503	IAL7252_02115	IAL7254_02138	IAL7255_02127
group_2862		ISAs1 family transposase	4	4	1	1	1561				761	761	761	IAL7250_01449	IAL7252_01165	IAL7254_01166	IAL7255_01172
cbl		HTH-type transcriptional regulator Cbl	4	4	1	1	1279				950	950	950	IAL7250_00117	IAL7252_02561	IAL7254_02585	IAL7255_02578
ybiY		glycyl-radical enzyme activating protein	4	4	1	1	82				899	899	899	IAL7250_01298	IAL7252_01316	IAL7254_01320	IAL7255_01324
group_2865		hypothetical protein	4	4	1	1	3473				212	212	212	IAL7250_02989	IAL7252_04225	IAL7254_04239	IAL7255_04141
yfiM		YfiM family lipoprotein	4	4	1	1	4284				272	272	272	IAL7250_03986	IAL7252_03147	IAL7254_03168	IAL7255_03162
apaG		Co2+/Mg2+ efflux protein ApaG	4	4	1	1	2146				377	377	377	IAL7250_02042	IAL7252_00567	IAL7254_00568	IAL7255_00576
cdgI_2		GGDEF domain-containing protein	4	4	1	1	1072				1475	1475	1475	IAL7250_00329	IAL7252_02288	IAL7254_02311	IAL7255_02301
rstB		two-component system sensor histidine kinase RstB	4	4	1	1	892				1301	1301	1301	IAL7250_00511	IAL7252_02107	IAL7254_02130	IAL7255_02119
group_2870		hypothetical protein	4	4	1	1	2523				1292	1292	1292	IAL7250_02447	IAL7252_00187	IAL7254_00187	IAL7255_00188
nagB_1		glucosamine-6-phosphate deaminase	4	4	1	1	1587				800	800	800	IAL7250_01475	IAL7252_01139	IAL7254_01140	IAL7255_01146
fhuC		Fe3+-hydroxamate ABC transporter ATP-binding protein FhuC	4	4	1	1	2050				797	797	797	IAL7250_01946	IAL7252_00663	IAL7254_00664	IAL7255_00672
nadA		quinolinate synthase NadA	4	4	1	1	1522				1043	1043	1043	IAL7250_01403	IAL7252_01211	IAL7254_01212	IAL7255_01218
rstA		two-component system response regulator RstA	4	4	1	1	891				719	719	719	IAL7250_00512	IAL7252_02106	IAL7254_02129	IAL7255_02118
yccF		YccF domain-containing protein	4	4	1	1	243				446	446	446	IAL7250_01138	IAL7252_01475	IAL7254_01479	IAL7255_01486
fadR		fatty acid metabolism transcriptional regulator FadR	4	4	1	1	441				719	719	719	IAL7250_00940	IAL7252_01674	IAL7254_01678	IAL7255_01686
glrR		two-component system response regulator GlrR	4	4	1	1	4318				1334	1334	1334	IAL7250_04020	IAL7252_03113	IAL7254_03134	IAL7255_03128
sanA		outer membrane permeability protein SanA	4	4	1	1	4702				719	719	719	IAL7250_04410	IAL7252_02721	IAL7254_02744	IAL7255_02737
flgI		flagellar basal body P-ring protein FlgI	4	4	1	1	355				1097	1097	1097	IAL7250_01024	IAL7252_01589	IAL7254_01593	IAL7255_01600
yajQ		nucleotide binding protein YajQ	4	4	1	1	1802				491	491	491	IAL7250_01693	IAL7252_00916	IAL7254_00917	IAL7255_00926
phnF		phosphonate metabolism transcriptional regulator PhnF	4	4	1	1	2485				725	725	725	IAL7250_02409	IAL7252_00225	IAL7254_00225	IAL7255_00226
hycI		hydrogenase maturation peptidase HycI	4	4	1	1	4189				470	470	470	IAL7250_03883	IAL7252_03247	IAL7254_03269	IAL7255_03262
ompC_3		porin OmpC	4	4	1	1	4631				1103	1103	1103	IAL7250_04338	IAL7252_02793	IAL7254_02816	IAL7255_02809
gltK		glutamate/aspartate ABC transporter permease GltK	4	4	1	1	1600				674	674	674	IAL7250_01491	IAL7252_01119	IAL7254_01120	IAL7255_01126
hslU		HslU--HslV peptidase ATPase subunit	4	4	1	1	2658				1331	1331	1331	IAL7250_02583	IAL7252_00049	IAL7254_00049	IAL7255_00049
yfhb		phosphatidylglycerophosphatase C	4	4	1	1	4312				635	635	635	IAL7250_04014	IAL7252_03119	IAL7254_03140	IAL7255_03134
ypdA		two-component system sensor histidine kinase YpdA	4	4	1	1	4480				1697	1697	1697	IAL7250_04187	IAL7252_02946	IAL7254_02967	IAL7255_02961
ybgE		cyd operon protein YbgE	4	4	1	1	1530				293	293	293	IAL7250_01418	IAL7252_01196	IAL7254_01197	IAL7255_01203
hypT		hypochlorite stress DNA-binding transcriptional regulator HypT	4	4	1	1	2259				911	911	911	IAL7250_02157	IAL7252_00451	IAL7254_00452	IAL7255_00460
caiD_4		crotonobetainyl-CoA hydratase	4	4	1	1	629				788	788	788	IAL7250_00756	IAL7252_01861	IAL7254_01869	IAL7255_01878
caiF		carnitine metabolism transcriptional regulator CaiF	4	4	1	1	2162				395	395	395	IAL7250_02058	IAL7252_00551	IAL7254_00552	IAL7255_00560
epmB		EF-P beta-lysylation protein EpmB	4	4	1	1	2441				1028	1028	1028	IAL7250_02364	IAL7252_00270	IAL7254_00270	IAL7255_00273
znuC		zinc ABC transporter ATP-binding protein ZnuC	4	4	1	1	1147				755	755	755	IAL7250_00255	IAL7252_02362	IAL7254_02386	IAL7255_02377
ulaD_1		3-keto-L-gulonate-6-phosphate decarboxylase UlaD	4	4	1	1	2392				650	650	650	IAL7250_02312	IAL7252_00322	IAL7254_00322	IAL7255_00325
fabB		beta-ketoacyl-ACP synthase I	4	4	1	1	4520				1220	1220	1220	IAL7250_04228	IAL7252_02903	IAL7254_02926	IAL7255_02920
nirB		NADPH-nitrite reductase large subunit	4	4	1	1	3245				2543	2543	2543	IAL7250_03215	IAL7252_03996	IAL7254_04012	IAL7255_03913
rcsB		transcriptional regulator RcsB	4	4	1	1	4629				650	650	650	IAL7250_04336	IAL7252_02795	IAL7254_02818	IAL7255_02811
gcl		glyoxylate carboligase	4	4	1	1	1722				1781	1781	1781	IAL7250_01614	IAL7252_00996	IAL7254_00997	IAL7255_01003
yciW		CMD domain-containing protein	4	4	1	1	551				1127	1127	1127	IAL7250_00834	IAL7252_01786	IAL7254_01791	IAL7255_01800
panD		aspartate 1-decarboxylase	4	4	1	1	2070				380	380	380	IAL7250_01966	IAL7252_00643	IAL7254_00644	IAL7255_00652
csgE		curli production assembly/transport protein CsgE	4	4	1	1	315				389	389	389	IAL7250_01064	IAL7252_01549	IAL7254_01553	IAL7255_01560
xdhC		xanthine dehydrogenase iron sulfur-binding subunit XdhC	4	4	1	1	4014				479	479	479	IAL7250_03718	IAL7252_03449	IAL7254_03464	IAL7255_03451
sufC		Fe-S cluster assembly ATPase SufC	4	4	1	1	968				746	746	746	IAL7250_00433	IAL7252_02185	IAL7254_02208	IAL7255_02197
bcr		multidrug efflux MFS transporter Bcr	4	4	1	1	4662				1190	1190	1190	IAL7250_04370	IAL7252_02761	IAL7254_02784	IAL7255_02777
fucU		L-fucose mutarotase	4	4	1	1	4093				422	422	422	IAL7250_03796	IAL7252_03340	IAL7254_03363	IAL7255_03355
frc_2		formyl-CoA transferase	4	4	1	1	4486				1250	1250	1250	IAL7250_04193	IAL7252_02940	IAL7254_02961	IAL7255_02955
ynjE		thiosulfate sulfurtransferase YnjE	4	4	1	1	1044				1307	1307	1307	IAL7250_00357	IAL7252_02260	IAL7254_02283	IAL7255_02273
pgrR		DNA-binding transcriptional regulator PgrR	4	4	1	1	593				899	899	899	IAL7250_00792	IAL7252_01828	IAL7254_01833	IAL7255_01842
fdoI		formate dehydrogenase cytochrome b556 subunit	4	4	1	1	3763				635	635	635	IAL7250_02691	IAL7252_04523	IAL7254_04535	IAL7255_04437
citD		citrate lyase acyl carrier protein	4	4	1	1	1637				296	296	296	IAL7250_01528	IAL7252_01082	IAL7254_01083	IAL7255_01089
ftsZ		cell division protein FtsZ	4	4	1	1	2104				1151	1151	1151	IAL7250_02000	IAL7252_00609	IAL7254_00610	IAL7255_00618
kdgA		bifunctional 4-hydroxy-2-oxoglutarate aldolase/2-dehydro-3-deoxy-phosphogluconate aldolase	4	4	1	1	1138				641	641	641	IAL7250_00264	IAL7252_02353	IAL7254_02377	IAL7255_02368
rpmH		50S ribosomal protein L34	4	4	1	1	3589				140	140	140	IAL7250_02872	IAL7252_04340	IAL7254_04354	IAL7255_04256
zntA		Zn(II)/Cd(II)/Pb(II) translocating P-type ATPase ZntA	4	4	1	1	3348				2198	2198	2198	IAL7250_03114	IAL7252_04099	IAL7254_04114	IAL7255_04015
hcxB		hydroxycarboxylate dehydrogenase HcXB	4	4	1	1	1439				1085	1085	1085	IAL7250_01321	IAL7252_01293	IAL7254_01297	IAL7255_01300
menA		1,4-dihydroxy-2-naphthoate polyprenyltransferase	4	4	1	1	2659				926	926	926	IAL7250_02584	IAL7252_00048	IAL7254_00048	IAL7255_00048
group_2917		hypothetical protein	4	4	1	1	1491				191	191	191	IAL7250_01373	IAL7252_01241	IAL7254_01245	IAL7255_01248
torT		TMAO reductase system periplasmic protein TorT	4	4	1	1	274				1028	1028	1028	IAL7250_01106	IAL7252_01507	IAL7254_01511	IAL7255_01518
fliR		flagellar type III secretion system protein FliR	4	4	1	1	1235				785	785	785	IAL7250_00165	IAL7252_02452	IAL7254_02476	IAL7255_02468
bisC		biotin sulfoxide reductase	4	4	1	1	3432				2333	2333	2333	IAL7250_03030	IAL7252_04184	IAL7254_04198	IAL7255_04100
gsiC		glutathione ABC transporter permease GsiC	4	4	1	1	89				920	920	920	IAL7250_01291	IAL7252_01323	IAL7254_01327	IAL7255_01331
flgC		flagellar basal body rod protein FlgC	4	4	1	1	349				404	404	404	IAL7250_01030	IAL7252_01583	IAL7254_01587	IAL7255_01594
rof		Rho-binding antiterminator	4	4	1	1	2012				260	260	260	IAL7250_01908	IAL7252_00701	IAL7254_00702	IAL7255_00710
ftsQ		cell division protein FtsQ	4	4	1	1	2106				830	830	830	IAL7250_02002	IAL7252_00607	IAL7254_00608	IAL7255_00616
ttcA		tRNA 2-thiocytidine(32) synthetase TtcA	4	4	1	1	609				935	935	935	IAL7250_00776	IAL7252_01841	IAL7254_01849	IAL7255_01858
yqcC		YqcC family protein	4	4	1	1	4105				329	329	329	IAL7250_03808	IAL7252_03328	IAL7254_03351	IAL7255_03343
group_2927		ISAs1 family transposase	4	4	1	1	1562				1043	1043	1043	IAL7250_01450	IAL7252_01164	IAL7254_01165	IAL7255_01171
eutL		ethanolamine utilization microcompartment protein EutL	4	4	1	1	4428				659	659	659	IAL7250_04129	IAL7252_03004	IAL7254_03025	IAL7255_03018
speB		agmatinase	4	4	1	1	2774				920	920	920	IAL7250_03651	IAL7252_03530	IAL7254_03545	IAL7255_03532
dgcZ		diguanylate cyclase DgcZ	4	4	1	1	819				890	890	890	IAL7250_00584	IAL7252_02034	IAL7254_02057	IAL7255_02046
nudC		NAD(+) diphosphatase	4	4	1	1	2597				773	773	773	IAL7250_02520	IAL7252_00113	IAL7254_00113	IAL7255_00114
hisB		bifunctional histidinol-phosphatase/imidazoleglycerol-phosphate dehydratase HisB	4	4	1	1	1320				1067	1067	1067	IAL7250_00075	IAL7252_02604	IAL7254_02627	IAL7255_02620
fabA		bifunctional 3-hydroxydecanoyl-ACP dehydratase/trans-2-decenoyl-ACP isomerase	4	4	1	1	235				626	626	626	IAL7250_01145	IAL7252_01468	IAL7254_01472	IAL7255_01478
yeaC		YeaC family protein	4	4	1	1	1064				272	272	272	IAL7250_00337	IAL7252_02280	IAL7254_02303	IAL7255_02293
ltaE		low-specificity L-threonine aldolase	4	4	1	1	150				1001	1001	1001	IAL7250_01230	IAL7252_01384	IAL7254_01388	IAL7255_01392
group_2936		hypothetical protein	4	4	1	1	121				446	446	446	IAL7250_01259	IAL7252_01355	IAL7254_01359	IAL7255_01363
group_2937		class I SAM-dependent methyltransferase	4	4	1	1	1995				623	623	623	IAL7250_01888	IAL7252_00721	IAL7254_00722	IAL7255_00730
mltF		membrane-bound lytic murein transglycosylase MltF	4	4	1	1	4314				1556	1556	1556	IAL7250_04016	IAL7252_03117	IAL7254_03138	IAL7255_03132
hydN		electron transport protein HydN	4	4	1	1	4195				527	527	527	IAL7250_03887	IAL7252_03241	IAL7254_03263	IAL7255_03256
gatB		PTS galactitol transporter subunit IIB	4	4	1	1	3865				284	284	284	IAL7250_04460	IAL7252_02671	IAL7254_02694	IAL7255_02687
hflK		FtsH protease activity modulator HflK	4	4	1	1	2414				1259	1259	1259	IAL7250_02334	IAL7252_00300	IAL7254_00300	IAL7255_00303
fryB		PTS fructose transporter subunit IIB	4	4	1	1	4473				326	326	326	IAL7250_04180	IAL7252_02953	IAL7254_02974	IAL7255_02968
group_2943		hypothetical protein	4	4	1	1	2678				479	479	479	IAL7250_02602	IAL7252_00029	IAL7254_00029	IAL7255_00029
mnmG		tRNA uridine-5-carboxymethylaminomethyl(34) synthesis enzyme MnmG	4	4	1	1	3626				1889	1889	1889	IAL7250_02835	IAL7252_04377	IAL7254_04391	IAL7255_04293
group_2945		hypothetical protein	4	4	1	1	4152				323	323	323	IAL7250_03850	IAL7252_03284	IAL7254_03307	IAL7255_03299
ybhA		bifunctional pyridoxal phosphate/fructose-1,6-bisphosphate phosphatase	4	4	1	1	1505				818	818	818	IAL7250_01387	IAL7252_01227	IAL7254_01231	IAL7255_01234
nudG		CTP pyrophosphohydrolase	4	4	1	1	1046				407	407	407	IAL7250_00355	IAL7252_02262	IAL7254_02285	IAL7255_02275
nadC		carboxylating nicotinate-nucleotide diphosphorylase	4	4	1	1	2092				893	893	893	IAL7250_01988	IAL7252_00621	IAL7254_00622	IAL7255_00630
bcsF		cellulose biosynthesis protein BcsF	4	4	1	1	3418				191	191	191	IAL7250_03045	IAL7252_04169	IAL7254_04183	IAL7255_04085
ghrA		glyoxylate/hydroxypyruvate reductase GhrA	4	4	1	1	309				938	938	938	IAL7250_01070	IAL7252_01543	IAL7254_01547	IAL7255_01554
xylF		D-xylose ABC transporter substrate-binding protein	4	4	1	1	3449				992	992	992	IAL7250_03013	IAL7252_04201	IAL7254_04215	IAL7255_04117
rhlB		ATP-dependent RNA helicase RhlB	4	4	1	1	3659				1265	1265	1265	IAL7250_02802	IAL7252_04413	IAL7254_04425	IAL7255_04327
vgrG_1		type VI secretion system tip protein VgrG	4	4	1	1	689				770	770	770	IAL7250_00697	IAL7252_01920	IAL7254_01928	IAL7255_01938
yrbL		PhoP regulatory network protein YrbL	4	4	1	1	3099				632	632	632	IAL7250_03382	IAL7252_03861	IAL7254_03877	IAL7255_03777
paoC		aldehyde oxidoreductase molybdenum-binding subunit PaoC	4	4	1	1	1932				2198	2198	2198	IAL7250_01824	IAL7252_00785	IAL7254_00786	IAL7255_00795
ccp		cytochrome c peroxidase	4	4	1	1	3399				1397	1397	1397	IAL7250_03064	IAL7252_04150	IAL7254_04164	IAL7255_04066
fliO		flagellar type III secretion system protein FliO	4	4	1	1	1232				365	365	365	IAL7250_00168	IAL7252_02449	IAL7254_02473	IAL7255_02465
atoC		acetoacetate metabolism transcriptional regulator AtoC	4	4	1	1	4626				1385	1385	1385	IAL7250_04333	IAL7252_02798	IAL7254_02821	IAL7255_02814
yegL		VWA domain-containing protein	4	4	1	1	1371				659	659	659	IAL7250_00025	IAL7252_02654	IAL7254_02677	IAL7255_02670
sfmF		fimbria assembly protein	4	4	1	1	1694				515	515	515	IAL7250_01586	IAL7252_01024	IAL7254_01025	IAL7255_01031
lepA		translation elongation factor 4	4	4	1	1	4301				1799	1799	1799	IAL7250_04003	IAL7252_03130	IAL7254_03151	IAL7255_03145
cyoB		cytochrome o ubiquinol oxidase subunit I	4	4	1	1	1797				1991	1991	1991	IAL7250_01688	IAL7252_00921	IAL7254_00922	IAL7255_00931
groL		chaperonin GroEL	4	4	1	1	2444				1646	1646	1646	IAL7250_02367	IAL7252_00267	IAL7254_00267	IAL7255_00270
msyB_2		MysB family protein	4	4	1	1	327				374	374	374	IAL7250_01052	IAL7252_01561	IAL7254_01565	IAL7255_01572
cysM		cysteine synthase B	4	4	1	1	4446				911	911	911	IAL7250_04147	IAL7252_02986	IAL7254_03007	IAL7255_03000
yhjG		AsmA family protein	4	4	1	1	3405				2060	2060	2060	IAL7250_03058	IAL7252_04156	IAL7254_04170	IAL7255_04072
ampG		muropeptide MFS transporter AmpG	4	4	1	1	1795				1475	1475	1475	IAL7250_01686	IAL7252_00923	IAL7254_00924	IAL7255_00933
group_2968		hypothetical protein	4	4	1	1	3435				710	710	710	IAL7250_03027	IAL7252_04187	IAL7254_04201	IAL7255_04103
trpA		tryptophan synthase subunit alpha	4	4	1	1	520				806	806	806	IAL7250_00864	IAL7252_01755	IAL7254_01760	IAL7255_01769
pphA		protein-serine/threonine phosphatase	4	4	1	1	1125				656	656	656	IAL7250_00277	IAL7252_02340	IAL7254_02364	IAL7255_02355
ydjI		ketose-bisphosphate aldolase	4	4	1	1	1060				836	836	836	IAL7250_00341	IAL7252_02276	IAL7254_02299	IAL7255_02289
[truncated: 2,725 more rows]

## Sheet: Table S7
Table S7. List of the 170 gene clusters present in the aEPEC IAL7254, EAEC IAL7255 and hybrid aEPEC/EAEC IAL7252 strains, belonging to the ST8087, and absent in the EAEC IAL7250.
Gene cluster identification	Annotationa
agaC_1	PTS sugar transporter subunit IIC
bfd	Bacterioferritin-associated ferredoxin
bfr	Bacterioferritin
cas1e	Type I-E CRISPR-associated endonuclease Cas1e
cas5e	Type I-E CRISPR-associated protein Cas5/CasD
cas6e	Type I-E CRISPR-associated protein Cas6/Cse3/CasE
cas7e	Type I-E CRISPR-associated protein Cas7/Cse4/CasC
casA	Type I-E CRISPR-associated protein Cse1/CasA
casB	Type I-E CRISPR-associated protein Cse2/CasB
cfaB	CS1 type fimbrial major subunit
cfaE	Minor pilin and initiator
dgaE	D-glucosaminate-6-phosphate ammonia lyase
dgaF	NA
dgaR	Transcriptional regulator DagR
dicA	DNA-binding transcriptional dual regulator DicA
dicB	Cell division inhibition protein DicB
dicC	dicB transcriptional regulator DicC
ecfA1	Energy-coupling factor ABC transporter ATP-binding protein
glcA	Glycolate permease GlcA
glcB	Malate synthase G
glcC	Transcriptional regulator GlcC
glcD	Glycolate oxidase subunit GlcD
glcE	Glycolate oxidase subunit GlcE
glcF	Glycolate oxidase subunit GlcF
glcG	Heme-binding protein
group_337	NA
group_338	NA
group_339	NA
group_340	NA
group_341	NA
group_342	NA
group_343	NA
group_344	NA
group_345	NA
group_347	NA
group_355	Phage tail fiber C-terminal domain-containing protein
group_356	Phage tail protein
group_357	Ail/Lom family outer membrane beta-barrel protein
group_358	NA
group_360	Tail assembly protein
group_361	C40 family peptidase
group_362	Phage minor tail protein L
group_363	Phage tail protein
group_364	Phage tail tape measure protein
group_365	Phage tail assembly protein T
group_366	Phage minor tail protein G
group_367	Phage tail protein
group_368	NA
group_369	NA
group_370	Head-tail joining protein
group_371	DNA-packaging protein FI
group_372	Major capsid protein
group_373	Head decoration protein
group_374	S49 family peptidase
group_375	Phage portal protein
group_376	Head-tail joining protein
group_377	Phage terminase large subunit family protein
group_378	Terminase small subunit
group_379	PerC family transcriptional regulator
group_3795	Type I toxin-antitoxin system toxin Ldr family protein
group_380	NA
group_381	NA
group_382	NA
group_383	NA
group_384	NA
group_385	SASA family carbohydrate esterase
group_386	NA
group_387	NA
group_388	Bacteriophage antitermination protein Q
group_389	RusA family crossover junction endodeoxyribonuclease
group_390	NA
group_391	NA
group_392	NA
group_393	Hypothetical protein
group_394	Class I SAM-dependent methyltransferase
group_395	NA
group_396	DUF977 family protein
group_397	Hypothetical protein
group_398	Toxin YdaT family protein
group_4	NA
group_401	DUF1391 family protein
group_403	Hypothetical protein
group_404	Hypothetical protein
group_406	Exonuclease
group_407	DUF4224 domain-containing protein
group_408	Tyrosine-type recombinase/integrase
group_409	Hypothetical protein
group_410	Integrase domain-containing protein
group_411	Hypothetical protein
group_412	Response regulator receiver domain
group_413	ATP-binding protein
group_415	Hypothetical protein
group_417	UbiD family decarboxylase
group_418	UbiX family flavin prenyltransferase
group_419	MarR family transcriptional regulator
group_428	Transglycosylase SLT domain-containing protein
group_429	NA
group_430	NA
group_4304	IS3 family transposase
group_4306	IS3 family transposase
group_431	type VI secretion protein VasK
group_432	NA
group_433	NA
group_434	PAAR domain-containing protein
group_435	NA
group_440	Type VI secretion system ImpA family N-terminal domain-containing protein
group_441	MucR family transcriptional regulator
group_442	Hypothetical protein
group_443	Type III secretion apparatus protein OrgA/MxiK
group_444	LuxR C-terminal-related transcriptional regulator
group_445	EscU/YscU/HrcU family type III secretion system export apparatus switch protein
group_4453	IS110 family transposase
group_4454	IS110 family transposase
group_446	NA
group_447	NA
group_448	NA
group_449	NA
group_4491	Integrase core domain-containing protein
group_4493	Integrase core domain-containing protein
group_4562	IS66 family transposase
group_461	Hypothetical protein
group_462	DNA-binding protein
group_4620	Transposase
group_463	ECF transporter S component
group_464	Energy-coupling factor transporter transmembrane protein EcfT
group_472	PTS system mannose/fructose/N-acetylgalactosamine-transporter subunit IIB
group_4721	Integrase core domain-containing protein
group_473	PTS sugar transporter subunit IIA
group_475	Hypothetical protein
group_53	YscQ/HrcQ family type III secretion apparatus protein
group_531	IS3 family transposase
group_541	Fatty acyl-AMP ligase
group_542	NAD-dependent epimerase/dehydratase family protein
group_543	Acyl carrier protein
group_552	NA
group_553	Molecular chaperone
group_554	Fimbrial protein
group_556	TcfC E-set like domain-containing protein
group_558	Fimbria/pilus periplasmic chaperone
group_559	DUF805 domain-containing protein
group_560	YhaC family protein
group_561	Type 1 fimbrial protein
group_562	NA
group_563	A24 family peptidase
group_6	NA
higA_1	Helix-turn-helix domain-containing protein
hokD_2	NA
lolD_2	Sulfate/molybdate ABC transporter ATP-binding protein
manZ_2	PTS system mannose/fructose/sorbose family transporter subunit IID
nleF	T3SS effector caspase inhibitor NleF
nleH2	T3SS effector protein NleH
nleB2	Type III secretion system effector arginine glycosyltransferase NleB2
sodC_2	Superoxide dismutase family protein
sslE	Lipoprotein metalloprotease SslE
tamB	Autotransporter assembly complex protein TamB
tnpB_1	IS66 family insertion sequence element accessory protein TnpB
tssA_1	Type VI secretion system protein TssA
tssA_2	Type VI secretion system protein TssA
tssE	Type VI secretion system baseplate subunit TssE
tssF	Type VI secretion system baseplate subunit TssF
tssG	Type VI secretion system baseplate subunit TssG
tssJ	Type VI secretion system lipoprotein TssJ
vdcD	Hypothetical protein
vgrG_2	Type VI secretion system tip protein VgrG
ydfB	Hypothetical protein
ygcO	Ferredoxin family protein
yggC	Nucleoside/nucleotide kinase family protein
yggP_2	Zinc-binding dehydrogenase
yghO	DNA-binding protein
ymiC	Hypothetical protein
aNA: No annotation.

## Sheet: Table S8
Table S8. List of the 190 genes found exclusively in the EAEC IAL7250 strain of ST10.
Gene	Annotation
group_127	hypothetical protein
group_128	hypothetical protein
group_129	hypothetical protein
group_130	hypothetical protein
group_131	hypothetical protein
group_132	hypothetical protein
group_133	hypothetical protein
group_135	hypothetical protein
group_153	Tyrosine recombinase XerC
group_154	hypothetical protein
group_155	hypothetical protein
group_156	hypothetical protein
group_157	hypothetical protein
group_158	hypothetical protein
group_159	hypothetical protein
group_160	hypothetical protein
group_161	hypothetical protein
group_162	hypothetical protein
group_163	hypothetical protein
group_164	hypothetical protein
group_165	hypothetical protein
group_166	hypothetical protein
group_167	hypothetical protein
pinQ_3	recombinase family protein
group_169	hypothetical protein
group_170	hypothetical protein
group_171	hypothetical protein
group_172	hypothetical protein
gpFI_1	Putative prophage major tail sheath protein
group_174	hypothetical protein
group_175	hypothetical protein
group_176	hypothetical protein
group_177	hypothetical protein
group_179	hypothetical protein
group_180	hypothetical protein
group_181	recombinase family protein
group_182	hypothetical protein
group_183	hypothetical protein
group_184	hypothetical protein
group_185	hypothetical protein
group_186	hypothetical protein
group_187	hypothetical protein
group_188	hypothetical protein
group_189	hypothetical protein
group_190	hypothetical protein
group_191	hypothetical protein
group_192	hypothetical protein
group_193	hypothetical protein
group_194	hypothetical protein
group_195	hypothetical protein
group_196	hypothetical protein
group_197	hypothetical protein
group_198	hypothetical protein
group_199	hypothetical protein
group_200	hypothetical protein
group_201	hypothetical protein
group_202	hypothetical protein
group_203	hypothetical protein
group_204	hypothetical protein
group_205	hypothetical protein
group_206	hypothetical protein
group_207	hypothetical protein
group_208	hypothetical protein
group_209	hypothetical protein
group_210	hypothetical protein
group_211	hypothetical protein
group_212	hypothetical protein
group_213	hypothetical protein
group_214	hypothetical protein
group_215	hypothetical protein
group_216	hypothetical protein
group_217	hypothetical protein
group_218	hypothetical protein
group_219	hypothetical protein
group_220	hypothetical protein
group_221	hypothetical protein
group_222	hypothetical protein
group_223	hypothetical protein
group_224	hypothetical protein
ivbL	ilvB operon leader peptide IvbL
group_226	hypothetical protein
chiA	putative bifunctional chitinase/lysozyme
group_228	bacterioferritin-associated ferredoxin
group_229	bacterioferritin
group_230	A24 family peptidase
gspO	Type 4 prepilin-like proteins leader peptide-processing enzyme
gspM	Putative type II secretion system protein M
gspL	Putative type II secretion system protein L
gspK	Putative type II secretion system protein K
gspJ	Putative type II secretion system protein J
gspI	Putative type II secretion system protein I
gspH	Putative type II secretion system protein H
gspG	type II secretion system major pseudopilin GspG
gspF	type II secretion system inner membrane protein GspF
gspE_2	type II secretion system ATPase GspE
gspD	type II secretion system secretin GspD
gspC	Putative type II secretion system protein C
gspA	Putative general secretion pathway protein A
gspB	Putative general secretion pathway protein B
group_245	hypothetical protein
group_246	hypothetical protein
group_247	site-specific integrase
group_248	hypothetical protein
group_249	hypothetical protein
group_250	hypothetical protein
group_251	hypothetical protein
group_252	hypothetical protein
group_253	hypothetical protein
group_254	hypothetical protein
group_255	hypothetical protein
group_256	hypothetical protein
group_257	hypothetical protein
group_258	hypothetical protein
gltF_1	Protein GltF
group_260	hypothetical protein
aafC	aggregative adherence fimbria II usher protein AafC
group_262	hypothetical protein
gltF_2	Protein GltF
group_264	long polar fimbria major subunit LpfA-O113
group_265	YhaC family protein
group_266	hypothetical protein
higB	type II toxin-antitoxin system toxin HigB
group_268	pilus protein
group_269	fimbria/pilus periplasmic chaperone
mqsR	mRNA interferase toxin MqsR
mqsA	Antitoxin MqsA
oppA_2	oligopeptide ABC transporter substrate-binding protein OppA
group_28	hypothetical protein
yghD	GspM family type II secretion system protein YghD
group_290	hypothetical protein
group_291	hypothetical protein
group_292	hypothetical protein
group_293	hypothetical protein
mhbM	3-hydroxybenzoate 6-hydroxylase
nagL	Maleylpyruvate isomerase
ycgM_2	fumarylacetoacetate hydrolase family protein
sdgD	Gentisate 1,2-dioxygenase
mhpT_2	3-(3-hydroxy-phenyl)propionate transporter MhpT
ydcI_2	LysR substrate-binding domain-containing protein
group_300	NERD domain-containing protein/DEAD/DEAH box helicase
group_301	hypothetical protein
group_302	type VI secretion system ImpA and VasL domain-containing protein
group_303	hypothetical protein
group_304	hypothetical protein
group_305	hypothetical protein
queC_2	7-cyano-7-deazaguanine synthase
ycfH_2	metal-dependent hydrolase
group_308	hypothetical protein
group_309	hypothetical protein
group_310	IS66-like element ISEc23 family transposase
tnpA	IS66-like element accessory protein TnpA
group_312	IS4 family transposase IS4
group_313	nucleoside/nucleotide kinase family protein
group_314	hypothetical protein
group_315	EscU/YscU/HrcU family type III secretion system export apparatus switch protein
group_316	invasion protein
group_317	helix-turn-helix transcriptional regulator
group_318	EscJ/YscJ/HrcJ family type III secretion inner membrane ring protein
group_319	hypothetical protein
group_320	ferredoxin family protein
group_321	type I toxin-antitoxin system Hok family toxin
group_322	alpha-amylase family glycosyl hydrolase
group_323	alpha-amylase family glycosyl hydrolase
group_324	hypothetical protein
group_325	hypothetical protein
ypjA	adhesin-like autotransporter YpjA/EhaD
group_327	hypothetical protein
noc	Nucleoid occlusion protein
group_329	hypothetical protein
group_330	integrase domain-containing protein
xerC_7	Tyrosine recombinase XerC
group_332	hypothetical protein
group_333	hypothetical protein
group_334	hypothetical protein
group_335	hypothetical protein
group_336	hypothetical protein
clpA_2	ATP-dependent Clp protease ATP-binding subunit ClpA
group_4305	IS3 family transposase ISEc17
traR_2	conjugal transfer protein TraR
group_4352	hypothetical protein
group_4358	IS3 family transposase
group_4542	IS4 family transposase IS421
group_4543	IS4 family transposase IS421
group_4552	IS3 family transposase
group_4578	IS30-like element IS30 family transposase
group_4584	hypothetical protein
group_4585	hypothetical protein
sfmD_4	fimbrial biogenesis usher protein
group_51	glycoside hydrolase family 15 protein
group_54	HilA family transcriptional regulator YgeH

## Sheet: Table S9
Table S9. List of the 77 gene clusters exclusively found in the aEPEC IAL7254 and hybrid aEPEC/EAEC IAL7252 strains.
Gene cluster identification	Annotationa
cbtA_2	Type IV toxin-antitoxin system YeeU family antitoxin
cbtA_3	Type IV toxin-antitoxin system toxin CbtA
cesT	Type III secretion system LEE chaperone CesT
crfC_2	dynamin family protein
eae	Intimin type beta
eaeB	Type III secretion system LEE translocon pore-forming subunit EspB
espF(U)	Type III secretion system LEE effector EspF
group_1	NA
group_348	IS1 family transposase
group_4303	IS3 family transposase
group_4455	IS110 family transposase
group_450	NA
group_451	NA
group_452	NA
group_453	NA
group_4563	IS66 family transposase
group_4606	IS3 family transposase
group_4619	Transposase
group_476	GTPase family protein
group_477	Calcium-binding autotransporter Cah
group_480	Patatin-like phospholipase family protein
group_481	DUF945 domain-containing protein
group_482	Antirestriction protein
group_483	RadC family protein
group_484	DUF987 domain-containing protein
group_486	DUF5983 family protein
group_487	NA
group_488	DUF1076 domain-containing protein
group_489	BfpT-regulated chaperone
group_491	EscG/YscG/SsaH family type III secretion system needle protein co-chaperone
group_492	Type III secretion system LEE needle filament protein EscF
group_493	LcrR family type III secretion system chaperone CesD2
group_495	Type III secretion system translocon subunit SctE
group_496	Type III secretion system LEE translocon filament protein EspA
group_497	Type III secretion system LEE gatekeeper SepL
group_498	Type III secretion system LEE inner membrane ring protein EscD
group_5	NA
group_502	Hypothetical protein
group_503	Tir chaperone family protein
group_504	Hypothetical protein
group_505	Hypothetical protein
group_506	Hypothetical protein
group_508	Type III secretion system LEE export apparatus protein EscV
group_509	Type III secretion system LEE chaperone CesL
group_510	Type III secretion system protein SepZ
group_511	NA
group_512	Type III secretion system LEE inner membrane ring protein EscJ
group_513	Hypothetical protein
group_515	SycD/LcrH family type III secretion system chaperone CesD
group_516	Type III secretion system LEE transcriptional regulator GrlA
group_517	Type III secretion system LEE GrlA-binding negative regulator GrlR
group_518	Type III secretion system LEE muramidase EtgA
group_519	Type III secretion system LEE export apparatus switch protein EscU
group_521	Type III secretion system LEE export apparatus protein EscS
group_522	Type III secretion system LEE export apparatus protein EscR
group_523	Hypothetical protein
group_524	Hypothetical protein
group_525	Type III secretion system filament chaperone
group_526	YscE family type III secretion system co-chaperone EscE
group_527	Type III secretion system LEE master regulator Ler
group_528	Hypothetical protein
group_530	Hypothetical protein
group_546	YtfJ family protein
group_547	Hypothetical protein
group_548	Lipopolysaccharide biosynthesis protein
group_549	ATP-binding protein
lptF_2	LPS export ABC transporter permease LptF
lptG_2	NA
rdcB_2	Chemotaxis protein
sctC	Type III secretion system LEE outer membrane ring protein EscC
sctN	Type III secretion system LEE ATPase EscN
sctT_2	Type III secretion system LEE export apparatus protein EscT
tir	Type III secretion system LEE translocated intimin receptor Tir
tnpB_2	IS66 family insertion sequence element accessory protein TnpB
yghS	Thymidylate kinase
yghT	thymidylate kinase
yjiK_2	SdiA-regulated domain-containing protein
aNA: No annotation.

## Sheet: Table S10
Table S10. Identification of the 58 coding sequences present in the chromosomal region contacting three non-LEE-encoding genes of the hybrid aEPEC/EAEC IAL7252 strain.
Coding sequences	Protein ID	Gene	Annotation	Position		Gene size (base pairs)
				Start	End
1		nleF	Effector protein NleF	2579229	2579798	569
2		nleH2	Hypothetical protein	2579984	2580544	560
3		nleB	Hypothetical protein	2581406	2582386	980
4		-	Hypothetical protein	2582563	2582832	269
5		-	Hypothetical protein	2582834	2584147	1.313
6		-	Hypothetical protein	2584212	2584835	623
7		-	Host specificity protein J	2584904	2588380	3.476
8		sodC	Superoxide dismutase [Cu-Zn] SodC	2588514	2589041	527
9		-	Tail assembly protein	2589232	2589813	581
10		-	C40 family peptidase	2589810	2590553	743
11		-	Phage minor tail protein L	2590559	2591257	698
12		-	Phage tail protein	2591257	2591586	329
13		-	Phage tail tape measure protein	2591583	2594162	2.579
14		-	Phage tail assembly protein T	2594143	2594556	413
15		-	Phage minor tail protein G	2594583	2595014	431
16		-	Phage tail protein	2595028	2595780	752
17		-	Phage minor tail U family protein	2595788	2596183	395
18		-	Phage tail protein	2596180	2596755	575
19		-	Head-tail joining protein	2596770	2597123	353
20		-	DNA-packaging protein FI	2597116	2597490	374
21		-	Major capsid protein	2597542	2598570	1.028
22		-	Head decoration protein	2598628	2598975	347
23		-	S49 family peptidase	2599012	2600517	1.505
24		-	Phage portal protein	2600507	2602099	1.592
25		-	Head-tail joining protein	2602096	2602302	206
26		-	Phage terminase large subunit family protein	2602286	2604214	1.928
27		-	Hypothetical protein	2604186	2604695	509
28		-	PerC family transcriptional regulator	2605404	2605718	314
29		-	Lysis protein	2606184	2606708	524
30		-	Hypothetical protein	2606653	2606766	113
31		-	Lysozyme	2606987	2607520	533
32		-	Hypothetical protein	2607716	2607952	236
33		-	Class II holin family protein	2608208	2608414	206
34		-	SASA family carbohydrate esterase	2608862	2610712	1.85
35		-	Hypothetical protein	2611027	2611194	167
36		-	Hypothetical protein	2611191	2611337	146
tRNA		-	tRNA-Arg(tct)	2611793	2611869	76
tRNA		-	tRNA-Arg(tcg)	2611883	2611959	76
tRNA		-	tRNA-Met(cat)	2611967	2612042	75
37		-	Hypothetical protein	2612253	2612942	689
38		-	RusA family crossover junction endodeoxyribonuclease	2612939	2613298	359
39		-	Hypothetical protein	2613311	2614360	1.049
40		-	Hypothetical protein	2614362	2614640	278
41		-	Hypothetical protein	2614707	2614967	260
42		-	Hypothetical protein	2615188	2615400	212
43		-	Hypothetical protein	2616086	2616781	695
44		-	Hypothetical protein	2616794	2617447	653
45		-	Hypothetical protein	2617762	2618661	899
46		-	Hypothetical protein	2618914	2619336	422
47		-	Helix-turn-helix domain-containing protein	2619377	2620342	965
48		-	Toxin YdaT family protein	2620323	2620844	521
49		dicC	dicB transcriptional regulator DicC	2620828	2621058	230
50		dicA	DNA-binding transcriptional dual regulator DicA	2621142	2621549	407
51		-	Hypothetical protein	2621716	2621871	155
52		ydfB	Putative protein YdfB	2621873	2622001	128
53		-	Hypothetical protein	2622031	2622249	218
54		-	Hypothetical protein	2622253	2622417	164
55		dicB	Cell division inhibition protein DicB	2622818	2623006	188
56		-	Exonuclease	2623287	2625758	2.471
57		-	Hypothetical protein	2625817	2626020	203
58		-	Tyrosine-type recombinase/integrase	2626020	2627045	1.025
tRNA		-	tRNA-Ser(cga)	2627098	2627187	89

[truncated: 5 more sheets: Table S11, Table S12, Table S13, Table S14, Table S15]
